# Supplementary material for: Multi-omics analysis of flavor differences in pectoral muscles between Wuqin 10 duck and Cherry valley duck
Source: Front Mol Biosci. 2025 May 30;12:1558907. doi: 10.3389/fmolb.2025.1558907 (PMC12162291; doi:10.3389/fmolb.2025.1558907)
Supplement: Supplementary file 1 [file Table2.xlsx]

## Sheet: Sheet1
Index	RI	NIST_RI	Compounds	CAS	Match factor	A1	A2	A3	A4	A5	A6	A7	A8	A9	A10	A11	A12	C1	C2	C3	C4	C5	C6	C7	C8	C9	C10	C11	C12	QC01	QC02	QC03	cpd_ID	kegg_map
MW0002	763.777	664	Oxetane, 3-(1-methylethyl)-	10317-17-6	76.36562933042191	36907.7	46703.2	27165.2	1	32044.4	40251.8	48076.1	34458.1	39074	28204	56138.2	1	54406.5	40336	50412.6	55841.1	73082.2	61027.9	103286	36751.6	80049.1	79877.1	104482	67096.2	104665	161726	233135	--	--
MW0003	773.119	584	Pentane, 3-methyl-	96-14-0	78.4483673092685	124621	246985	209892	32088.3	149272	154627	185097	172725	171405	176374	167221	179350	180053	146143	179383	126502	206714	131012	120658	158646	241215	156100	210051	268207	158340	174036	189483	--	--
MW0004	776.635	726	Ethane, 1,1-diethoxy-	105-57-7	72.7666041414909	151004	345881	172299	66704.7	130217	293169	305765	181208	165643	217924	291538	198213	219633	114586	178702	236260	216827	183885	258987	86178.3	265804	195407	232471	226899	199252	172811	232141	--	--
MW0005	777.043	928	Hydrazinecarboxylic acid, ethyl ester	4114-31-2	88.5319454207151	105685	241687	156189	62661.3	123696	214946	225976	169804	115458	150270	209678	191471	204339	102558	171132	172574	198265	171061	206497	85421.5	225797	178836	198012	170655	186092	173564	207363	--	--
MW0006	796.865	662	1,3,5-Triazine	290-87-9	65.6266207844011	4994.5	7858.53	1	1	5889.48	6706.32	10976.1	6233.56	6492.74	6392.18	7227.37	1	5269.57	1	6781.29	5124.37	7986.31	6806.22	7485.23	1	8016.44	10077.5	9998.74	5681.2	17005.9	37501.4	43466.5	--	--
MW0007	797.431	800	Hexanal	66-25-1	97.93088641433759	99197.4	329507	29854.6	119747	142953	138395	288223	142071	146024	154907	218094	34145.6	156330	40459.5	150053	83368.8	130311	115011	303325	78876.7	269713	365743	437866	169547	806479	1.75384e+06	2.37466e+06	--	--
MW0008	811.075	967	1,2,4,5-Tetrazin-3-amine	79329-74-1	62.022736126393795	97423.6	173098	149206	168461	120780	148548	148484	124751	118313	143136	164953	204211	152150	187927	127009	142406	154777	136259	247884	82595	157272	150887	204299	126881	183437	139569	219537	--	--
MW0009	900.666	901	Heptanal	111-71-7	97.5562855343746	10986	24962	8358.14	18010.7	10233.6	14032	27360.5	17687.8	12607.5	9653.15	23848	5980.89	12865.5	6633.71	14526.4	8150.69	18207.6	8978.46	28640.1	9166.86	32523.1	35810.9	31377.8	15013.5	114047	251059	339475	--	--
MW0010	900.746	865	2-Propenoic acid, oxiranylmethyl ester	106-90-1	65.4098402589925	10963.6	24957.4	4384.32	18020.6	10229	14018.4	27352.8	17676.3	12604.3	9643.84	23901.7	5554.96	12845.3	6633.71	15050.1	8138.93	18071.3	8976.68	28659.6	9189.56	32487.5	35810.9	31377.8	15003	99916.9	251059	339475	--	--
MW0011	947.817	1137	3-Methylbutan-2-yl (E)-2-methylbut-2-enoate	1000373-73-4	75.0937580440883	1	1	1	1	1	1	1	1	1	1	1	1	1	1	1	1	1	1	1	1	1	1	3323	1	12497.1	28473.3	47417.3	--	--
MW0012	957.375	958	2-Heptenal, (E)-	18829-55-5	93.68735723136473	8956.69	22485.6	1	11810.2	18103.3	12046.3	19591.5	12808.3	13142.2	12230.7	11800	38717.6	5231.78	9311.8	5698.98	8200.58	5784.25	7565.85	12400.8	4455.55	11051.9	18975.5	17101.5	10918.3	114076	326591	538788	--	--
MW0013	961.221	986	4(1H)-Pyridinone, 2,3-dihydro-1-methyl-	35488-00-7	50.9050033602161	207079	679428	33686.8	258850	479388	303911	358978	179739	224685	342548	89907.1	1.50607e+06	54694.3	88444.7	52414	127011	32992.8	64807.2	56577.3	25453.8	65291.6	93356.3	88128	112358	538044	375251	559844	--	--
MW0014	980.693	980	1-Octen-3-ol	3391-86-4	85.3510589466372	220445	480386	163014	415340	245383	336463	505366	200425	307423	288357	374537	48456.2	597892	356591	497436	518632	946724	597533	1.44627e+06	316000	919914	649013	979088	511351	370616	876186	1.25142e+06	--	--
MW0015	984.345	1244	n-Caproic acid vinyl ester	3050-69-9	88.27327879075159	123164	286221	55207.2	271197	238880	230272	436021	193142	306028	220705	248402	50419.9	360006	259337	380002	289061	423409	350615	754143	328491	398727	448556	747895	282530	288519	379072	435849	--	--
MW0016	992.771	990	Hexanoic acid	142-62-1	88.67472357946829	50970.8	38183.8	16514.9	251919	62332.8	30993.3	54420.6	33484.4	98428.2	71493	134378	51071.4	52987.2	277400	58859.6	107516	61468.5	121631	695199	95750.2	186559	412258	998276	159805	215012	166991	448411	--	--
MW0017	1002.41	863	Cyclohexylamine	108-91-8	58.693824630498106	11803.8	31830.5	5520.8	22826.5	10906.8	19320	30799.2	19653.4	23926.2	13709.5	34273.3	6450.4	11466.3	7524.71	15771.6	10655.4	32561.6	23702.8	25304.5	9935.86	29496.4	37272.3	22132.4	16716.4	77833.9	211045	272622	C00571	ko00930,ko01120
MW0018	1030.71	1011	1-Propanone, 1-(2-furanyl)-	3194-15-8	78.444759033452	23593	29217.1	15586.2	19145.7	15995.6	23935	31563.5	17789.3	18539	17305.5	26533.3	28364.7	27895.9	28355.6	28721.6	29105.7	30360.2	25509.7	41135.5	20504.9	41734.2	47417.4	47170.9	31376.6	56230.5	127116	172660	--	--
MW0019	1033.94	824	3-Hexanone, 2,5-dimethyl-	1888-57-9	75.4570439820255	23872.6	9638.62	7705.18	1	9024.4	5507.17	1	11923.5	7704.62	7444.96	10945.3	21004.1	9570.24	1	9852.65	11233.3	11671.8	11490	11164	11463.2	12685	14086.4	1	10777.8	9114.67	10722.5	6514.06	--	--
MW0020	1037.78	993	1-Methylimidazole-5-carboxaldehyde	39021-62-0	70.5103061046597	240491	212800	244707	1	198541	116650	101298	83754.9	105725	154789	183680	427527	225576	415360	176855	221025	184005	191974	344282	249041	220376	284981	416337	199656	275318	190082	233700	--	--
MW0021	1057.46	1056	1-Decene, 8-methyl-	61142-79-8	86.52166107155148	30080.4	44462.2	25138.1	48792.9	36397.5	40196.2	54961.2	35505.6	36465.3	36787.3	50314.3	51357.5	39259	45325.1	34947.7	43374.3	43432.1	44193.7	73950.4	30923.5	66440.8	72508.4	82265.9	41769.2	110212	181677	280907	--	--
MW0022	1060.85	1080	4-Amino-2(1H)-pyridinone	38767-72-5	66.4736701092521	3.4136e+06	4.11457e+06	3.63558e+06	4.93542e+06	3.28216e+06	3.76699e+06	3.78923e+06	3.21809e+06	3.16826e+06	3.63497e+06	3.97259e+06	6196173	4.09607e+06	4744515	3.15907e+06	3.84943e+06	3.86765e+06	3.16284e+06	5.59213e+06	2.6805e+06	4.10844e+06	3.84634e+06	4.38806e+06	3.05481e+06	1.92221e+06	1.59172e+06	2.25717e+06	--	--
MW0023	1061.07	850	1H-Pyrrole, 2-methyl-	636-41-9	72.01425632058191	58876.8	71279.3	62137.6	81265.5	53804.3	61976	60876.4	53254.8	51062.1	60406.1	65719.6	103952	70820.3	77246.4	54891.6	66986.2	67273.4	54918.3	90774.4	46650	69602.3	67085.3	69370.9	48781.7	31738.4	28591.3	37490.8	--	--
MW0024	1063.33	1365	4-Picoline, 2-(tert-butylthio)-	18794-36-0	63.4364437927555	234538	256037	222482	322235	143268	232755	221360	179107	194601	191379	216957	203201	213735	216433	150122	194503	237150	150978	414969	149116	271709	198096	270704	132952	29464.1	28782.3	38429.5	--	--
MW0025	1068.96	1302	trans-4-tert-butylcycloheptanol	6221-53-0	60.7377513274835	29533.6	40095.3	9357.48	64866.3	15032.1	6809.46	7333.8	11336.1	1	1	30097	1	60026.5	45518	45664.4	46775.1	91374.8	55605	164721	30723.8	85843.3	89606.5	139934	62687.8	29245.3	69531	109866	--	--
MW0026	1071.44	1071	1-Octanol	111-87-5	91.6378530014653	19722.7	19736.1	1	39391.9	1	1	1	5476.62	1	3873.11	12808.8	1	26245.7	22579	16366.5	17539.2	32623	20586.4	50928.7	12920.9	32402.5	45305.2	71434.4	32038	33510.2	82512.7	139456	--	--
MW0027	1082.96	1382	3-Formylamino succinimide	99417-77-3	59.6033970733094	19374.2	22667.4	24802.9	19639.7	20410.4	21225.6	19682.4	22376.5	19308.8	26351.1	26103.5	40697.9	27962.8	46494.3	18850.3	25369.8	21980.6	22665.6	28203.3	15654.7	16607.3	13514.8	17583.5	15499.9	14982.5	6773	13853.3	--	--
MW0028	1083.47	912	Furan, 2-methyl-5-(methylthio)-	13678-59-6	82.8563141898938	714238	726182	875783	1.13765e+06	670189	678662	620495	669323	592472	911385	829147	1.50204e+06	979836	1.6535e+06	594076	835682	842402	768926	975976	527846	641439	514717	631848	516285	608526	278549	440768	--	--
MW0029	1097.58	1276	(1R,2S,4r)-4-((E)-prop-1-en-1-yl)cyclopentane-1,2-diol	1010481-89-9	76.3054008059117	699030	1.24515e+06	899948	1.16089e+06	825952	1.19684e+06	1.27832e+06	944171	728423	941685	1.06778e+06	1.45946e+06	827554	545152	593785	807174	923421	561470	1.04972e+06	377436	1.0381e+06	642046	908896	553956	276533	249403	284637	--	--
MW0030	1097.73	-	Bromonitromethane	563-70-2	63.976905572222606	195891	343537	243936	330570	223249	330425	350698	261095	200349	256696	291568	401319	231829	153784	169872	223055	257750	158437	295463	105324	288233	182744	262344	154461	82111.9	76560.9	86867.2	--	--
MW0031	1103.6	1104	Nonanal	124-19-6	99.13975491761059	83663.4	152585	46295	119011	69764.5	94689.4	141358	85024.6	80193.9	52055.4	113611	48179.3	81644.6	33642.8	62325.9	54242.6	91168.8	70865	106487	39900.9	123104	143220	152607	67535.1	246470	752069	994829	--	--
MW0032	1159.37	1162	2-Nonenal, (E)-	18829-56-6	92.26112049710552	3356.17	5477.37	1	8828.27	4296.27	5057.49	8589.73	3055.89	5874.88	5076.27	8385.69	4408.01	3685.35	4902.52	5737.01	6058.11	7002.22	7160.28	13178.9	4663.46	13678.2	14408.4	14883.1	6302.99	29632.6	92125.1	135398	--	--
MW0033	1167.99	1393	Ethylene glycol diglycidyl ether	2224-15-9	73.82903367129029	737443	1.10943e+06	1.11865e+06	1.35565e+06	960291	1.09089e+06	904045	740520	512466	889562	951106	1.2602e+06	741535	869028	576170	819643	711532	606553	996286	427655	778266	515008	986465	614608	271484	199437	284899	--	--
MW0034	1168.09	976	Aminothiazole	96-50-4	53.1473458322017	386057	607905	604854	732622	576194	674535	543889	461718	258319	442049	464388	634538	400779	479826	314026	458390	380951	324749	524322	224550	425119	266545	520655	334044	143432	110600	150648	--	--
MW0035	1192.01	1436	Methyl 5-hydroxymethyl-4-imidazolecarboxylate	82032-43-7	75.206012967456	2.33922e+06	3.06019e+06	2.34707e+06	4.29684e+06	2.2842e+06	2.68846e+06	2915815	2.49196e+06	2.487e+06	2732996	3.08092e+06	4.67197e+06	2.64329e+06	2.74911e+06	1.76132e+06	2.43284e+06	2.50943e+06	1.82565e+06	3.84943e+06	1.42705e+06	2.89676e+06	2.40768e+06	3.09164e+06	1.65589e+06	815309	614508	851182	--	--
MW0036	1195.91	1324	2-[(2-Furylmethyl)amino]-2-methyl-1-propanol	889949-94-4	59.5448835159626	2696.92	1	1882.04	3900.69	3611.21	2660.23	1	3294.33	4553.29	3314.89	3918.05	4434.05	3336.95	3345.38	3094.9	2817.13	3471.11	1	4443.2	1	1	6616.22	6144.69	2827.95	14698.4	38220.3	61409.4	--	--
MW0037	1197.77	1049	2-Dimethylamino-3-methylpyridine	61713-46-0	66.28709840825739	4877.95	5863	3437.78	13828.7	4625.47	9863.47	9499.81	3718.32	5531.62	5085.71	5283.67	3324.62	7711.43	7505.21	8948.31	7040.04	8144.73	7949.82	15961.2	6826	10332.8	9626.42	11602.6	6140.6	3788.03	8530.32	11177.4	--	--
MW0038	1205.29	1206	Decanal	112-31-2	87.79971928055599	1816.52	3530.52	1808.51	2994.25	2386.98	2998.16	4360.73	2601.4	1970.48	1	2384.77	3278.84	2224.14	1498.8	2253.77	2634.09	3504.83	2806.14	3380.31	982.844	5154.74	2984.23	3943.72	1510.36	3637.06	10691.6	16089	--	--
MW0039	1216.21	1216	2,4-Nonadienal, (E,E)-	5910-87-2	90.9421070463707	4478.98	6394.5	2939.12	8166.93	7126.02	5411.94	13562.6	6570.95	11106.1	6103.8	11024.4	5680.74	5351.48	6264.58	6709.09	6333.5	6482.5	6834.08	14412	6701	11208.3	31707.3	30759	12335.8	97078.3	217453	372255	--	--
MW0040	1219.94	1284	Isophthalaldehyde	626-19-7	68.83138336497571	1	2274.33	1	1	3113.04	2308.89	3036.45	37527.2	6078.57	7138.26	4366.92	6362.7	1	1	1	1	1	1	1780.92	2689.45	5602.91	6388.96	16543.3	6952.51	10727.4	9684.67	13243.9	--	--
MW0041	1242.05	1169	2-Piperidinemethanol	3433-37-2	75.8585456370887	3.46713e+06	4465359	3.56045e+06	5.1997e+06	3.46136e+06	4.23465e+06	4.3627e+06	3467023	3.51077e+06	3736807	3919719	7599586	3.82652e+06	3.55524e+06	2.71634e+06	3.53147e+06	3.6615e+06	2.49073e+06	4.51021e+06	2.23793e+06	3.9005e+06	2.9444e+06	3.71152e+06	2.43954e+06	1.00716e+06	905845	1.05423e+06	--	--
MW0042	1248.54	1249	Benzene, 1,3-bis(1,1-dimethylethyl)-	1014-60-4	75.12373708202891	1896.85	4198.2	7561.34	4622.8	1252.99	2007.34	7687.14	30239.6	5626.83	3698.84	7557.6	5764.53	2148.73	1747.06	1874.73	1678.25	2887.45	1611.58	27105.8	4918.45	8055.17	4813.91	7906.22	3117.86	11286.5	11973.2	13647.3	--	--
MW0043	1261.21	1263	2-Decenal, (E)-	3913-81-3	94.67516597322391	16054.2	10101.1	3366.63	25741	12903.6	8944.78	15820.1	12050.3	20033.8	13724.1	27164.6	14882.1	10603.8	36124.3	10521.4	9982.86	18053.2	15466	48882.8	7813.26	25789	55315.6	51341.6	24373	105370	304445	433963	--	--
MW0044	1264.44	1273	Nonanoic acid	112-05-0	82.60812099353002	87741.2	32104.1	19020.9	58124	75260.9	24830.4	40121.6	37639.5	91005.6	77596.4	137666	97012.8	49002.2	238460	34903.8	75691.9	53640.2	71247	185586	35541.2	66357.4	185146	203290	82635.1	101474	55844.4	112317	--	--
MW0045	1280.1	1472	Nonaneperoxoic acid, 1,1-dimethylethyl ester	22913-02-6	76.01426074029	18231.7	20102.8	7571.59	30176.6	16418.2	19926.8	25572.3	15667	27228.2	9251.36	21726.8	6202.15	35335.8	26544.8	20248.2	18055.5	49731.9	28613.1	64490.4	31521.4	22986	34159.1	72078.5	28651.9	14005.9	22444.5	29166.9	--	--
MW0046	1318.11	1317	2,4-Decadienal, (E,E)-	25152-84-5	92.3002749726439	15080.9	29639.7	4058.17	43768.5	37080.6	19601.5	59177.2	24246.7	44651.7	28243.2	54867.7	14576.1	31602.7	51778	35696.8	36512.6	35421.9	56664	116007	39597.7	91355.7	166208	167629	61479.8	335679	585214	868128	--	--
MW0047	1348.64	1141	Cyclobutanecarboxylic acid, 3-methylbutyl ester	1000282-21-7	72.79268164204909	1	1	1	1	1	1	1	1	791.593	1	1	1	1	1	1	1	1	1	1	1	1	1594.7	723.539	1	6088.55	20201.8	28471.1	--	--
MW0048	1359.94	1418	N,N'-Diacetylethylenediamine	871-78-3	69.3366454110985	10217	11168.3	6947.68	30378	12521.3	9743.31	26497.4	13164	20735.2	14257.3	21249.9	10063.4	28663.3	29774	20396.2	22576.8	26725.5	25398.9	68912	13897.1	36801.4	33428.5	59130.2	22022.6	22192.8	42318.5	57739.1	--	--
MW0049	1363.12	1367	2-Undecenal	2463-77-6	95.05160562751878	6090.46	6993.28	1	17620.2	3327.14	3513.71	7144.44	3893.78	7293.6	4742.2	9390.8	3828.43	5674.77	8132.11	6436.73	3370.83	8303.38	7630.81	21853.2	3647.16	16448.6	30144.2	22956.7	10332.7	92272.7	298033	410454	--	--
MW0050	1379.93	1264	cis-4,5-Epoxy-(E)-2-decenal	1000360-26-2	56.4903752459292	5130.79	6904.06	5556.94	5883.76	6170.47	10971.9	8887.15	8555.69	5473.56	8211.73	9031	15012.6	6275.47	4740.46	4404.19	5349.25	4412.6	5382.47	4540.37	3591.92	7429.21	5730.99	6013.6	5020.41	8186.81	23496.9	39732.4	--	--
MW0051	1400.91	1316	Pyrimidine, 4-butyl-3,4-dihydro-5-methyl-	1000115-50-2	61.5047062124463	12339	26463	2352.38	62165	20296	22365	52051	17822	34183	30041	31811	10481	63704	61833	35280	30240	51680	49496	139897	31228	64059	86935	236605	19942	16924	27105	40799	--	--
MW0052	1407.76	1465	Z-2-Dodecenol	69064-36-4	83.1833508032623	5575.63	6164.77	4006.92	8717.36	4773.41	5006.8	5086.27	2897.07	4780.47	3938.11	5097.93	3992.19	9055.49	6567.39	5155.48	5172.27	6324.44	7097.71	7114.76	4397.23	7428.71	6148.78	7728.43	3810.13	3479.82	5293.18	5840.27	--	--
MW0053	1463.04	-	Tris-(hydroxymethyl)-phosphine oxide	1067-12-5	60.19782188354	848370	826546	1.70696e+06	1.33581e+06	1.06847e+06	1.60041e+06	1.37156e+06	1.0117e+06	875897	1.24127e+06	1.47779e+06	2.44387e+06	709682	1.47061e+06	673639	833379	552352	667622	1.21704e+06	553031	774591	560077	924193	683560	165999	129480	138144	--	--
MW0054	1476.83	1571	4,6-Dimethyl-isothiazolo[5,4-b]pyridin-3-one	60750-75-6	78.0739229466211	4.29374e+06	6.69558e+06	5.29508e+06	6.2204e+06	6.2556e+06	8.97734e+06	7558830	7491692	4.961e+06	6.93083e+06	7.84683e+06	1.25125e+07	6.40692e+06	5393965	5.23872e+06	4.38352e+06	4.11829e+06	4.87687e+06	4.38115e+06	3.10744e+06	5.35401e+06	4.29092e+06	4.86494e+06	4.02964e+06	1.16555e+06	1010811	992711	--	--
MW0055	1477.18	1665	4-Amino-2-nitrobenzonitrile	72115-07-2	54.7522143457604	108712	157771	126810	153544	147462	223791	186586	176370	119041	158840	176708	279108	152579	144224	125644	123930	118095	129444	128911	91212.8	144023	111692	135420	103737	22102.8	19572.9	21111.2	--	--
MW0056	1477.56	1810	3-Acetyl-2,5,6-trimethylhydroquinone	1000432-18-3	55.0579589798375	1.98383e+06	2.79298e+06	2.32445e+06	2.67199e+06	2.66123e+06	4.11413e+06	3.30956e+06	3.15317e+06	2.13469e+06	2.81646e+06	3.14772e+06	4.74644e+06	2.76216e+06	2.74708e+06	2.35852e+06	2.36078e+06	2.29944e+06	2.42721e+06	2.40871e+06	1.76418e+06	2.68605e+06	2.09338e+06	2.4776e+06	1.95129e+06	350401	322230	336860	--	--
MW0057	1598.45	1196	Undecane, 4,6-dimethyl-	17312-82-2	92.0350137912537	47986.5	70331.1	59982.4	52294.1	64208.1	64278.9	83146.7	71207	53492.7	60011.2	64115	80915.9	87342.8	79821.1	100938	54463.3	63683.8	72609.7	112674	81984.4	71180.5	104192	74464.1	86978.5	10164.3	6544.12	6877.4	--	--
MW0058	1612.77	1613	Tetradecanal	124-25-4	96.1158868779451	34644	32421	19536	80653	29614	40038	43878	13212	36775	34133	42156	26605	55444	58437	39929	56169	55127	67482	70781	23376	88380	59423	105750	30071	16400	22538	28849	--	--
MW0059	1643.94	1946	Benzoic acid, 2-(phenylamino)-, methyl ester	35708-19-1	50.658028051332295	61705.3	76078.9	31889.6	92935.5	89071	59793.2	77366.7	78280.1	64154.7	83408.8	87398.8	213827	30121.1	50482.5	29217.6	37784	34185.9	22402.3	79552.6	45909.8	68599.6	75270	79259.1	46666.7	9087.8	8077.68	7210.92	--	--
MW0060	1643.97	1696	5,7-Dimethylpyrimido-[3,4-a]-indole	38349-21-2	75.3750756443728	27313.4	34989.1	14479	43133.6	44063.4	27401.6	36281.6	35789.5	30560.5	40515.2	43474.8	102911	14224	24561.9	15323	18147.4	16734.1	10600.5	36650.1	22584	31123.4	35612.8	37317.6	22653	4981.67	4288.94	4185.18	--	--
MW0061	1674.32	1721	Di(n-hexyl)sulfone	16823-61-3	55.2622983550904	14834	20736	13654	20048	26964	17008	23022	22479	19387	24710	28176	67201	10598	15303	14366	11013	10631	10430	21442	13341	16884	20496	17138	16702	4032	2715	2362	--	--
MW0062	1691.54	1697	Dodecyl acrylate	2156-97-0	94.33885411513658	333218	189883	275638	925220	254825	111727	100273	133805	165848	117991	319848	266374	929471	307465	119854	31659	13063	23754	65177	77333	187412	169744	238109	79930	66551	52828	57153	--	--
MW0063	1702.55	1707	Benzene, hexachloro-	118-74-1	56.763207715802295	1	1	1	1	1	1	1	1	1	1	1	1	1	1	1	1	1	1	1	1	1	1	1	1030.64	1338.44	2130.49	2004.45	--	--
MW0064	1714.65	1715	Pentadecanal-	2765-11-9	95.8158041261965	70056.5	86042.2	35868.3	162017	66383.2	78751	77002.4	23498.5	59459.7	80464.2	75035.8	57338.3	84912.7	96667.1	76843.1	90414.6	60014.6	90777.6	101176	35615.6	130063	89327.3	119557	37847.1	19351.3	26708.6	35625.8	--	--
MW0065	1797.51	1972	Sulfurous acid, 2-ethylhexyl hexyl ester	1000309-20-2	83.9647077749183	11021	15981	17333	14957	16363	14757	15887	12988	12722	17649	15374	23397	18769	26319	21724	12528	12403	17629	30711	17585	19640	27228	15484	21257	1887	1539	1730	--	--
MW0066	1815.64	1817	Hexadecanal	629-80-1	98.14572214948241	286037	117418	42980.8	1.29598e+06	149303	108721	445538	181460	727040	608447	508923	486940	598703	270519	148529	913492	157317	457152	1.18543e+06	91762.1	1.1654e+06	1.20704e+06	1.99923e+06	160553	53392.8	58700.9	66847	C00517	ko00071
MW0067	1956.95	1968	n-Hexadecanoic acid	57-10-3	94.64062079283941	2322.43	1	376.738	140553	1466.63	1	8246.87	2473.89	11659.3	26181.8	18518.6	42980.7	23593.2	5783.46	1	11151.4	1000.26	8455.23	100357	1014.46	54758.6	242305	369498	5865.58	24810.6	14275.3	36959.9	--	--
MW0068	2020.14	1890	16-Heptadecenal	1010144-57-9	87.01833721093571	20879	7911	2043	121374	9977	6402	42799	16517	85293	65180	63629	53442	79941	23670	10560	97150	10361	44113	122881	4721	141231	159705	316476	17391	3493	2967	4099	--	--
