# Supplementary material for: Multi-omics analysis of flavor differences in pectoral muscles between Wuqin 10 duck and Cherry valley duck
Source: Front Mol Biosci. 2025 May 30;12:1558907. doi: 10.3389/fmolb.2025.1558907 (PMC12162291; doi:10.3389/fmolb.2025.1558907)
Supplement: Supplementary file 2 [file Table3.xlsx]

## Sheet: Sheet1
Index	Compounds	物质	Class I	物质一级分类	Class II	物质二级分类	Q1 (Da)	Molecular Weight (Da)	Ionization model	Formula	A-1	A-2	A-3	A-4	A-5	A-6	A-7	A-8	A-9	A-10	A-11	A-12	C-1	C-2	C-3	C-4	C-5	C-6	C-7	C-8	C-9	C-10	C-11	C-12	mix01	mix02	mix03	mix04	mix05	mix06	cpd_ID	HMDB	Pubchem CID	lipidmaps ID	CAS	ChEBI	Metlin	kegg_map
LIPID-N-0001	taurolithocholic acid-3-sulfate	牛磺石胆酸-3-硫酸盐	ST	甾醇脂类	BA	胆汁酸	281.1	563.259	[M-H]-	C26H45NO8S2	18848	17304	13134	14397	13222	19375	15587	9	18034	19653	10854	11321	10882	12915	9	14423	27218	19223	16787	12875	16949	13045	16070	11031	18558	18624	19442	25002	19347	17840	C03642	HMDB0002580	440071	LMST05020003	15324-65-9	17864	6716	ko04976
LIPID-N-0008	6,7-diketolithocholic acid	6,7-二酮石胆酸	ST	甾醇脂类	BA	胆汁酸	403.3	404.256	[M-H]-	C24H38O3	781720	693060	467280	456710	738460	568980	536300	775720	517550	798610	717880	805420	816300	649690	423560	545000	736920	689040	541860	354260	357330	464570	607680	455470	773320	605490	498490	575400	727010	499290	-	-	137333800	-	-	-	-	--
LIPID-N-0010	Ursocholic acid	熊胆酸	ST	甾醇脂类	BA	胆汁酸	407.4	408.288	[M-H]-	C24H40O5	46734	102970	67958	85417	75289	103470	107590	83811	66429	83925	67874	104270	31574	88534	89809	92018	120830	97805	76840	84046	77029	81404	99821	83599	79399	84668	78859	87120	77413	80981	C17644	HMDB0000917	122340	LMST04010088	2955-27-3	81240	5871	--
LIPID-N-0014	lithocholic acid-3-sulfate	石胆酸-3-硫酸盐	ST	甾醇脂类	BA	胆汁酸	455.6	456.255	[M-H]-	C24H38O3	19871	25593	18432	16542	25438	33306	21009	30307	34402	15148	22874	39947	10354	20446	26441	23613	28885	23725	16210	34297	30760	42366	38003	31677	16783	20596	23761	25124	24062	24953	-	HMDB0000907	10253562	LMST05020015	34669-57-3	-	-	--
LIPID-N-0015	Glycocholic acid	甘氨胆酸	ST	甾醇脂类	BA	胆汁酸	464.4	465.309	[M-H]-	C26H43NO6	96307	129240	92667	96649	85036	142500	129900	119660	98999	116150	104360	180310	58206	129090	109130	143430	247380	125500	97171	115390	106490	137200	142950	98258	125850	117380	96222	130530	133150	120030	C01921	HMDB0000138	23617285	LMST05030001	475-31-0	17687	-	ko00120,ko01100,ko04976,ko04979
LIPID-N-0016	Taurochenodeoxycholic acid	牛磺鹅脱氧胆酸	ST	甾醇脂类	BA	胆汁酸	498.5	499.297	[M-H]-	C26H45NO6S	1398800	290890	303290	330550	331090	1715200	111700	508610	121920	69178	1278400	310330	122510	409110	265770	608610	382390	295300	88985	332570	541080	196430	105480	377530	365780	324970	336360	342640	341830	334430	C05465	HMDB0000951	387316	LMST05040005	516-35-8	16525	5897	ko00120,ko04976,ko04979
LIPID-N-0024	FFA(20:5)	二十碳五烯酸	FA	脂肪酰类	FFA	游离脂肪酸	301.217	302.22	[M-H]-	C20H30O2	5770.2	2937.6	9	3513	4958.9	4686.6	5661.1	6381.6	9	9	9	10017	9	9	4343.8	9	9	9	8043.8	5730.5	9	6373.6	9	9	15877	15703	14566	14029	15750	15336	C06428	HMDB0001999	446284	LMFA01030759	10417-94-4	28364	6423	ko01040
LIPID-N-0025	FFA(20:4)	花生四烯酸	FA	脂肪酰类	FFA	游离脂肪酸	303.232	304.24	[M-H]-	C20H32O2	6595.7	4716.3	2484.1	5109.3	8130.3	4602.5	6611.5	7339	2823.4	2275.9	4927.7	9301.8	6783.4	5466.2	7146.8	6355.9	7571.8	7228.7	12976	9775.6	6196.7	7932.2	1995.9	5478.4	15785	14318	15327	14491	15375	15226	C00219	HMDB0001043	444899	LMFA01030001	506-32-1	15843	193	ko00590,ko00591,ko01040,ko01100,ko04216,ko04217,ko04270,ko04611,ko04664,ko04666,ko04723,ko04726,ko04730,ko04745,ko04750,ko04912,ko04913,ko04921,ko04923,ko04925,ko05140,ko05146
LIPID-N-0058	5-iso PGF2VI	氧化脂质_5-iso PGF2VI	FA	脂肪酰类	Eicosanoid	氧化脂质	353.233	354.241	[M-H]-	C20H34O5	1770.6	3259.8	2582.4	1500.6	2914.4	3875.3	1497.2	1502.1	2689.2	2496.7	1366.8	3016.3	1141.1	3723.6	3906.3	4237.9	6151.8	3146.7	907.18	1482.5	2449.1	2262.3	2373.9	1672.8	2372.8	2672.8	2116.6	2506.2	2486.8	2695.8	-	-	42607309	LMFA03110011	180469-63-0	-	-	--
LIPID-N-0062	TxB3	氧化脂质_TxB3	FA	脂肪酰类	Eicosanoid	氧化脂质	367.212	368.22	[M-H]-	C20H32O6	3990.4	18584	11472	9708.8	28598	28803	24389	32321	17426	18034	13173	36091	7310.9	28452	27504	29521	20145	19163	6742.1	24070	22955	22048	25402	14877	40219	34951	36856	29268	30185	32275	-	HMDB0005099	6438711	LMFA03030016	71953-80-5	-	-	--
LIPID-N-0067	FFA(10:0)	十烷酸	FA	脂肪酰类	FFA	游离脂肪酸	171.139	172.146	[M-H]-	C10H20O2	6489500	6172600	7022600	7586900	6171900	6648300	6178000	5850400	5988900	6758400	6616900	5583800	4610900	5301300	5880300	5211800	5964300	5113800	5221700	5474800	4685700	4432400	6277600	4810900	3338000	3338200	3123900	3222200	3442000	3108200	-	HMDB0000511	2969	LMFA01010010	-	30813	336	--
LIPID-N-0071	FFA(14:0)	肉豆蔻酸	FA	脂肪酰类	FFA	游离脂肪酸	227.201	228.209	[M-H]-	C14H28O2	731170	731320	584780	439120	557230	618580	482680	477720	610410	528640	533640	528800	540270	429420	415920	470560	778670	441630	630490	662670	551490	501720	675710	546260	1033300	833790	854600	926890	876340	864660	C06424	HMDB0000806	11005	LMFA01010014	-	28875	196	ko00061,ko01100
LIPID-N-0072	FFA(15:0)	十五烷酸	FA	脂肪酰类	FFA	游离脂肪酸	241.217	242.225	[M-H]-	C15H30O2	207250	231550	217430	200610	217260	240720	207900	201840	228850	211680	189130	277710	240630	181510	195800	153570	180040	198570	246850	264920	213790	218610	186600	233980	277450	230230	245380	214180	244530	206030	C16537	HMDB0000826	13849	LMFA01010015	-	42504	5789	--
LIPID-N-0073	FFA(16:0)	棕榈酸	FA	脂肪酰类	FFA	游离脂肪酸	255.232	256.24	[M-H]-	C16H32O2	6976000	5433100	5168100	4198600	3483900	5822200	4047700	5272100	5432300	4173000	6114400	6012700	4956300	4332300	4989400	4243500	4258100	4426800	6660500	5352600	5005000	4375600	4246800	5983800	9179800	8294900	7884200	6275400	8134800	7405700	C00249	HMDB0000220	985	LMFA01010001	-	15756	187	ko00061,ko00062,ko00071,ko00073,ko01040,ko01100,ko01212
LIPID-N-0074	FFA(17:0)	十七烷酸	FA	脂肪酰类	FFA	游离脂肪酸	269.248	270.256	[M-H]-	C17H34O2	147820	133460	190760	137050	137720	149300	124870	151120	153030	85461	165350	167330	73805	144970	110230	146510	131100	128820	150940	115300	98913	100450	165840	168040	221310	158080	154860	216230	153210	174200	-	HMDB0002259	10465	LMFA01010017	-	32365	6578	--
LIPID-N-0075	FFA(18:0)	硬脂酸	FA	脂肪酰类	FFA	游离脂肪酸	283.264	284.272	[M-H]-	C18H36O2	8444400	11961000	10992000	10026000	8185800	9227600	6890500	12406000	11084000	7259700	10661000	10551000	6881400	5949500	9863900	7409100	8853100	10111000	6467100	6969700	11264000	8135700	8616100	9383000	13493000	15413000	11863000	13128000	16637000	11674000	C01530	HMDB0000827	5281	LMFA01010018	-	28842	189	ko00061,ko01040,ko01100,ko04745
LIPID-N-0078	FFA(22:0)	二十二烷酸	FA	脂肪酰类	FFA	游离脂肪酸	339.326	340.334	[M-H]-	C22H44O2	576900	387770	543150	408570	517130	598420	481190	295750	255340	394100	319630	464100	509300	554720	366150	483320	648410	505980	317190	462130	552790	411870	251110	790130	579510	765560	1015000	687850	737020	832000	C08281	HMDB0000944	8215	LMFA01010022	-	28941	260	ko00073,ko01040
LIPID-N-0079	FFA(24:0)	二十四烷酸	FA	脂肪酰类	FFA	游离脂肪酸	367.358	368.365	[M-H]-	C24H48O2	119340	89702	100750	98551	156910	123540	120750	114100	78276	9	104630	89701	127250	124360	117000	95589	97630	9	115990	114500	123080	61951	9	86162	228030	208510	255880	199620	212460	187500	C08320	HMDB0002003	11197	LMFA01010024	-	28866	6427	ko01040
LIPID-N-0082	FFA(16:1)	棕榈油酸	FA	脂肪酰类	FFA	游离脂肪酸	253.217	254.225	[M-H]-	C16H30O2	149290	9	9	9	9	9	9	9	9	9	9	9	9	9	9	9	9	9	9	9	9	9	9	9	263800	210500	237870	225060	243190	211830	C08362	HMDB0003229	445638	LMFA01030054	-	28716	188	ko00061,ko01100
LIPID-N-0084	FFA(18:1)	油酸	FA	脂肪酰类	FFA	游离脂肪酸	281.248	282.256	[M-H]-	C18H34O2	4114100	495290	405240	513030	792960	1250200	298920	471310	277490	201040	337020	657630	363640	356010	292250	459930	601170	423030	549020	404130	471510	420880	192800	386510	15148000	14125000	15462000	14097000	14972000	13810000	C00712	HMDB0000207	445639	LMFA01030061	-	16196	190	ko00061,ko00073,ko01040,ko04212
LIPID-N-0086	FFA(20:1)	二十烯酸	FA	脂肪酰类	FFA	游离脂肪酸	309.279	310.287	[M-H]-	C20H38O2	74135	61987	86194	105610	119860	72291	94507	82986	87717	59302	88182	112660	69354	78026	59455	77280	65297	75966	74730	66227	90719	82956	93261	97542	771360	787920	738070	824140	727620	760040	C16526	HMDB0002231	5282768	LMFA01030082	-	32425	6563	ko01040
LIPID-N-0087	FFA(22:1)	芥酸	FA	脂肪酰类	FFA	游离脂肪酸	337.311	338.318	[M-H]-	C22H42O2	9	89731	61528	86151	88996	56974	9	9	49269	102180	119410	81843	36646	70174	76653	65487	71087	55686	141190	9	210030	138050	82380	9	230770	124910	123660	134140	117580	87418	C08316	HMDB0002068	5281116	LMFA01030088	-	28792	6470	ko01040
LIPID-N-0090	FFA(18:2)	亚油酸	FA	脂肪酰类	FFA	游离脂肪酸	279.232	280.24	[M-H]-	C18H32O2	891110	262250	235440	219160	414520	422360	280860	313950	207880	140990	192170	548870	229700	163610	176740	252240	224540	192720	387120	360290	268080	464300	133320	189580	4501600	4318300	4162500	3547800	3837600	3899800	C20388	HMDB0012535	5283141	LMFA01030110	-	63977	-	--
LIPID-N-0091	FFA(20:2)	二十碳二烯酸	FA	脂肪酰类	FFA	游离脂肪酸	307.264	308.272	[M-H]-	C20H36O2	34126	31860	28152	23953	45986	24963	20364	36394	26165	21665	27960	62165	30198	9	25217	24954	26067	28946	26498	37245	31578	41305	19594	24426	292070	284640	275900	244990	245830	300510	C16525	HMDB0005060	6439848	LMFA01030130	-	73731	-	ko01040
LIPID-N-0092	FFA(22:2)	二十二碳二烯酸	FA	脂肪酰类	FFA	游离脂肪酸	335.295	336.303	[M-H]-	C22H40O2	9	9	9	18589	16064	9	9	9	9	9	9	9	9	9	9	9	9	9	9	9	9	9	9	9	64624	56402	72866	94703	71959	86060	C14813	HMDB0004693	11954058	LMFA01030131	-	-	-	ko00590,ko01100
LIPID-N-0094	FFA(18:3)	亚麻酸	FA	脂肪酰类	FFA	游离脂肪酸	277.217	278.225	[M-H]-	C18H30O2	36644	9	9	9	9	9	9	9	9	9	9	9	9	9	9	9	9	9	9	9	9	9	9	9	127260	127630	114730	114310	129050	94787	C08364	HMDB0030963	12309425	LMFA01030140	-	38383	-	--
LIPID-N-0095	FFA(20:3)	二十碳三烯酸	FA	脂肪酰类	FFA	游离脂肪酸	305.248	306.256	[M-H]-	C20H34O2	45251	19116	15547	19921	39604	13978	17191	24604	10856	11982	13415	41645	16821	9762.2	15894	22394	14844	21391	21320	20776	16551	22528	7641.3	10627	126880	112360	116510	120800	117900	121990	C03242	HMDB0002925	5280581	LMFA01030157	-	53486	259	ko00591,ko01040,ko01100
LIPID-N-0096	FFA(22:3)	二十二碳三烯酸	FA	脂肪酰类	FFA	游离脂肪酸	333.279	334.287	[M-H]-	C22H38O2	9	9	9	9	9	9	9	9	9	9	9	9	9	9	9	9	9	9	9	9	9	9	9	9	335920	395770	363560	338770	322590	310920	-	HMDB0002823	5312557	LMFA01030161	-	77807	195	--
LIPID-N-0099	FFA(22:4)	二十二碳四烯酸	FA	脂肪酰类	FFA	游离脂肪酸	331.264	332.272	[M-H]-	C22H36O2	227550	86234	54955	101640	209140	97733	195440	178720	135540	63327	119880	279650	117920	86089	140110	140920	152910	173330	200420	111520	138000	175920	50604	122320	1704400	1551300	1644900	1577700	1688700	1760200	C19621	HMDB0034295	5282938	LMFA01030177	-	-	-	ko00073
LIPID-N-0100	FFA(24:4)	二十四碳四烯酸	FA	脂肪酰类	FFA	游离脂肪酸	359.295	360.303	[M-H]-	C24H40O2	141520	88680	90403	71322	74376	98988	95396	72464	98138	94305	126950	102740	138000	66628	71579	73735	94048	72550	162020	102150	83976	93691	84311	88385	206590	199100	212040	184870	229100	244670	-	-	6440264	LMFA01030805	-	-	-	--
LIPID-N-0102	FFA(22:5)	二十二碳五烯酸	FA	脂肪酰类	FFA	游离脂肪酸	329.248	330.256	[M-H]-	C22H34O2	40737	19338	18300	21721	42141	23803	33179	24050	26199	17519	29014	41569	15890	14347	18472	22254	22311	22627	29956	20900	28034	29569	11156	15303	269520	243570	245490	227740	246980	224020	C14833	HMDB0004708	9858729	LMFA01030182	-	34506	-	ko00591
LIPID-N-0103	FFA(24:5)	二十四碳五烯酸	FA	脂肪酰类	FFA	游离脂肪酸	357.279	358.287	[M-H]-	C24H38O2	9	9	9	9	9	9	9	9	9	9	9	9	9	9	9	9	9	9	9	9	9	9	9	9	139970	154450	157360	129670	164970	161090	-	HMDB0006322	14505435	LMFA01030820	-	77527	-	--
LIPID-N-0166	LPG(16:0/0:0)	溶血磷脂酰甘油_LPG(16:0/0:0)	GP	甘油磷脂类	LPG	溶血磷脂酰甘油	483.272	484.28	[M-H]-	C22H45O9P	33526	28288	20966	20479	40814	24972	42471	47870	50882	25120	34279	85120	7166.5	11290	14236	18333	21036	21378	73890	101960	56775	120180	66034	37623	36837	35498	34142	35236	39637	31855	-	-	42607483	LMGP04050008	-	-	-	--
LIPID-N-0167	LPG(18:0/0:0)	溶血磷脂酰甘油_LPG(18:0/0:0)	GP	甘油磷脂类	LPG	溶血磷脂酰甘油	511.304	512.311	[M-H]-	C24H49O9P	60397	49043	19181	25269	49954	42661	55180	43331	45898	24277	30506	84983	11568	14783	25723	24847	37309	28740	48480	45602	77262	65564	34940	32008	35364	29792	27889	24929	28769	26364	-	-	42607484	LMGP04050009	-	-	-	--
LIPID-N-0170	LPG(18:1/0:0)	溶血磷脂酰甘油_LPG(18:1/0:0)	GP	甘油磷脂类	LPG	溶血磷脂酰甘油	509.288	510.296	[M-H]-	C24H47O9P	265940	193890	215980	181690	142910	406050	254260	190020	257190	142760	275010	308790	110320	106080	113140	102860	159800	163270	309080	332890	233590	423820	288310	228740	230670	208110	201450	198840	210520	187770	-	-	9547135	LMGP04050006	-	-	-	--
LIPID-N-0175	LPI(16:0/0:0)	溶血磷脂酰肌醇_LPI(16:0/0:0)	GP	甘油磷脂类	LPI	溶血磷脂酰肌醇	571.288	572.296	[M-H]-	C25H49O12P	5548.7	2857.8	1517.8	2562.5	9	4590.2	1969.8	2774.1	3366.1	2456.1	2322.6	4975.9	2922.4	2839.9	1992.7	3873.8	5650.4	5348	4941.1	9	1961.3	1386.3	4966.6	2807.4	15996	15083	14025	10151	18409	13264	-	-	42607493	LMGP06050002	-	-	-	--
LIPID-N-0176	LPI(18:0/0:0)	溶血磷脂酰肌醇_LPI(18:0/0:0)	GP	甘油磷脂类	LPI	溶血磷脂酰肌醇	599.32	600.327	[M-H]-	C27H53O12P	116800	86251	50541	66439	125330	113530	69036	70008	70184	59171	76967	91021	80114	66425	96125	82178	124810	130530	102030	71230	80161	60895	85131	94296	304780	307110	267980	262800	289600	268670	-	HMDB0061696	71581135	LMGP06050004	327620-46-2	-	-	--
LIPID-N-0178	LPI(18:1/0:0)	溶血磷脂酰肌醇_LPI(18:1/0:0)	GP	甘油磷脂类	LPI	溶血磷脂酰肌醇	597.304	598.312	[M-H]-	C27H51O12P	4589.5	4185.5	1891.5	2355.6	2936.3	5635.6	1899.1	1388.6	3188.1	2240.9	3567.8	9	2741.1	2238.7	1736.2	2355.6	4347.9	4359.5	4873.5	2778.9	9	2265.5	4600.2	2915.9	26395	22510	18134	18577	18612	22618	-	-	42607496	LMGP06050005	-	-	-	--
LIPID-N-0181	LPI(20:4/0:0)	溶血磷脂酰肌醇_LPI(20:4/0:0)	GP	甘油磷脂类	LPI	溶血磷脂酰肌醇	619.288	620.296	[M-H]-	C29H49O12P	10842	6081.6	5584.8	4599.7	10463	8515.3	7734.3	7137.2	7872.9	6830.6	7348.9	13503	7623.1	7030	7524.9	13251	16694	12929	8499.3	7069.5	11041	6842.9	3089.8	9881.3	65753	76572	66887	57223	65906	63731	-	-	42607497	LMGP06050006	-	-	-	--
LIPID-N-0187	LPS(18:0/0:0)	溶血磷脂酰丝氨酸_LPS(18:0/0:0)	GP	甘油磷脂类	LPS	溶血磷脂酰丝氨酸	524.299	525.307	[M-H]-	C24H48NO9P	44334	30938	20613	24134	47684	35778	12471	15741	17700	18957	14748	24388	32940	35419	50221	40189	60804	45802	24414	15669	25216	12137	15169	20248	116670	116990	109730	100530	107960	108220	-	HMDB0240606	42607474	LMGP03050006	119786-67-3	-	-	--
LIPID-N-0188	LPS(20:0/0:0)	溶血磷脂酰丝氨酸_LPS(20:0/0:0)	GP	甘油磷脂类	LPS	溶血磷脂酰丝氨酸	552.33	553.338	[M-H]-	C26H52NO9P	804.57	557.8	9	731.16	1486.9	1136.7	759.69	517.72	523	9	9	9	981.53	930.09	972.71	866.94	1186.2	1385.5	491.98	436.33	1274.6	242.74	683.23	1071.4	5534	5687.5	4638.2	5717.1	4962.4	5028.6	-	-	52926280	LMGP03050012	-	-	-	--
LIPID-N-0189	LPS(22:0/0:0)	溶血磷脂酰丝氨酸_LPS(22:0/0:0)	GP	甘油磷脂类	LPS	溶血磷脂酰丝氨酸	580.361	581.369	[M-H]-	C28H56NO9P	1263.3	1150.9	997.87	9	1595.3	9	9	432.12	9	9	9	1569.6	1712.3	1183.4	1544.1	1154	2003	2017.2	998.91	704.86	2260.1	524.09	1034.1	1915.1	4302.6	5190.2	4599.7	3324.4	3915.5	4024	-	-	52926293	LMGP03050025	-	-	-	--
LIPID-N-0192	LPS(18:1/0:0)	溶血磷脂酰丝氨酸_LPS(18:1/0:0)	GP	甘油磷脂类	LPS	溶血磷脂酰丝氨酸	522.283	523.291	[M-H]-	C24H46NO9P	10918	7574.1	9659.9	8415.7	7383.9	8785.4	6829.7	5527.6	4048.1	6111.7	4741.5	5350.8	10377	10161	8854	8994.9	14096	8877.2	6175.1	7004.3	6145.7	4290	6700.8	7215.6	138010	149130	140760	124460	125130	130280	-	HMDB0240603	9547099	LMGP03050001	89319-60-8	-	-	--
LIPID-N-0194	LPS(22:1/0:0)	溶血磷脂酰丝氨酸_LPS(22:1/0:0)	GP	甘油磷脂类	LPS	溶血磷脂酰丝氨酸	578.346	579.354	[M-H]-	C28H54NO9P	9	9	183.82	9	9	9	348.38	323.11	9	214.63	9	241.27	464.14	1030.1	9	779.29	785.31	1096	9	9	9	9	9	748.11	3127.6	2620	3541.7	2970.8	3452.4	3328.7	-	-	52926291	LMGP03050023	-	-	-	--
LIPID-N-0196	LPS(18:2/0:0)	溶血磷脂酰丝氨酸_LPS(18:2/0:0)	GP	甘油磷脂类	LPS	溶血磷脂酰丝氨酸	520.268	521.275	[M-H]-	C24H44NO9P	6096.7	2862.8	9	1502	2641.3	4985.8	9	9	1076.1	957	9	9	2056.4	9	9	9	9	2048.9	1413.2	879.06	1292.3	9	971.24	1520.1	35467	32480	27232	30440	30227	25077	-	-	52926279	LMGP03050011	-	-	-	--
LIPID-N-0198	LPS(20:4/0:0)	溶血磷脂酰丝氨酸_LPS(20:4/0:0)	GP	甘油磷脂类	LPS	溶血磷脂酰丝氨酸	544.268	545.275	[M-H]-	C26H44NO9P	4830.4	2760.3	3270.4	2604.4	4244.6	5839.8	9	2296.9	1745.9	3065.8	870.09	3585.5	5240.6	8043.7	6430.2	3557.9	8192.5	5180.7	3272.4	2449	3072.5	1396.2	1638.9	3696.4	59842	60879	55454	51099	63503	54037	-	-	42607475	LMGP03050007	-	-	-	--
LIPID-N-0204	PC(18:0_12:0)	磷脂酰胆碱_PC(18:0_12:0)	GP	甘油磷脂类	PC	磷脂酰胆碱	750.529	705.531	[M+COOH]-	C38H76NO8P	73112	69401	47265	48585	48060	84200	96142	58987	110650	47663	44217	128600	13146	19376	9815.9	25643	49837	49024	100580	151500	133510	203160	120420	96715	43633	40210	28152	33651	36897	38708	C00157	-	24778808	LMGP01010736	-	-	-	ko00564,ko00590,ko00591,ko00592,ko01100,ko04723,ko05231
LIPID-N-0205	PC(15:0_16:0)	磷脂酰胆碱_PC(15:0_16:0)	GP	甘油磷脂类	PC	磷脂酰胆碱	764.544	719.547	[M+COOH]-	C39H78NO8P	1314400	955830	793410	533460	791260	1173400	2070800	1174900	1870700	253190	438400	2407300	137810	188040	221250	369340	462480	291110	1461000	1545300	1097300	1921800	1406600	737870	536260	491930	479720	467080	471690	503660	C00157	HMDB0007935	24778655	LMGP01010532	-	-	-	ko00564,ko00590,ko00591,ko00592,ko01100,ko04723,ko05231
LIPID-N-0207	PC(18:0_14:0)	磷脂酰胆碱_PC(18:0_14:0)	GP	甘油磷脂类	PC	磷脂酰胆碱	778.56	733.562	[M+COOH]-	C40H80NO8P	15709	24120	22091	22083	32951	37372	21531	15021	26977	21840	12365	21466	36384	37732	31394	43495	39493	29545	15975	21864	29300	26457	18356	22386	28193	32260	22836	28267	30678	38130	C00157	HMDB0008031	3082163	LMGP01010739	-	86089	-	ko00564,ko00590,ko00591,ko00592,ko01100,ko04723,ko05231
LIPID-N-0208	PC(16:0_18:0)	磷脂酰胆碱_PC(16:0_18:0)	GP	甘油磷脂类	PC	磷脂酰胆碱	806.591	761.593	[M+COOH]-	C42H84NO8P	1770500	1642700	1897100	1687300	2089200	2424900	1395300	1378500	1763700	1499500	1345800	1716600	2368100	2216000	2206200	2584900	2685700	3475700	1851700	2475900	2631700	2660100	1970800	3079200	2157600	2479000	2226500	2343400	2152500	2377100	C00157	HMDB0007970	24778686	LMGP01010573	-	73000	-	ko00564,ko00590,ko00591,ko00592,ko01100,ko04723,ko05231
LIPID-N-0211	PC(16:0_22:0)	磷脂酰胆碱_PC(16:0_22:0)	GP	甘油磷脂类	PC	磷脂酰胆碱	862.654	817.656	[M+COOH]-	C46H92NO8P	34601	18593	19634	24019	21222	24922	78511	53324	57686	11855	14640	46708	21362	24165	15028	40303	47900	43376	52573	103620	142940	93981	75864	160370	40178	42201	40495	38980	42234	40498	C00157	HMDB0007985	7983123	LMGP01010636	-	86168	-	ko00564,ko00590,ko00591,ko00592,ko01100,ko04723,ko05231
LIPID-N-0212	PC(16:0_24:0)	磷脂酰胆碱_PC(16:0_24:0)	GP	甘油磷脂类	PC	磷脂酰胆碱	890.685	845.687	[M+COOH]-	C48H96NO8P	9922.5	7960.1	5998.5	11131	12505	10895	23995	20242	19429	3618.8	6341.7	12367	10631	9179.6	6338.6	14640	18546	19126	20630	42554	42623	33488	23250	58254	11899	15179	13872	14427	15607	14911	C00157	HMDB0007992	24778743	LMGP01010657	-	-	-	ko00564,ko00590,ko00591,ko00592,ko01100,ko04723,ko05231
LIPID-N-0214	PC(14:0_16:1)	磷脂酰胆碱_PC(14:0_16:1)	GP	甘油磷脂类	PC	磷脂酰胆碱	748.513	703.515	[M+COOH]-	C38H74NO8P	31513	21780	25522	17128	38181	22231	12982	9622.7	24091	8781.4	9263.1	26832	19429	25998	13882	33109	34066	25600	6925	16659	16372	13416	6100.8	22402	18520	22263	21822	24208	26057	21869	C00157	HMDB0007870	24778615	LMGP01010485	-	84578	-	ko00564,ko00590,ko00591,ko00592,ko01100,ko04723,ko05231
LIPID-N-0216	PC(16:0_16:1)	磷脂酰胆碱_PC(16:0_16:1)	GP	甘油磷脂类	PC	磷脂酰胆碱	776.544	731.547	[M+COOH]-	C40H78NO8P	4831200	3796700	3832100	2524100	3278500	3212700	1878400	1638800	2831600	1922100	2001800	3604800	2123700	2144800	1905700	2968700	3125400	3013200	2041000	2736900	2865400	2070400	1998800	2846700	2050600	2313800	2069600	2029800	2032500	1964100	C00157	HMDB0007969	6443788	LMGP01010566	-	74000	-	ko00564,ko00590,ko00591,ko00592,ko01100,ko04723,ko05231
LIPID-N-0217	PC(14:0_18:1)	磷脂酰胆碱_PC(14:0_18:1)	GP	甘油磷脂类	PC	磷脂酰胆碱	776.544	731.547	[M+COOH]-	C40H78NO8P	1166800	673520	909370	682450	908430	1000800	817920	571420	1175200	472090	559520	1116600	887000	674610	585520	1103300	1130700	858610	754110	710050	782190	883260	615450	785340	614480	579660	541860	551930	567910	535130	C00157	HMDB0007872	24778618	LMGP01010490	-	73793	-	ko00564,ko00590,ko00591,ko00592,ko01100,ko04723,ko05231
LIPID-N-0218	PC(16:0_18:1)	磷脂酰胆碱_PC(16:0_18:1)	GP	甘油磷脂类	PC	磷脂酰胆碱	804.575	759.578	[M+COOH]-	C42H82NO8P	102530000	89285000	100340000	80326000	78491000	113610000	89732000	86475000	110850000	67513000	77320000	121770000	82452000	68885000	78299000	96379000	101720000	102660000	120860000	118310000	110610000	111230000	114690000	103160000	67404000	66742000	60991000	66236000	60991000	61696000	C00157	HMDB0007972	5497103	LMGP01010005	-	73001	-	ko00564,ko00590,ko00591,ko00592,ko01100,ko04723,ko05231
LIPID-N-0219	PC(17:0_18:1)	磷脂酰胆碱_PC(17:0_18:1)	GP	甘油磷脂类	PC	磷脂酰胆碱	818.591	773.593	[M+COOH]-	C43H84NO8P	288800	250420	220330	230460	294290	333910	280860	323050	442940	232510	233690	466750	331720	151030	281690	376420	337830	333630	373940	384010	409820	557120	497820	464540	237030	304580	264760	268090	259880	259000	C00157	-	24778787	LMGP01010711	-	-	-	ko00564,ko00590,ko00591,ko00592,ko01100,ko04723,ko05231
LIPID-N-0220	PC(18:0_18:1)	磷脂酰胆碱_PC(18:0_18:1)	GP	甘油磷脂类	PC	磷脂酰胆碱	832.607	787.609	[M+COOH]-	C44H86NO8P	8877900	8346200	8899500	7625900	8304100	13690000	7152300	10757000	11203000	6275300	6198600	11452000	8805400	7000500	7622800	9842300	12050000	11001000	10431000	11794000	9624500	12455000	10725000	12048000	9386100	9770600	9784500	9813900	8921300	9254300	C00157	HMDB0008037	24778815	LMGP01010750	-	86109	-	ko00564,ko00590,ko00591,ko00592,ko01100,ko04723,ko05231
LIPID-N-0221	PC(16:0_20:1)	磷脂酰胆碱_PC(16:0_20:1)	GP	甘油磷脂类	PC	磷脂酰胆碱	832.607	787.609	[M+COOH]-	C44H86NO8P	352910	235760	373530	272770	316440	373780	233030	254090	343750	163050	164500	298650	266480	229590	202320	271120	338110	377700	229590	291020	320320	216700	286530	362590	244320	300690	275230	298180	267690	252570	C00157	HMDB0007978	52922418	LMGP01011468	-	84575	-	ko00564,ko00590,ko00591,ko00592,ko01100,ko04723,ko05231
LIPID-N-0222	PC(19:0_18:1)	磷脂酰胆碱_PC(19:0_18:1)	GP	甘油磷脂类	PC	磷脂酰胆碱	846.622	801.625	[M+COOH]-	C45H88NO8P	62503	35228	35262	48611	39291	93702	40014	60772	78706	24961	29028	46451	61638	30792	41948	52990	58906	34180	73992	83643	43607	50188	83987	69516	47809	52568	40627	64687	46580	57964	C00157	-	52922955	LMGP01011738	-	-	-	ko00564,ko00590,ko00591,ko00592,ko01100,ko04723,ko05231
LIPID-N-0224	PC(18:1_20:0)	磷脂酰胆碱_PC(18:1_20:0)	GP	甘油磷脂类	PC	磷脂酰胆碱	860.638	815.64	[M+COOH]-	C46H90NO8P	20657	11926	11583	10867	15328	16836	27615	27766	27781	8671.4	8816.3	22832	11885	10249	7075.3	16202	21000	17729	21593	32526	40299	26374	34043	66558	28477	24424	27413	26111	25682	20804	C00157	HMDB0008076	53478731	LMGP01010879	-	-	-	ko00564,ko00590,ko00591,ko00592,ko01100,ko04723,ko05231
LIPID-N-0225	PC(18:1_22:0)	磷脂酰胆碱_PC(18:1_22:0)	GP	甘油磷脂类	PC	磷脂酰胆碱	888.669	843.672	[M+COOH]-	C48H94NO8P	34207	18191	23652	22423	23010	23656	71831	44595	54193	10654	14502	47082	22240	24993	15239	40486	44422	41570	47627	107050	132400	71621	80733	160170	64280	59097	56428	60446	54930	62315	C00157	HMDB0008531	24779108	LMGP01010839	-	-	-	ko00564,ko00590,ko00591,ko00592,ko01100,ko04723,ko05231
LIPID-N-0227	PC(24:0_18:1)	磷脂酰胆碱_PC(24:0_18:1)	GP	甘油磷脂类	PC	磷脂酰胆碱	916.701	871.703	[M+COOH]-	C50H98NO8P	9429.3	6156.1	4576.8	5981.5	8304.3	8079.2	18451	13895	16274	3215.6	5148.4	10590	6297.9	7622.1	3480.6	9500.3	11989	12975	13108	35426	34875	20755	15901	43620	18774	20106	17953	21766	17034	19629	C00157	HMDB0008283	24779051	LMGP01011026	-	86216	-	ko00564,ko00590,ko00591,ko00592,ko01100,ko04723,ko05231
LIPID-N-0228	PC(16:1_16:1)	磷脂酰胆碱_PC(16:1_16:1)	GP	甘油磷脂类	PC	磷脂酰胆碱	774.529	729.531	[M+COOH]-	C40H76NO8P	268300	163920	121350	111510	158980	139720	78466	48487	122700	100810	86221	168600	63913	88991	52331	101060	141200	100170	86573	84995	89312	115410	56234	109450	65862	81109	92097	77347	91934	91007	C00157	HMDB0008002	24778764	LMGP01010682	-	83717	-	ko00564,ko00590,ko00591,ko00592,ko01100,ko04723,ko05231
LIPID-N-0229	PC(14:0_18:2)	磷脂酰胆碱_PC(14:0_18:2)	GP	甘油磷脂类	PC	磷脂酰胆碱	774.529	729.531	[M+COOH]-	C40H76NO8P	1033000	806550	608180	425970	813490	881750	1070200	576620	881320	415760	414260	1060900	429690	314980	338640	806550	409590	347820	528730	388310	718210	1037300	477770	637070	363300	468820	371750	362690	422190	378330	C00157	HMDB0007874	24778624	LMGP01010494	-	86094	-	ko00564,ko00590,ko00591,ko00592,ko01100,ko04723,ko05231
LIPID-N-0231	PC(16:1_18:1)	磷脂酰胆碱_PC(16:1_18:1)	GP	甘油磷脂类	PC	磷脂酰胆碱	802.56	757.562	[M+COOH]-	C42H80NO8P	3514600	2587000	2205000	1469500	2285200	2455700	1605400	1418900	2766700	1410500	1615200	3256000	1331600	1152200	859640	1905500	1829700	1541600	2052100	2261900	1340700	2177100	1811900	2025700	1412400	1601700	1378800	1427500	1191000	1327900	C00157	HMDB0008004	24778766	LMGP01010678	-	84810	-	ko00564,ko00590,ko00591,ko00592,ko01100,ko04723,ko05231
LIPID-N-0232	PC(16:0_18:2)	磷脂酰胆碱_PC(16:0_18:2)	GP	甘油磷脂类	PC	磷脂酰胆碱	802.56	757.562	[M+COOH]-	C42H80NO8P	68185000	71063000	68164000	38342000	54184000	70379000	61234000	58252000	78056000	41492000	45526000	93913000	32451000	24498000	34945000	54558000	28455000	33207000	61625000	55188000	74327000	80742000	61356000	53738000	36125000	38415000	36212000	36623000	32306000	36547000	C00157	HMDB0007973	5287971	LMGP01010585	-	73002	-	ko00564,ko00590,ko00591,ko00592,ko01100,ko04723,ko05231
LIPID-N-0234	PC(17:0_18:2)	磷脂酰胆碱_PC(17:0_18:2)	GP	甘油磷脂类	PC	磷脂酰胆碱	816.575	771.578	[M+COOH]-	C43H82NO8P	2715300	2850800	2440000	1129900	1984600	2498300	2746200	2448600	2849700	1531800	1533500	4140100	1288600	895100	1215400	1933900	1322400	1356400	2207100	2135400	3020300	2853600	2429400	2021700	1317600	1493000	1331900	1316400	1497400	1442200	C00157	-	52922491	LMGP01011505	-	-	-	ko00564,ko00590,ko00591,ko00592,ko01100,ko04723,ko05231
LIPID-N-0235	PC(18:1_18:1)	磷脂酰胆碱_PC(18:1_18:1)	GP	甘油磷脂类	PC	磷脂酰胆碱	830.591	785.593	[M+COOH]-	C44H84NO8P	12261000	9738200	9768900	8381100	8603500	13338000	5568700	6752700	11504000	10850000	7731600	10683000	6456100	5666000	6074400	7483200	9217100	8847300	8682000	8191200	6158300	14390000	9249600	11351000	6847900	7318700	6647300	6031000	6731400	7257500	C00157	HMDB0000593	10350317	LMGP01010836	68737-67-7	74669	-	ko00564,ko00590,ko00591,ko00592,ko01100,ko04723,ko05231
LIPID-N-0236	PC(18:0_18:2)	磷脂酰胆碱_PC(18:0_18:2)	GP	甘油磷脂类	PC	磷脂酰胆碱	830.591	785.593	[M+COOH]-	C44H84NO8P	15411000	17013000	12233000	8808000	13254000	24213000	13814000	16058000	18180000	8845200	7961800	23185000	10287000	6352200	9968800	15140000	10129000	9093600	12340000	12700000	13837000	20215000	14499000	17573000	13337000	14375000	12306000	12094000	11634000	11608000	C00157	HMDB0008039	6441487	LMGP01010764	-	84822	-	ko00564,ko00590,ko00591,ko00592,ko01100,ko04723,ko05231
LIPID-N-0237	PC(19:0_18:2)	磷脂酰胆碱_PC(19:0_18:2)	GP	甘油磷脂类	PC	磷脂酰胆碱	844.607	799.609	[M+COOH]-	C45H86NO8P	90584	104830	61947	50158	96404	166460	110050	148480	148750	64389	54512	165260	49156	26451	55066	79555	45996	40938	61166	86165	80374	133260	80253	103990	80669	96626	75599	92451	75544	89397	C00157	-	52922957	LMGP01011739	-	-	-	ko00564,ko00590,ko00591,ko00592,ko01100,ko04723,ko05231
LIPID-N-0238	PC(18:1_19:1)	磷脂酰胆碱_PC(18:1_19:1)	GP	甘油磷脂类	PC	磷脂酰胆碱	844.607	799.609	[M+COOH]-	C45H86NO8P	434290	314670	346180	336310	327910	425970	168750	232730	393210	381930	247200	366630	220060	193510	192270	192350	315200	336660	352450	277440	201480	470350	317330	356530	228360	277130	212370	195490	217060	215150	C00157	-	52922691	LMGP01011606	-	-	-	ko00564,ko00590,ko00591,ko00592,ko01100,ko04723,ko05231
LIPID-N-0239	PC(18:1_20:1)	磷脂酰胆碱_PC(18:1_20:1)	GP	甘油磷脂类	PC	磷脂酰胆碱	858.622	813.625	[M+COOH]-	C46H88NO8P	154590	94103	81303	95691	124810	125730	75326	94187	133880	84094	53733	147410	76781	80514	52819	84765	111310	117450	76319	107870	86358	81032	106580	191390	108440	111980	117620	103930	105300	108720	C00157	HMDB0008077	53478733	LMGP01010843	-	-	-	ko00564,ko00590,ko00591,ko00592,ko01100,ko04723,ko05231
LIPID-N-0240	PC(18:2_20:0)	磷脂酰胆碱_PC(18:2_20:0)	GP	甘油磷脂类	PC	磷脂酰胆碱	858.622	813.625	[M+COOH]-	C46H88NO8P	75760	62895	51833	41980	80494	79979	106360	141390	122770	40517	26205	116190	34911	33953	29245	59754	47218	48940	65402	120310	139990	115470	128810	220920	106020	108450	103630	104820	98709	104080	C00157	HMDB0008143	52922739	LMGP01011630	-	-	-	ko00564,ko00590,ko00591,ko00592,ko01100,ko04723,ko05231
LIPID-N-0241	PC(18:0_20:2)	磷脂酰胆碱_PC(18:0_20:2)	GP	甘油磷脂类	PC	磷脂酰胆碱	858.622	813.625	[M+COOH]-	C46H88NO8P	273230	269280	241380	219310	313110	461620	373330	440830	399380	199950	197350	474760	225760	161900	247950	279190	208380	276680	305710	394880	330090	369740	311410	460440	285440	333380	310950	308690	334830	320800	C00157	HMDB0008045	24778847	LMGP01010788	-	-	-	ko00564,ko00590,ko00591,ko00592,ko01100,ko04723,ko05231
LIPID-N-0244	PC(24:0_18:2)	磷脂酰胆碱_PC(24:0_18:2)	GP	甘油磷脂类	PC	磷脂酰胆碱	914.685	869.687	[M+COOH]-	C50H96NO8P	8659.4	5890.1	3699.5	3608.6	8031.4	3730.4	15448	15049	13465	2509.6	2445.8	13304	3433.6	4164.5	2402.1	8433.1	5882.5	8539.7	7249.3	27633	19171	16210	13484	32829	14894	14273	11811	11621	14314	13281	C00157	HMDB0008157	53478795	LMGP01012173	-	89589	-	ko00564,ko00590,ko00591,ko00592,ko01100,ko04723,ko05231
LIPID-N-0245	PC(14:1_18:2)	磷脂酰胆碱_PC(14:1_18:2)	GP	甘油磷脂类	PC	磷脂酰胆碱	772.513	727.515	[M+COOH]-	C40H74NO8P	85540	87734	57428	56137	62561	151640	55691	79186	89184	36431	90630	83465	54804	50131	58472	81094	51957	78309	83989	100660	97180	128180	105290	54715	58465	90441	73864	56133	62194	63080	C00157	HMDB0007907	52922264	LMGP01011391	-	88906	-	ko00564,ko00590,ko00591,ko00592,ko01100,ko04723,ko05231
LIPID-N-0250	PC(16:1_18:2)	磷脂酰胆碱_PC(16:1_18:2)	GP	甘油磷脂类	PC	磷脂酰胆碱	800.544	755.547	[M+COOH]-	C42H78NO8P	2621700	2161000	1414000	939700	1558900	1922700	1463300	1009600	2050400	1047200	925980	2432300	652930	592350	580910	1131100	853880	801300	1229300	1147100	1107000	1755300	1334900	1239000	927720	911850	788600	755340	787810	795460	C00157	HMDB0008006	24778768	LMGP01010690	-	84567	-	ko00564,ko00590,ko00591,ko00592,ko01100,ko04723,ko05231
LIPID-N-0251	PC(16:0_18:3)	磷脂酰胆碱_PC(16:0_18:3)	GP	甘油磷脂类	PC	磷脂酰胆碱	800.544	755.547	[M+COOH]-	C42H78NO8P	2691300	1546300	992590	1009700	1303100	1740000	1634300	1004300	1762100	626020	597670	1744600	537900	647200	843230	960700	1097600	844290	1188200	1947200	2320100	2570500	1443900	1671100	788250	771190	817040	780850	745900	769130	C00157	HMDB0007974	24778699	LMGP01010598	-	84786	-	ko00564,ko00590,ko00591,ko00592,ko01100,ko04723,ko05231
LIPID-N-0252	PC(17:1_18:2)	磷脂酰胆碱_PC(17:1_18:2)	GP	甘油磷脂类	PC	磷脂酰胆碱	814.56	769.562	[M+COOH]-	C43H80NO8P	156790	190140	165480	77839	130700	190360	135880	222100	231580	283060	171590	254340	120160	58662	98480	138070	84423	48661	98090	127610	132930	156360	161290	132400	95500	100860	93134	85197	87358	101530	C00157	-	52922545	LMGP01011533	-	-	-	ko00564,ko00590,ko00591,ko00592,ko01100,ko04723,ko05231
LIPID-N-0253	PC(15:0_20:3)	磷脂酰胆碱_PC(15:0_20:3)	GP	甘油磷脂类	PC	磷脂酰胆碱	814.56	769.562	[M+COOH]-	C43H80NO8P	255250	285590	319120	223320	237090	299360	135580	113070	187980	35345	129330	181000	278060	202690	157110	154750	366860	209070	223530	236560	142520	186990	212080	173670	111240	134390	127910	96468	105130	99777	C00157	HMDB0007948	52922328	LMGP01011423	-	-	-	ko00564,ko00590,ko00591,ko00592,ko01100,ko04723,ko05231
LIPID-N-0254	PC(18:1_18:2)	磷脂酰胆碱_PC(18:1_18:2)	GP	甘油磷脂类	PC	磷脂酰胆碱	828.575	783.578	[M+COOH]-	C44H82NO8P	8469900	7709600	5777500	4051800	5880400	9713300	3980100	4233000	7877600	5965000	4285800	6517300	3775200	3218800	3866600	5341800	4220500	4481300	4627800	4193500	3530400	6967600	5704500	6418000	4143000	4307500	3663400	4091900	4433700	3642700	C00157	HMDB0008072	53478723	LMGP01010893	-	89691	-	ko00564,ko00590,ko00591,ko00592,ko01100,ko04723,ko05231
LIPID-N-0255	PC(16:0_20:3)	磷脂酰胆碱_PC(16:0_20:3)	GP	甘油磷脂类	PC	磷脂酰胆碱	828.575	783.578	[M+COOH]-	C44H82NO8P	6317500	4582700	6107700	3823400	4717100	7878900	6434500	5662100	6832800	3017000	3987500	6213400	4516300	4167100	3825700	4483000	5498700	6405900	7409900	6505100	7320000	5889300	6184900	4933000	3454800	3843700	3282300	3290800	3097200	3329200	C00157	HMDB0007980	24778715	LMGP01010622	-	86119	-	ko00564,ko00590,ko00591,ko00592,ko01100,ko04723,ko05231
LIPID-N-0256	PC(17:0_20:3)	磷脂酰胆碱_PC(17:0_20:3)	GP	甘油磷脂类	PC	磷脂酰胆碱	842.591	797.593	[M+COOH]-	C45H84NO8P	91401	42315	101200	56641	55534	109620	90909	60279	115640	41253	67855	65941	115300	87046	49535	58463	106330	111380	141120	131460	73784	127010	132780	89620	43151	50255	62805	45040	52367	47690	C00157	-	52922507	LMGP01011514	-	-	-	ko00564,ko00590,ko00591,ko00592,ko01100,ko04723,ko05231
LIPID-N-0258	PC(18:0_20:3)	磷脂酰胆碱_PC(18:0_20:3)	GP	甘油磷脂类	PC	磷脂酰胆碱	856.607	811.609	[M+COOH]-	C46H86NO8P	1396300	1235600	1341400	1041100	1404700	2382800	1168100	1543600	1334700	679540	869520	1408700	1330000	1143800	1018500	1363600	1423600	1652600	1294600	1452500	1211500	1378300	1467500	1509700	1124600	1246200	1208100	1119500	1042300	1087400	C00157	HMDB0008046	24778855	LMGP01010795	-	86176	-	ko00564,ko00590,ko00591,ko00592,ko01100,ko04723,ko05231
LIPID-N-0259	PC(20:1_18:2)	磷脂酰胆碱_PC(20:1_18:2)	GP	甘油磷脂类	PC	磷脂酰胆碱	856.607	811.609	[M+COOH]-	C46H86NO8P	182100	115600	97177	85579	185030	176660	109680	145800	164560	98816	66911	239070	87735	69662	62931	118220	91554	96253	68585	100630	103050	118940	128910	178800	110480	116830	117840	121870	108010	108440	C00157	HMDB0008303	52923115	LMGP01011818	-	89105	-	ko00564,ko00590,ko00591,ko00592,ko01100,ko04723,ko05231
LIPID-N-0260	PC(20:2_18:1)	磷脂酰胆碱_PC(20:2_18:1)	GP	甘油磷脂类	PC	磷脂酰胆碱	856.607	811.609	[M+COOH]-	C46H86NO8P	142120	100980	83494	96223	138970	149090	109270	108830	164910	97766	81848	171860	87183	74115	66642	116880	108980	115400	111930	98334	64661	131190	103140	145630	89708	111720	109700	92442	101510	100000	C00157	HMDB0008335	52923173	LMGP01011847	-	89080	-	ko00564,ko00590,ko00591,ko00592,ko01100,ko04723,ko05231
LIPID-N-0261	PC(18:2_22:1)	磷脂酰胆碱_PC(18:2_22:1)	GP	甘油磷脂类	PC	磷脂酰胆碱	884.638	839.64	[M+COOH]-	C48H90NO8P	15012	11220	7534.7	6844.3	13631	7426.7	14687	13671	12078	5589	9	19500	6861.9	7031.5	3038.3	11323	6498.6	10978	9722.5	19262	14882	13880	13106	28203	18657	17760	16627	17815	19982	18270	C00157	-	52922753	LMGP01011637	-	-	-	ko00564,ko00590,ko00591,ko00592,ko01100,ko04723,ko05231
LIPID-N-0262	PC(18:0_22:3)	磷脂酰胆碱_PC(18:0_22:3)	GP	甘油磷脂类	PC	磷脂酰胆碱	884.638	839.64	[M+COOH]-	C48H90NO8P	12803	11233	15408	10758	15068	30091	10296	17090	11190	4177	6621.7	10557	14603	11036	11500	15122	22899	17190	12982	11456	8217.8	11495	16063	17910	14904	17673	15442	20071	16012	19469	C00157	-	24778867	LMGP01010812	-	-	-	ko00564,ko00590,ko00591,ko00592,ko01100,ko04723,ko05231
LIPID-N-0267	PC(16:2_18:2)	磷脂酰胆碱_PC(16:2_18:2)	GP	甘油磷脂类	PC	磷脂酰胆碱	798.529	753.531	[M+COOH]-	C42H76NO8P	55450	116690	119710	34978	130430	152250	48872	70259	86297	43880	52509	107550	27062	10820	101930	95559	57147	116340	59261	39405	176380	56920	85322	111160	63026	63996	51236	58176	52750	47403	C00157	-	24778776	LMGP01010699	-	-	-	ko00564,ko00590,ko00591,ko00592,ko01100,ko04723,ko05231
LIPID-N-0268	PC(14:0_20:4)	磷脂酰胆碱_PC(14:0_20:4)	GP	甘油磷脂类	PC	磷脂酰胆碱	798.529	753.531	[M+COOH]-	C42H76NO8P	70982	66522	84926	109240	109810	160290	241960	98837	173330	126480	127540	125660	150680	148660	138260	162560	189770	237020	232140	230850	200630	337580	106420	160050	102770	106480	108670	102720	143500	88381	C00157	HMDB0007883	24778634	LMGP01010506	-	86102	-	ko00564,ko00590,ko00591,ko00592,ko01100,ko04723,ko05231
LIPID-N-0269	PC(15:0_20:4)	磷脂酰胆碱_PC(15:0_20:4)	GP	甘油磷脂类	PC	磷脂酰胆碱	812.544	767.547	[M+COOH]-	C43H78NO8P	39273	42948	51439	32433	55671	71743	79200	56724	92115	90939	51618	70260	67384	47932	51642	72106	107920	94581	110440	122210	112640	184540	65892	85330	64501	65429	64293	49253	52977	58010	C00157	HMDB0007949	52922330	LMGP01011424	-	86344	-	ko00564,ko00590,ko00591,ko00592,ko01100,ko04723,ko05231
LIPID-N-0270	PC(18:2_18:2)	磷脂酰胆碱_PC(18:2_18:2)	GP	甘油磷脂类	PC	磷脂酰胆碱	826.56	781.562	[M+COOH]-	C44H80NO8P	2818500	2760400	1202400	738770	1804600	3344100	1055900	1123800	2456400	1490700	681680	1785000	1316000	763670	852280	1593600	1137200	949690	942050	996830	1132500	1588500	1694700	1225100	1071200	1107100	1135700	1021100	1031200	971620	C00157	HMDB0008138	5288075	LMGP01010921	998-06-1	42027	-	ko00564,ko00590,ko00591,ko00592,ko01100,ko04723,ko05231
LIPID-N-0271	PC(18:3_18:1)	磷脂酰胆碱_PC(18:3_18:1)	GP	甘油磷脂类	PC	磷脂酰胆碱	826.56	781.562	[M+COOH]-	C44H80NO8P	449450	265910	158880	121940	219490	371000	133270	123520	264100	142540	123570	189730	89379	79525	84751	121390	179130	128830	141520	141770	143810	297890	172040	206450	133660	136860	117450	122590	118870	120700	C00157	HMDB0008073	53478725	LMGP01010955	-	89692	-	ko00564,ko00590,ko00591,ko00592,ko01100,ko04723,ko05231
LIPID-N-0272	PC(16:0_20:4)	磷脂酰胆碱_PC(16:0_20:4)	GP	甘油磷脂类	PC	磷脂酰胆碱	826.56	781.562	[M+COOH]-	C44H80NO8P	8596300	10803000	13928000	13236000	10512000	17067000	20435000	13711000	15327000	17849000	13439000	14285000	12683000	15070000	13973000	16478000	23277000	23085000	29440000	29587000	26270000	29174000	18748000	19242000	14606000	13482000	12733000	13735000	12479000	12877000	C00157	HMDB0008203	7983442	LMGP01010007	-	86127	-	ko00564,ko00590,ko00591,ko00592,ko01100,ko04723,ko05231
LIPID-N-0274	PC(20:3_18:1)	磷脂酰胆碱_PC(20:3_18:1)	GP	甘油磷脂类	PC	磷脂酰胆碱	854.591	809.593	[M+COOH]-	C46H84NO8P	606720	440510	488210	436940	472670	800330	326220	423290	585510	360340	382900	488010	427340	361770	336370	517200	520540	610470	495070	372020	280490	439110	461050	394610	305110	326590	299290	346870	327470	298360	C00157	HMDB0008401	52923233	LMGP01011878	-	89292	-	ko00564,ko00590,ko00591,ko00592,ko01100,ko04723,ko05231
LIPID-N-0275	PC(18:0_20:4)	磷脂酰胆碱_PC(18:0_20:4)	GP	甘油磷脂类	PC	磷脂酰胆碱	854.591	809.593	[M+COOH]-	C46H84NO8P	2403200	2728700	3848400	4370700	4080600	6465800	4925600	4120500	4375000	4711900	3604800	3893700	5541900	5299000	6471700	6062500	9299500	9557600	7770400	10880000	6834400	9777200	5062700	7148400	5937000	6137300	5102200	5650600	5937700	6038800	C00157	HMDB0008048	16219824	LMGP01010802	-	74965	-	ko00564,ko00590,ko00591,ko00592,ko01100,ko04723,ko05231
LIPID-N-0276	PC(22:4_16:0)	磷脂酰胆碱_PC(22:4_16:0)	GP	甘油磷脂类	PC	磷脂酰胆碱	854.591	809.593	[M+COOH]-	C46H84NO8P	2462000	2131700	3111600	2468800	2707700	3575700	6695200	3632000	6027200	2592200	2520800	3780200	2365800	1874800	2753300	2934700	2946400	3952700	6405900	4965200	5384500	6891600	4171700	3860300	2500500	3148200	2562500	2611400	2487100	3037900	C00157	HMDB0008626	52923621	LMGP01012072	-	88859	-	ko00564,ko00590,ko00591,ko00592,ko01100,ko04723,ko05231
LIPID-N-0277	PC(19:0_20:4)	磷脂酰胆碱_PC(19:0_20:4)	GP	甘油磷脂类	PC	磷脂酰胆碱	868.607	823.609	[M+COOH]-	C47H86NO8P	91033	105980	131100	168250	145120	229720	220490	140380	168140	192420	114910	147460	189050	162830	240060	206030	345540	325650	283620	359060	285430	355540	201530	276380	214100	205600	214930	194180	191700	177900	C00157	-	52922975	LMGP01011748	-	-	-	ko00564,ko00590,ko00591,ko00592,ko01100,ko04723,ko05231
LIPID-N-0279	PC(18:0_22:4)	磷脂酰胆碱_PC(18:0_22:4)	GP	甘油磷脂类	PC	磷脂酰胆碱	882.622	837.625	[M+COOH]-	C48H88NO8P	423860	407380	476650	476140	661320	909080	940840	932830	870870	354950	388810	782270	706970	459460	643550	573810	787110	808720	1048700	756470	686940	1397900	693890	1006000	819350	862690	804250	800060	764960	786690	C00157	HMDB0008054	24778868	LMGP01010813	-	84565	-	ko00564,ko00590,ko00591,ko00592,ko01100,ko04723,ko05231
LIPID-N-0284	PC(16:0_20:5)	磷脂酰胆碱_PC(16:0_20:5)	GP	甘油磷脂类	PC	磷脂酰胆碱	824.544	779.547	[M+COOH]-	C44H78NO8P	416980	296700	325110	369590	243330	451710	856500	431670	613180	195970	214740	493490	196920	241560	257930	216370	348980	299200	676300	727920	693110	913720	491780	530100	270410	289830	274700	230260	212240	256280	C00157	HMDB0007984	24778723	LMGP01010633	-	86137	-	ko00564,ko00590,ko00591,ko00592,ko01100,ko04723,ko05231
LIPID-N-0285	PC(20:4_16:1)	磷脂酰胆碱_PC(20:4_16:1)	GP	甘油磷脂类	PC	磷脂酰胆碱	824.544	779.547	[M+COOH]-	C44H78NO8P	242210	210590	245410	255320	222970	308360	364860	180680	337140	315940	185150	329370	223240	276920	209700	347140	420870	478910	480340	519520	319000	513980	313230	292360	236550	235960	211130	235880	236030	220540	C00157	HMDB0008430	52923283	LMGP01011903	-	88878	-	ko00564,ko00590,ko00591,ko00592,ko01100,ko04723,ko05231
LIPID-N-0287	PC(18:2_18:3)	磷脂酰胆碱_PC(18:2_18:3)	GP	甘油磷脂类	PC	磷脂酰胆碱	824.544	779.547	[M+COOH]-	C44H78NO8P	94847	106850	34677	26990	57328	109470	27414	23563	54162	27799	26385	46080	21416	14665	19617	35492	20126	27872	29950	30933	50083	60561	43261	36362	34863	31857	29556	23298	24630	27176	C00157	HMDB0008141	52922731	LMGP01011625	-	89577	-	ko00564,ko00590,ko00591,ko00592,ko01100,ko04723,ko05231
LIPID-N-0290	PC(18:1_20:4)	磷脂酰胆碱_PC(18:1_20:4)	GP	甘油磷脂类	PC	磷脂酰胆碱	852.575	807.578	[M+COOH]-	C46H82NO8P	831630	968840	1016500	1187900	1108600	1692100	1027300	914590	1194600	1767700	1030800	1050400	1402100	1392800	1390800	1376800	2383200	2242600	1884400	1898800	1365600	2181500	1400700	1706700	1380400	1443300	1253000	1219700	1195600	1293600	C00157	HMDB0008114	24778948	LMGP01010905	-	74671	-	ko00564,ko00590,ko00591,ko00592,ko01100,ko04723,ko05231
LIPID-N-0291	PC(16:0_22:5)	磷脂酰胆碱_PC(16:0_22:5)	GP	甘油磷脂类	PC	磷脂酰胆碱	852.575	807.578	[M+COOH]-	C46H82NO8P	797030	894370	1082600	835920	832340	1164400	2240100	1195200	1511400	551820	786620	1506400	585180	424090	813320	863250	947120	1043500	1674500	1397800	1994900	1635000	1289200	1188300	801010	812870	777380	762770	738660	749000	C00157	HMDB0007989	24778735	LMGP01010645	-	84795	-	ko00564,ko00590,ko00591,ko00592,ko01100,ko04723,ko05231
LIPID-N-0292	PC(20:5_18:0)	磷脂酰胆碱_PC(20:5_18:0)	GP	甘油磷脂类	PC	磷脂酰胆碱	852.575	807.578	[M+COOH]-	C46H82NO8P	66655	50501	42997	71232	47599	106140	100070	72725	87039	39558	34173	74670	47272	46325	66640	41954	85607	55962	86370	140290	64391	154540	71912	83018	57577	54930	57337	69500	58271	67965	C00157	HMDB0008497	52923351	LMGP01011937	-	88924	-	ko00564,ko00590,ko00591,ko00592,ko01100,ko04723,ko05231
LIPID-N-0294	PC(18:2_20:3)	磷脂酰胆碱_PC(18:2_20:3)	GP	甘油磷脂类	PC	磷脂酰胆碱	852.575	807.578	[M+COOH]-	C46H82NO8P	127980	93888	54966	33237	136350	181080	55634	88806	126990	50080	43108	103560	99232	81339	60118	80401	76455	98693	71675	57059	57497	56662	83934	65136	52238	55445	46257	41179	46808	40198	C00157	HMDB0008139	53478787	LMGP01011633	-	89600	-	ko00564,ko00590,ko00591,ko00592,ko01100,ko04723,ko05231
LIPID-N-0295	PC(20:1_20:4)	磷脂酰胆碱_PC(20:1_20:4)	GP	甘油磷脂类	PC	磷脂酰胆碱	880.607	835.609	[M+COOH]-	C48H86NO8P	17538	8350.1	8120.4	21009	16995	20648	20591	22743	22446	15615	13779	28362	19940	19296	19079	20984	39989	42035	21960	36267	24762	29877	25499	36747	26377	28302	30106	24219	22693	26311	C00157	HMDB0008312	52923133	LMGP01011827	-	-	-	ko00564,ko00590,ko00591,ko00592,ko01100,ko04723,ko05231
LIPID-N-0296	PC(18:0_22:5)	磷脂酰胆碱_PC(18:0_22:5)	GP	甘油磷脂类	PC	磷脂酰胆碱	880.607	835.609	[M+COOH]-	C48H86NO8P	95052	138760	145830	119190	135170	238070	223560	236970	211240	76611	86364	186570	142640	107980	193960	166800	202040	205990	218040	206000	210710	288690	178380	237960	159950	168790	154800	148360	166790	169460	C00157	HMDB0008661	53479285	LMGP01010816	-	-	-	ko00564,ko00590,ko00591,ko00592,ko01100,ko04723,ko05231
LIPID-N-0297	PC(22:4_18:1)	磷脂酰胆碱_PC(22:4_18:1)	GP	甘油磷脂类	PC	磷脂酰胆碱	880.607	835.609	[M+COOH]-	C48H86NO8P	165260	150910	135730	153600	203710	281330	240660	182530	305310	294130	193880	204310	139400	126120	137410	175790	250710	268060	352290	193310	162670	396030	209600	247610	197290	231450	193980	156860	210030	223340	C00157	HMDB0008629	53479251	LMGP01012078	-	-	-	ko00564,ko00590,ko00591,ko00592,ko01100,ko04723,ko05231
LIPID-N-0304	PC(18:2_20:4)	磷脂酰胆碱_PC(18:2_20:4)	GP	甘油磷脂类	PC	磷脂酰胆碱	850.56	805.562	[M+COOH]-	C46H80NO8P	258440	260240	172910	153450	304290	415700	211190	239910	264880	288020	156290	196670	279760	259570	250690	374960	425700	413320	281090	321870	231700	370830	294100	281690	212430	246530	244400	213960	213100	217980	C00157	HMDB0008147	24778979	LMGP01010943	-	84563	-	ko00564,ko00590,ko00591,ko00592,ko01100,ko04723,ko05231
LIPID-N-0308	PC(18:0_22:6)	磷脂酰胆碱_PC(18:0_22:6)	GP	甘油磷脂类	PC	磷脂酰胆碱	878.591	833.593	[M+COOH]-	C48H84NO8P	35525	63977	59931	42034	45799	87845	54163	50391	34175	24491	32887	39640	83362	67433	100910	129820	124630	144020	123420	258580	133560	136520	61156	108410	65665	80990	66006	61725	60742	72545	C00157	HMDB0008057	24778876	LMGP01010821	-	84829	-	ko00564,ko00590,ko00591,ko00592,ko01100,ko04723,ko05231
LIPID-N-0310	PC(18:1_22:5)	磷脂酰胆碱_PC(18:1_22:5)	GP	甘油磷脂类	PC	磷脂酰胆碱	878.591	833.593	[M+COOH]-	C48H84NO8P	22555	21338	24223	25803	47637	47462	33757	37047	48989	39477	27332	41154	36310	14389	26808	36913	46368	34863	39901	22579	22878	65255	41506	30333	32739	26935	26474	35853	33666	31672	C00157	-	-	-	-	-	-	ko00564,ko00590,ko00591,ko00592,ko01100,ko04723,ko05231
LIPID-N-0319	PC(20:4_20:4)	磷脂酰胆碱_PC(20:4_20:4)	GP	甘油磷脂类	PC	磷脂酰胆碱	874.56	829.562	[M+COOH]-	C48H80NO8P	18435	37307	30371	22728	43362	55640	39313	27639	40792	35762	25403	39116	64354	83374	72646	45633	148850	122160	44226	129530	34830	73466	57819	58258	64865	51681	48945	51650	47887	54181	C00157	-	24779072	LMGP01011047	-	-	-	ko00564,ko00590,ko00591,ko00592,ko01100,ko04723,ko05231
LIPID-N-0322	PE(16:0_14:0)	磷脂酰乙醇胺_PE(16:0_14:0)	GP	甘油磷脂类	PE	磷脂酰乙醇胺	662.476	663.484	[M-H]-	C35H70NO8P	41746	34523	29648	41979	49275	81779	19077	11237	17474	13164	8743.8	10768	60269	41008	39056	105550	63318	122350	10270	38733	66357	37289	18056	33803	28724	32178	39062	32258	24394	28706	C00350	HMDB0008920	446670	LMGP02010297	-	-	-	ko00563,ko00564,ko01100,ko04136,ko04140,ko04723,ko05130,ko05167
LIPID-N-0323	PE(16:0_16:0)	磷脂酰乙醇胺_PE(16:0_16:0)	GP	甘油磷脂类	PE	磷脂酰乙醇胺	690.507	691.515	[M-H]-	C37H74NO8P	775880	603530	761160	800150	882090	1398700	572460	300290	429790	433630	346980	380570	1004000	1052000	831390	1455800	1123800	2412100	790210	1433300	1363000	880200	759510	845580	610990	731320	635180	622060	639030	650430	C00350	HMDB0008923	445468	LMGP02010037	923-61-5	73005	-	ko00563,ko00564,ko01100,ko04136,ko04140,ko04723,ko05130,ko05167
LIPID-N-0324	PE(18:0_14:0)	磷脂酰乙醇胺_PE(18:0_14:0)	GP	甘油磷脂类	PE	磷脂酰乙醇胺	690.507	691.515	[M-H]-	C37H74NO8P	10794	10979	11011	8913.5	17296	17024	10483	6876.7	16506	5984.5	2367.5	15139	11540	6260.5	6322.1	13327	10736	15196	4701.5	5786	15165	14127	6575.1	11351	9665.7	12814	14468	7310.6	9932.1	12091	C00350	HMDB0005325	447790	LMGP02011206	-	-	-	ko00563,ko00564,ko01100,ko04136,ko04140,ko04723,ko05130,ko05167
LIPID-N-0325	PE(16:0_18:0)	磷脂酰乙醇胺_PE(16:0_18:0)	GP	甘油磷脂类	PE	磷脂酰乙醇胺	718.539	719.547	[M-H]-	C39H78NO8P	327460	317880	395820	283760	394130	474590	411820	231460	378890	264590	192880	325590	309380	272140	261900	370510	320760	528520	402490	595870	678530	581620	394030	379870	325050	357040	327340	325040	332510	316450	C00350	HMDB0008925	5326793	LMGP02011225	-	73006	-	ko00563,ko00564,ko01100,ko04136,ko04140,ko04723,ko05130,ko05167
LIPID-N-0331	PE(16:1_16:0)	磷脂酰乙醇胺_PE(16:1_16:0)	GP	甘油磷脂类	PE	磷脂酰乙醇胺	688.492	689.5	[M-H]-	C37H72NO8P	1161200	678720	726430	579200	575660	955520	479220	360980	548250	288860	260940	713840	355140	334790	339340	950540	586960	781620	386020	1004900	716350	490370	567170	727000	326610	419060	397800	375720	381840	375030	C00350	HMDB0008956	52924223	LMGP02010520	-	-	-	ko00563,ko00564,ko01100,ko04136,ko04140,ko04723,ko05130,ko05167
LIPID-N-0332	PE(14:0_18:1)	磷脂酰乙醇胺_PE(14:0_18:1)	GP	甘油磷脂类	PE	磷脂酰乙醇胺	688.492	689.5	[M-H]-	C37H72NO8P	133980	87350	57954	51096	67289	91312	78404	32244	55761	25870	32173	68703	31568	43209	39950	107220	50964	60455	30356	56344	48461	51562	37503	75064	41925	43306	45280	55075	58260	62010	C00350	HMDB0008827	53479551	LMGP02011247	-	-	-	ko00563,ko00564,ko01100,ko04136,ko04140,ko04723,ko05130,ko05167
LIPID-N-0334	PE(16:0_18:1)	磷脂酰乙醇胺_PE(16:0_18:1)	GP	甘油磷脂类	PE	磷脂酰乙醇胺	716.523	717.531	[M-H]-	C39H76NO8P	16656000	13477000	14764000	10191000	12904000	21508000	15149000	11858000	16653000	5712800	8425500	19763000	7728700	7240800	7260300	13526000	13339000	17723000	13612000	19645000	20574000	17723000	20017000	17293000	8838700	9946800	9219900	8943200	9336800	9154900	C00350	HMDB0005320	5283496	LMGP02010009	-	73007	-	ko00563,ko00564,ko01100,ko04136,ko04140,ko04723,ko05130,ko05167
LIPID-N-0335	PE(16:1_18:0)	磷脂酰乙醇胺_PE(16:1_18:0)	GP	甘油磷脂类	PE	磷脂酰乙醇胺	716.523	717.531	[M-H]-	C39H76NO8P	147040	101010	81967	61851	73870	105750	100980	65433	98049	35055	54608	181650	31170	38786	26979	62358	74329	62225	63331	96424	87478	128840	91585	63131	61544	81875	54347	74888	54796	60867	C00350	HMDB0008958	52924227	LMGP02010524	-	-	-	ko00563,ko00564,ko01100,ko04136,ko04140,ko04723,ko05130,ko05167
LIPID-N-0336	PE(17:0_18:1)	磷脂酰乙醇胺_PE(17:0_18:1)	GP	甘油磷脂类	PE	磷脂酰乙醇胺	730.54	731.547	[M-H]-	C40H78NO8P	1139700	1096000	1153600	932350	959520	854140	683440	512330	1109500	525880	859060	1149200	597320	474610	460590	711850	1124800	612340	693630	863010	677040	649570	675910	575230	648280	586550	540450	636790	560170	465220	C00350	-	52924910	LMGP02011211	-	-	-	ko00563,ko00564,ko01100,ko04136,ko04140,ko04723,ko05130,ko05167
LIPID-N-0337	PE(20:1_16:0)	磷脂酰乙醇胺_PE(20:1_16:0)	GP	甘油磷脂类	PE	磷脂酰乙醇胺	744.554	745.562	[M-H]-	C41H80NO8P	256040	148260	204030	153460	210480	253080	110690	132890	166720	76910	77448	186610	159720	126530	108190	180680	175130	239450	106400	123940	170530	107050	136040	210010	152470	165130	138980	144730	160780	144810	C00350	HMDB0009250	52924544	LMGP02010847	-	-	-	ko00563,ko00564,ko01100,ko04136,ko04140,ko04723,ko05130,ko05167
LIPID-N-0338	PE(18:1_18:0)	磷脂酰乙醇胺_PE(18:1_18:0)	GP	甘油磷脂类	PE	磷脂酰乙醇胺	744.554	745.562	[M-H]-	C41H80NO8P	12329000	9829800	10104000	8629700	9156000	14023000	14850000	11695000	15981000	6561200	9186500	17746000	6602300	6236000	5893500	9463500	10818000	11500000	11241000	14172000	12516000	16707000	14913000	12128000	9792300	11067000	10365000	10415000	10334000	10383000	C00350	HMDB0009057	9546755	LMGP02010050	-	84234	-	ko00563,ko00564,ko01100,ko04136,ko04140,ko04723,ko05130,ko05167
LIPID-N-0339	PE(20:1_18:0)	磷脂酰乙醇胺_PE(20:1_18:0)	GP	甘油磷脂类	PE	磷脂酰乙醇胺	772.586	773.593	[M-H]-	C43H84NO8P	305490	172150	193270	187160	259430	283220	185530	176960	238320	106640	118900	197750	207170	171870	142510	202630	257930	266800	146660	172560	208780	148640	184220	247050	253780	267040	240800	255920	256090	241240	C00350	HMDB0009255	52924553	LMGP02010852	-	-	-	ko00563,ko00564,ko01100,ko04136,ko04140,ko04723,ko05130,ko05167
LIPID-N-0340	PE(20:0_18:1)	磷脂酰乙醇胺_PE(20:0_18:1)	GP	甘油磷脂类	PE	磷脂酰乙醇胺	772.586	773.593	[M-H]-	C43H84NO8P	473580	245010	375710	297890	252820	370170	530730	524740	589770	172620	219090	570030	189080	217830	110610	288080	299870	332610	517040	791730	885680	613950	750200	894030	387440	384770	392040	375720	389190	392210	C00350	HMDB0009224	9546835	LMGP02010135	-	-	-	ko00563,ko00564,ko01100,ko04136,ko04140,ko04723,ko05130,ko05167
LIPID-N-0342	PE(24:0_16:1)	磷脂酰乙醇胺_PE(24:0_16:1)	GP	甘油磷脂类	PE	磷脂酰乙醇胺	800.617	801.625	[M-H]-	C45H88NO8P	4903.7	3015.6	2760.3	3414.3	3204.5	4312.6	5761.4	3248.3	3212.7	1975	845.8	6125.1	2805.8	4623.4	1749.1	3452.1	4231.8	5909.1	4087.4	9139.4	5399.1	5564.7	5045.2	9973.4	4399.5	4375.5	3120.6	3117.3	3360.3	4391.3	C00350	-	-	-	-	-	-	ko00563,ko00564,ko01100,ko04136,ko04140,ko04723,ko05130,ko05167
LIPID-N-0343	PE(22:0_18:1)	磷脂酰乙醇胺_PE(22:0_18:1)	GP	甘油磷脂类	PE	磷脂酰乙醇胺	800.617	801.625	[M-H]-	C45H88NO8P	63104	36591	45280	42814	42274	45991	94000	73870	81457	22473	35211	87818	32016	34980	15637	50668	49735	62226	82007	150640	168900	94410	115400	144050	60768	59813	64572	63064	60681	61349	C00350	HMDB0009487	9546853	LMGP02010153	-	-	-	ko00563,ko00564,ko01100,ko04136,ko04140,ko04723,ko05130,ko05167
LIPID-N-0344	PE(22:1_18:0)	磷脂酰乙醇胺_PE(22:1_18:0)	GP	甘油磷脂类	PE	磷脂酰乙醇胺	800.617	801.625	[M-H]-	C45H88NO8P	4244.9	5279.2	3492.3	3904	6167.8	5328.4	3096.4	3007.1	4467.5	1740.7	2441.7	4669.8	5920.4	4870.4	5353.5	4922.4	8031.7	4793.4	3429.2	2470	4629.8	4740.9	3857.1	6696.2	6648.9	6844	7970.3	5705.7	5410.2	6831.4	C00350	HMDB0009519	53479857	LMGP02011051	-	-	-	ko00563,ko00564,ko01100,ko04136,ko04140,ko04723,ko05130,ko05167
LIPID-N-0345	PE(24:0_18:1)	磷脂酰乙醇胺_PE(24:0_18:1)	GP	甘油磷脂类	PE	磷脂酰乙醇胺	828.648	829.656	[M-H]-	C47H92NO8P	58795	37817	39633	44242	44426	48869	80041	74531	83163	32626	37230	80862	34582	45339	20346	60947	58021	71186	70638	183080	138680	91630	90073	152960	66044	74970	71663	69383	65858	68994	C00350	HMDB0009719	9546993	LMGP02010294	-	-	-	ko00563,ko00564,ko01100,ko04136,ko04140,ko04723,ko05130,ko05167
LIPID-N-0346	PE(18:2_14:0)	磷脂酰乙醇胺_PE(18:2_14:0)	GP	甘油磷脂类	PE	磷脂酰乙醇胺	686.476	687.484	[M-H]-	C37H70NO8P	50628	46991	30809	26606	46615	54979	39967	28198	37142	14773	13267	42224	16314	19446	13205	51486	20023	17806	10708	16216	23252	30684	19384	33084	25434	31248	24857	22025	24047	37277	C00350	HMDB0008829	52924943	LMGP02010655	-	-	-	ko00563,ko00564,ko01100,ko04136,ko04140,ko04723,ko05130,ko05167
LIPID-N-0347	PE(16:1_16:1)	磷脂酰乙醇胺_PE(16:1_16:1)	GP	甘油磷脂类	PE	磷脂酰乙醇胺	686.476	687.484	[M-H]-	C37H70NO8P	28133	13535	15506	10526	11017	9983.4	3492.5	6006.2	7446	4441.5	4444.8	11803	10061	3944.3	9	19086	15750	19459	5973.4	13497	9	13415	5446	11965	10985	9860.5	6481.9	9922.3	12121	9918.7	C00350	HMDB0005342	9546809	LMGP02010108	-	-	-	ko00563,ko00564,ko01100,ko04136,ko04140,ko04723,ko05130,ko05167
LIPID-N-0349	PE(18:1_16:1)	磷脂酰乙醇胺_PE(18:1_16:1)	GP	甘油磷脂类	PE	磷脂酰乙醇胺	714.507	715.515	[M-H]-	C39H74NO8P	517210	228980	239900	168660	196890	338910	113120	98073	225900	120180	109400	272770	96781	94210	64900	182860	157910	190680	139710	172050	98754	172570	153500	224930	190910	220510	185750	161380	210900	196390	C00350	HMDB0009023	53479622	LMGP02011198	-	-	-	ko00563,ko00564,ko01100,ko04136,ko04140,ko04723,ko05130,ko05167
LIPID-N-0350	PE(18:2_16:0)	磷脂酰乙醇胺_PE(18:2_16:0)	GP	甘油磷脂类	PE	磷脂酰乙醇胺	714.507	715.515	[M-H]-	C39H74NO8P	13144000	13408000	11893000	5787000	7976300	15001000	13088000	9008800	12391000	4226700	5451700	16664000	4634000	2978600	3698200	9668000	4710100	7495700	9658300	12178000	16201000	12410000	14632000	10620000	6499000	6571000	6226900	5310200	5826500	5445400	C00350	HMDB0009088	52924895	LMGP02011194	-	-	-	ko00563,ko00564,ko01100,ko04136,ko04140,ko04723,ko05130,ko05167
LIPID-N-0351	PE(17:1_18:1)	磷脂酰乙醇胺_PE(17:1_18:1)	GP	甘油磷脂类	PE	磷脂酰乙醇胺	728.521	729.531	[M-H]-	C40H76NO8P	207740	169130	210400	120620	119440	241630	126850	119620	189820	192710	220530	183550	75104	109080	108710	137820	172580	129030	192660	133710	174410	94288	135490	89323	83021	115570	86660	81728	82641	121680	C00350	-	52924273	LMGP02010572	-	-	-	ko00563,ko00564,ko01100,ko04136,ko04140,ko04723,ko05130,ko05167
LIPID-N-0352	PE(18:1_18:1)	磷脂酰乙醇胺_PE(18:1_18:1)	GP	甘油磷脂类	PE	磷脂酰乙醇胺	742.539	743.547	[M-H]-	C41H78NO8P	6250900	3561400	4140400	2908500	3585800	5171500	2619400	2795600	5099200	2846600	2319800	5227100	2388700	2189800	1608300	3422800	3117200	4454700	3138600	3285200	3103300	4671200	4562600	5437600	4196600	4747500	3931200	4214800	3976400	3735000	C00350	HMDB0009025	53479624	LMGP02010039	-	-	-	ko00563,ko00564,ko01100,ko04136,ko04140,ko04723,ko05130,ko05167
LIPID-N-0353	PE(18:0_18:2)	磷脂酰乙醇胺_PE(18:0_18:2)	GP	甘油磷脂类	PE	磷脂酰乙醇胺	742.539	743.547	[M-H]-	C41H78NO8P	31537000	29980000	22427000	11338000	18477000	29703000	29247000	26627000	36565000	13611000	14217000	50533000	7948200	6634700	9806200	16176000	12158000	10942000	22155000	18915000	26515000	27804000	27933000	17006000	15078000	15975000	14611000	15219000	14828000	14804000	C00350	HMDB0008994	9546749	LMGP02010044	-	-	-	ko00563,ko00564,ko01100,ko04136,ko04140,ko04723,ko05130,ko05167
LIPID-N-0354	PE(20:2_16:0)	磷脂酰乙醇胺_PE(20:2_16:0)	GP	甘油磷脂类	PE	磷脂酰乙醇胺	742.539	743.547	[M-H]-	C41H78NO8P	270810	213930	389970	276120	307590	472750	279530	246640	304550	195240	144120	317720	297600	201810	252020	468900	270080	427340	238980	290900	434050	265410	320890	374580	249270	200330	209200	245490	220470	211210	C00350	HMDB0009286	52924578	LMGP02010877	-	-	-	ko00563,ko00564,ko01100,ko04136,ko04140,ko04723,ko05130,ko05167
LIPID-N-0355	PE(19:0_18:2)	磷脂酰乙醇胺_PE(19:0_18:2)	GP	甘油磷脂类	PE	磷脂酰乙醇胺	756.554	757.562	[M-H]-	C42H80NO8P	147140	174280	147000	49758	86312	158430	144550	159000	243550	73859	73920	232680	31924	19652	44678	72846	41006	44266	68069	88206	117100	148790	103880	90094	92188	75699	86572	74825	84212	78409	C00350	-	52924477	LMGP02010776	-	-	-	ko00563,ko00564,ko01100,ko04136,ko04140,ko04723,ko05130,ko05167
LIPID-N-0356	PE(20:2_18:0)	磷脂酰乙醇胺_PE(20:2_18:0)	GP	甘油磷脂类	PE	磷脂酰乙醇胺	770.57	771.578	[M-H]-	C43H82NO8P	241260	229670	259940	219190	384300	387100	410700	302570	425780	211910	166580	422720	265750	176640	203120	288970	192950	265930	220980	303470	364870	323240	248730	297420	221030	227980	202240	209440	172820	202660	C00350	HMDB0009288	52924583	LMGP02010122	-	-	-	ko00563,ko00564,ko01100,ko04136,ko04140,ko04723,ko05130,ko05167
LIPID-N-0357	PE(20:0_18:2)	磷脂酰乙醇胺_PE(20:0_18:2)	GP	甘油磷脂类	PE	磷脂酰乙醇胺	770.57	771.578	[M-H]-	C43H82NO8P	208080	163700	172000	111790	162500	190670	270620	283910	319830	100750	88526	327850	59334	68907	43578	119430	91509	105760	176770	327410	421790	289110	323040	397660	179570	197550	164100	191630	171690	172880	C00350	HMDB0009225	9546825	LMGP02010125	-	-	-	ko00563,ko00564,ko01100,ko04136,ko04140,ko04723,ko05130,ko05167
LIPID-N-0358	PE(20:1_18:1)	磷脂酰乙醇胺_PE(20:1_18:1)	GP	甘油磷脂类	PE	磷脂酰乙醇胺	770.57	771.578	[M-H]-	C43H82NO8P	242150	134060	137230	124610	176310	148870	107330	121650	157450	109450	73249	178450	122380	117010	55750	134820	163280	160940	105230	147900	138100	128050	164120	258110	214060	264130	241830	234770	237560	250600	C00350	HMDB0009256	53479718	LMGP02010853	-	-	-	ko00563,ko00564,ko01100,ko04136,ko04140,ko04723,ko05130,ko05167
LIPID-N-0359	PE(22:2_18:0)	磷脂酰乙醇胺_PE(22:2_18:0)	GP	甘油磷脂类	PE	磷脂酰乙醇胺	798.601	799.609	[M-H]-	C45H86NO8P	13795	10347	11545	9338.7	16604	14834	9065.1	9630.4	14247	5643.9	8048.8	10416	11298	6994.5	8716.3	9479.8	13304	10912	9763.7	8199.5	11324	8343.3	7088.5	13367	10918	12316	12629	11366	11952	12738	C00350	HMDB0009489	52924725	LMGP02011082	-	-	-	ko00563,ko00564,ko01100,ko04136,ko04140,ko04723,ko05130,ko05167
LIPID-N-0362	PE(18:1_22:1)	磷脂酰乙醇胺_PE(18:1_22:1)	GP	甘油磷脂类	PE	磷脂酰乙醇胺	798.601	799.609	[M-H]-	C45H86NO8P	127470	64001	74584	70275	93925	76756	84754	83208	89834	44229	33261	109260	79942	81964	37746	103250	99513	114450	91174	151380	139230	107960	133130	199390	126040	113710	119780	130230	127930	113240	C00350	-	52924725	LMGP02010650	-	-	-	ko00563,ko00564,ko01100,ko04136,ko04140,ko04723,ko05130,ko05167
LIPID-N-0363	PE(18:1_24:1)	磷脂酰乙醇胺_PE(18:1_24:1)	GP	甘油磷脂类	PE	磷脂酰乙醇胺	826.633	827.64	[M-H]-	C47H90NO8P	23964	14275	10000	17051	15800	14150	21735	17453	17466	8693.6	8207.9	21628	16874	21266	10844	20479	20268	25942	19724	41108	32608	26856	28661	48033	22269	24103	24933	22940	25501	23269	C00350	HMDB0009527	53479865	-	-	-	-	ko00563,ko00564,ko01100,ko04136,ko04140,ko04723,ko05130,ko05167
LIPID-N-0365	PE(18:3_16:0)	磷脂酰乙醇胺_PE(18:3_16:0)	GP	甘油磷脂类	PE	磷脂酰乙醇胺	712.492	713.5	[M-H]-	C39H72NO8P	531260	322420	211350	198250	274880	560930	246330	156740	263000	99434	100510	333800	111530	116000	133510	326400	203960	296340	202830	354190	539420	352480	366980	406570	170480	181510	144670	135900	128460	165060	C00350	HMDB0009154	9546752	LMGP02010047	-	-	-	ko00563,ko00564,ko01100,ko04136,ko04140,ko04723,ko05130,ko05167
LIPID-N-0366	PE(16:1_18:2)	磷脂酰乙醇胺_PE(16:1_18:2)	GP	甘油磷脂类	PE	磷脂酰乙醇胺	712.492	713.5	[M-H]-	C39H72NO8P	386230	289210	144610	84831	171030	275260	104480	91879	173300	107290	74269	328750	82167	66475	60407	186280	96573	105220	103100	92026	115980	134480	130910	129890	154220	138800	130910	103810	121260	111830	C00350	HMDB0008961	52924917	LMGP02011219	-	-	-	ko00563,ko00564,ko01100,ko04136,ko04140,ko04723,ko05130,ko05167
LIPID-N-0367	PE(17:1_18:2)	磷脂酰乙醇胺_PE(17:1_18:2)	GP	甘油磷脂类	PE	磷脂酰乙醇胺	726.511	727.515	[M-H]-	C40H74NO8P	153220	124580	135540	47227	72030	159100	69663	74564	124030	88577	49042	93488	53331	54519	43510	91855	72637	50603	68648	50262	94175	93780	99389	69096	39206	49846	51850	48567	49922	44180	C00350	-	52924274	LMGP02010573	-	-	-	ko00563,ko00564,ko01100,ko04136,ko04140,ko04723,ko05130,ko05167
LIPID-N-0368	PE(18:1_18:2)	磷脂酰乙醇胺_PE(18:1_18:2)	GP	甘油磷脂类	PE	磷脂酰乙醇胺	740.523	741.531	[M-H]-	C41H76NO8P	8393300	5927300	4151600	2306200	3698100	5327800	3194100	3513600	8079900	3105500	2259300	7780500	2012700	1323800	1406800	3053900	2731800	2682900	3093800	3093900	3573400	5605600	3687700	4415200	2849700	3550800	2843500	3139900	3160300	3321200	C00350	HMDB0009060	9546753	LMGP02010048	-	74977	-	ko00563,ko00564,ko01100,ko04136,ko04140,ko04723,ko05130,ko05167
LIPID-N-0369	PE(16:0_20:3)	磷脂酰乙醇胺_PE(16:0_20:3)	GP	甘油磷脂类	PE	磷脂酰乙醇胺	740.523	741.531	[M-H]-	C41H76NO8P	332540	276390	359570	180430	216210	358190	487900	321040	397730	106990	198330	468290	141860	138170	117300	185970	197960	263070	433220	330910	457280	336620	432600	191140	162420	193320	183680	137300	145420	170820	C00350	HMDB0008935	53479587	LMGP02011222	-	-	-	ko00563,ko00564,ko01100,ko04136,ko04140,ko04723,ko05130,ko05167
LIPID-N-0370	PE(18:2_19:1)	磷脂酰乙醇胺_PE(18:2_19:1)	GP	甘油磷脂类	PE	磷脂酰乙醇胺	754.541	755.547	[M-H]-	C42H78NO8P	208910	194600	134370	108280	99802	130250	92375	129990	132160	81055	87299	203740	65053	51660	54371	84544	116010	64209	74545	74851	80732	100870	76343	175040	64528	88591	97389	116070	93326	85870	C00350	-	52924369	LMGP02010668	-	-	-	ko00563,ko00564,ko01100,ko04136,ko04140,ko04723,ko05130,ko05167
LIPID-N-0372	PE(20:3_18:0)	磷脂酰乙醇胺_PE(20:3_18:0)	GP	甘油磷脂类	PE	磷脂酰乙醇胺	768.554	769.562	[M-H]-	C43H80NO8P	1914900	1665100	1483400	1019300	1335600	2136700	2437000	2153300	2620800	756370	1410700	3500500	586230	547440	550970	862960	770900	901940	1801300	1746700	1822700	1937900	2242500	1223000	1032200	1121300	1002200	1056300	977020	1039500	C00350	HMDB0009121	52924386	LMGP02010913	-	-	-	ko00563,ko00564,ko01100,ko04136,ko04140,ko04723,ko05130,ko05167
LIPID-N-0373	PE(20:1_18:2)	磷脂酰乙醇胺_PE(20:1_18:2)	GP	甘油磷脂类	PE	磷脂酰乙醇胺	768.554	769.562	[M-H]-	C43H80NO8P	348660	212550	172960	114000	202720	231900	185310	209080	306120	125310	89428	399370	99001	67954	57917	127120	93969	116280	138670	168740	175790	159590	195290	314390	182810	194040	175830	173930	187620	179060	C00350	HMDB0009258	52924555	LMGP02010854	-	-	-	ko00563,ko00564,ko01100,ko04136,ko04140,ko04723,ko05130,ko05167
LIPID-N-0374	PE(17:0_22:3)	磷脂酰乙醇胺_PE(17:0_22:3)	GP	甘油磷脂类	PE	磷脂酰乙醇胺	782.567	783.578	[M-H]-	C44H82NO8P	35559	41311	49060	37358	49093	43255	17072	26882	23962	13121	19601	15747	30439	37916	22748	16459	58732	27076	20106	22584	14219	17316	14865	22900	19677	12798	11475	16586	15521	23352	C00350	-	-	-	-	-	-	ko00563,ko00564,ko01100,ko04136,ko04140,ko04723,ko05130,ko05167
LIPID-N-0376	PE(18:2_22:1)	磷脂酰乙醇胺_PE(18:2_22:1)	GP	甘油磷脂类	PE	磷脂酰乙醇胺	796.586	797.593	[M-H]-	C45H84NO8P	15535	12751	10904	8307.6	15531	11011	12632	13699	15187	7318.5	5323.2	15978	7050.9	4982.7	3969.6	9258.5	5152.9	10279	9419.9	15052	19502	13423	13880	26763	13034	14230	13727	12008	12907	12852	C00350	-	53479639	LMGP02010676	-	-	-	ko00563,ko00564,ko01100,ko04136,ko04140,ko04723,ko05130,ko05167
LIPID-N-0377	PE(18:1_22:2)	磷脂酰乙醇胺_PE(18:1_22:2)	GP	甘油磷脂类	PE	磷脂酰乙醇胺	796.586	797.593	[M-H]-	C45H84NO8P	7974.5	5678.4	13936	11676	14013	12929	12855	16523	19085	5769.1	6426.3	17790	12684	11657	6810.7	15008	10261	11970	9976	9254.9	13074	12736	14040	14814	19800	17254	17432	20728	15416	17793	C00350	HMDB0009074	52924352	LMGP02010651	-	-	-	ko00563,ko00564,ko01100,ko04136,ko04140,ko04723,ko05130,ko05167
LIPID-N-0379	PE(18:0_24:3)	磷脂酰乙醇胺_PE(18:0_24:3)	GP	甘油磷脂类	PE	磷脂酰乙醇胺	824.617	825.625	[M-H]-	C47H88NO8P	3107.5	3826.4	3819.1	2391.2	4705.8	4692.3	2746.1	2299.6	2752.8	9	1233.7	3296	4064.6	2943.1	2473.4	2576.4	6368.2	4705.3	2083.8	5030.2	4408.6	2857.8	2622.3	4409.6	4724.7	4996.1	4856.8	5115.2	4308	4017	C00350	HMDB0009264	52924562	LMGP02010861	-	-	-	ko00563,ko00564,ko01100,ko04136,ko04140,ko04723,ko05130,ko05167
LIPID-N-0380	PE(20:4_14:0)	磷脂酰乙醇胺_PE(20:4_14:0)	GP	甘油磷脂类	PE	磷脂酰乙醇胺	710.476	711.484	[M-H]-	C39H70NO8P	36027	31213	36530	28172	36467	30231	49654	21168	39434	20748	20698	39424	20732	24602	28092	37224	30569	27124	37017	33137	35285	41904	21206	28996	22253	31516	24677	30619	27634	22706	C00350	HMDB0009382	52924636	LMGP02010935	-	-	-	ko00563,ko00564,ko01100,ko04136,ko04140,ko04723,ko05130,ko05167
LIPID-N-0382	PE(18:2_18:2)	磷脂酰乙醇胺_PE(18:2_18:2)	GP	甘油磷脂类	PE	磷脂酰乙醇胺	738.507	739.515	[M-H]-	C41H74NO8P	1568100	1317900	541700	316740	730730	1234700	586280	577060	1178800	450830	333550	1023700	355160	329870	285900	750310	391930	432600	441160	416480	538930	794290	749850	574920	624590	761420	722540	692330	642990	630830	C00350	HMDB0005350	9546812	LMGP02010111	20707-71-5	84846	-	ko00563,ko00564,ko01100,ko04136,ko04140,ko04723,ko05130,ko05167
LIPID-N-0383	PE(16:0_20:4)	磷脂酰乙醇胺_PE(16:0_20:4)	GP	甘油磷脂类	PE	磷脂酰乙醇胺	738.507	739.515	[M-H]-	C41H74NO8P	11793000	9806200	9794700	6741200	6584400	10220000	18638000	9256500	16226000	4623800	5971700	17511000	4960200	3914400	3745900	6364500	7448800	10283000	18261000	20981000	24000000	23670000	16761000	14990000	7254500	8308400	6701200	6470800	7047500	6470700	C00350	HMDB0008937	9546800	LMGP02010096	-	73009	-	ko00563,ko00564,ko01100,ko04136,ko04140,ko04723,ko05130,ko05167
LIPID-N-0385	PE(18:3_18:1)	磷脂酰乙醇胺_PE(18:3_18:1)	GP	甘油磷脂类	PE	磷脂酰乙醇胺	738.507	739.515	[M-H]-	C41H74NO8P	236700	116270	46509	42552	72522	138320	49748	43211	106900	52233	39438	99920	55521	47843	33021	90339	73108	60326	49640	65933	73783	115630	76658	79939	75082	77660	59516	62609	68231	71900	C00350	HMDB0009124	53479673	LMGP02010691	-	-	-	ko00563,ko00564,ko01100,ko04136,ko04140,ko04723,ko05130,ko05167
LIPID-N-0386	PE(17:0_20:4)	磷脂酰乙醇胺_PE(17:0_20:4)	GP	甘油磷脂类	PE	磷脂酰乙醇胺	752.524	753.531	[M-H]-	C42H76NO8P	1185700	2244300	1120900	1469600	1988200	2306900	2198700	1001300	2004700	855410	1344800	2154100	1474200	1448000	1514000	2440400	1740800	1338300	2015300	5334400	2510700	3779800	2096100	2526100	1388000	1410300	1304400	960160	1891400	1102600	C00350	-	5283493	LMGP02010003	-	-	-	ko00563,ko00564,ko01100,ko04136,ko04140,ko04723,ko05130,ko05167
LIPID-N-0387	PE(20:4_18:0)	磷脂酰乙醇胺_PE(20:4_18:0)	GP	甘油磷脂类	PE	磷脂酰乙醇胺	766.539	767.547	[M-H]-	C43H78NO8P	38358000	35327000	42429000	27470000	35586000	52059000	62977000	49282000	56512000	27350000	29115000	63894000	19669000	19652000	23743000	32417000	38637000	35855000	71344000	80919000	79318000	103370000	61556000	56768000	27067000	32962000	26912000	30134000	27721000	30264000	C00350	HMDB0009387	52924644	LMGP02010943	-	-	-	ko00563,ko00564,ko01100,ko04136,ko04140,ko04723,ko05130,ko05167
LIPID-N-0388	PE(18:1_20:3)	磷脂酰乙醇胺_PE(18:1_20:3)	GP	甘油磷脂类	PE	磷脂酰乙醇胺	766.539	767.547	[M-H]-	C43H78NO8P	415140	182190	139690	86071	222910	268670	169420	190230	243950	71642	110070	337050	88501	115140	52408	198550	205620	186280	181560	179280	79997	197190	217310	206240	162700	165870	114320	130200	108510	139940	C00350	HMDB0009034	53479633	LMGP02010115	-	-	-	ko00563,ko00564,ko01100,ko04136,ko04140,ko04723,ko05130,ko05167
LIPID-N-0389	PE(16:0_22:4)	磷脂酰乙醇胺_PE(16:0_22:4)	GP	甘油磷脂类	PE	磷脂酰乙醇胺	766.539	767.547	[M-H]-	C43H78NO8P	1727100	968630	1623200	1439900	1477800	1809700	3263600	1682400	2805600	1033900	1200700	2432700	1226200	952700	1540300	1611700	2151600	2915800	3330000	2763700	3344300	2948000	2455900	2020500	1443400	1779800	1571100	1963700	1681600	1665500	C00350	HMDB0008943	9546817	LMGP02010116	-	84549	-	ko00563,ko00564,ko01100,ko04136,ko04140,ko04723,ko05130,ko05167
LIPID-N-0391	PE(19:0_20:4)	磷脂酰乙醇胺_PE(19:0_20:4)	GP	甘油磷脂类	PE	磷脂酰乙醇胺	780.56	781.562	[M-H]-	C44H80NO8P	342160	450070	370510	304160	434070	582900	848570	850990	931770	411220	374850	1008900	119530	90336	206680	313860	340920	195160	531780	750430	769730	1097400	619680	578170	297940	371230	345280	283240	267150	338140	C00350	-	52924486	LMGP02010785	-	-	-	ko00563,ko00564,ko01100,ko04136,ko04140,ko04723,ko05130,ko05167
LIPID-N-0392	PE(18:0_22:4)	磷脂酰乙醇胺_PE(18:0_22:4)	GP	甘油磷脂类	PE	磷脂酰乙醇胺	794.57	795.578	[M-H]-	C45H82NO8P	1518000	1480400	1597900	1445300	1870400	2394800	6275800	3493400	5071900	1651300	2053300	4336900	1515200	1107900	1472700	1907800	2171000	2403000	4241700	3662300	4103700	5331800	3881500	3181500	2729800	3221700	2888500	2693600	2595500	2755100	C00350	HMDB0009009	52924901	LMGP02011200	-	74484	-	ko00563,ko00564,ko01100,ko04136,ko04140,ko04723,ko05130,ko05167
LIPID-N-0394	PE(20:4_20:0)	磷脂酰乙醇胺_PE(20:4_20:0)	GP	甘油磷脂类	PE	磷脂酰乙醇胺	794.57	795.578	[M-H]-	C45H82NO8P	101030	91915	117980	86079	84840	131500	223450	196500	201160	81680	90953	204750	59359	74265	48935	102800	98622	114540	179190	316750	299150	265340	224120	277390	117150	120310	121810	118080	112120	112940	C00350	HMDB0009394	52924652	LMGP02010951	-	-	-	ko00563,ko00564,ko01100,ko04136,ko04140,ko04723,ko05130,ko05167
LIPID-N-0396	PE(16:1_20:4)	磷脂酰乙醇胺_PE(16:1_20:4)	GP	甘油磷脂类	PE	磷脂酰乙醇胺	736.492	737.5	[M-H]-	C41H72NO8P	215250	187370	143490	110500	111610	147180	156780	124500	222770	114730	108210	200570	92571	100800	65405	153880	157450	171790	162990	137740	107650	163170	108790	116970	118560	132780	102590	106820	99203	128470	C00350	HMDB0008970	52924915	LMGP02011217	-	-	-	ko00563,ko00564,ko01100,ko04136,ko04140,ko04723,ko05130,ko05167
LIPID-N-0397	PE(16:0_20:5)	磷脂酰乙醇胺_PE(16:0_20:5)	GP	甘油磷脂类	PE	磷脂酰乙醇胺	736.492	737.5	[M-H]-	C41H72NO8P	263140	188770	201650	115760	141860	245950	333130	189870	340680	40024	91187	318220	41694	62393	39559	82907	90866	94602	228000	234630	254880	327930	233350	152610	110070	138010	87030	97258	104040	96359	C00350	HMDB0008939	52924919	LMGP02011221	-	-	-	ko00563,ko00564,ko01100,ko04136,ko04140,ko04723,ko05130,ko05167
LIPID-N-0399	PE(18:1_20:4)	磷脂酰乙醇胺_PE(18:1_20:4)	GP	甘油磷脂类	PE	磷脂酰乙醇胺	764.523	765.531	[M-H]-	C43H76NO8P	471320	333010	338490	229380	353880	368530	393670	336460	585820	243890	264090	659490	175690	201380	158730	291170	375760	410890	570620	532100	343910	643340	443780	529450	343440	336220	325990	320600	336890	350350	C00350	HMDB0009036	53479635	LMGP02011196	-	-	-	ko00563,ko00564,ko01100,ko04136,ko04140,ko04723,ko05130,ko05167
LIPID-N-0400	PE(18:0_20:5)	磷脂酰乙醇胺_PE(18:0_20:5)	GP	甘油磷脂类	PE	磷脂酰乙醇胺	764.523	765.531	[M-H]-	C43H76NO8P	2117600	1409000	1191000	659850	1016100	1911000	2445700	1801200	2683200	384690	658830	3647000	265530	246980	272820	542230	659890	408410	1790300	1972800	1565600	2999300	1951600	974150	669780	806920	728640	668460	618400	717160	C00350	HMDB0009453	52924674	LMGP02010973	-	-	-	ko00563,ko00564,ko01100,ko04136,ko04140,ko04723,ko05130,ko05167
LIPID-N-0401	PE(16:0_22:5)	磷脂酰乙醇胺_PE(16:0_22:5)	GP	甘油磷脂类	PE	磷脂酰乙醇胺	764.523	765.531	[M-H]-	C43H76NO8P	206100	184240	255600	126990	192050	224120	485040	198670	365590	103220	186830	372190	112940	63191	129680	166340	159960	232420	302800	270040	500730	371260	277850	197700	224050	197910	183940	174120	158470	181790	C00350	HMDB0009005	52924902	LMGP02011201	-	-	-	ko00563,ko00564,ko01100,ko04136,ko04140,ko04723,ko05130,ko05167
LIPID-N-0403	PE(18:0_22:5)	磷脂酰乙醇胺_PE(18:0_22:5)	GP	甘油磷脂类	PE	磷脂酰乙醇胺	792.554	793.562	[M-H]-	C45H80NO8P	511220	570890	617970	341910	552590	784110	2483000	1280600	1868600	410000	741700	1704300	224530	232490	308700	461250	498220	473100	1404300	1254800	1551400	1659700	1513800	717470	554120	672800	593730	613710	517050	569010	C00350	HMDB0009586	53479897	-	-	-	-	ko00563,ko00564,ko01100,ko04136,ko04140,ko04723,ko05130,ko05167
LIPID-N-0412	PE(20:5_18:1)	磷脂酰乙醇胺_PE(20:5_18:1)	GP	甘油磷脂类	PE	磷脂酰乙醇胺	762.507	763.515	[M-H]-	C43H74NO8P	202920	97586	80349	50171	61164	107090	92004	92657	191440	28936	30322	205500	28783	30830	21876	37556	57279	49142	102350	57721	40788	124270	74042	96757	37845	62915	48351	40088	61111	53772	C00350	HMDB0009454	53479832	LMGP02011172	-	-	-	ko00563,ko00564,ko01100,ko04136,ko04140,ko04723,ko05130,ko05167
LIPID-N-0413	PE(22:6_16:0)	磷脂酰乙醇胺_PE(22:6_16:0)	GP	甘油磷脂类	PE	磷脂酰乙醇胺	762.507	763.515	[M-H]-	C43H74NO8P	292560	413270	659440	157590	228820	449720	610370	281460	423320	163410	348060	407440	259030	191080	351950	497680	541350	1374300	1482800	2155200	2734300	1028000	777360	759780	331050	389580	272380	262070	303450	314450	C00350	HMDB0009682	52924862	LMGP02011161	-	-	-	ko00563,ko00564,ko01100,ko04136,ko04140,ko04723,ko05130,ko05167
LIPID-N-0415	PE(22:6_18:0)	磷脂酰乙醇胺_PE(22:6_18:0)	GP	甘油磷脂类	PE	磷脂酰乙醇胺	790.539	791.547	[M-H]-	C45H78NO8P	1019900	1619800	1633100	498540	779310	1460500	2303000	1375800	1918500	418710	807240	2075300	540000	451930	995830	1032900	1039900	1211400	3195000	5300800	5414300	4445700	3313900	2331300	999730	1105500	1031400	958830	962060	964990	C00350	HMDB0009012	9546798	LMGP02010094	-	78266	-	ko00563,ko00564,ko01100,ko04136,ko04140,ko04723,ko05130,ko05167
LIPID-N-0416	PE(18:1_22:5)	磷脂酰乙醇胺_PE(18:1_22:5)	GP	甘油磷脂类	PE	磷脂酰乙醇胺	790.539	791.547	[M-H]-	C45H78NO8P	83999	60415	42654	42373	68984	69159	72537	44571	81859	48294	42782	96347	83881	69166	75884	65762	65516	133930	123140	44243	43721	101470	83377	96969	70710	72236	70669	75189	73305	81818	C00350	HMDB0009684	52924843	LMGP02011142	-	-	-	ko00563,ko00564,ko01100,ko04136,ko04140,ko04723,ko05130,ko05167
LIPID-N-0421	PE(20:4_22:2)	磷脂酰乙醇胺_PE(20:4_22:2)	GP	甘油磷脂类	PE	磷脂酰乙醇胺	818.57	819.578	[M-H]-	C47H82NO8P	840900	964990	1145200	968510	961450	1275300	1053300	988290	1227500	988100	1087700	1091700	1331200	1023200	1247500	1296400	1466500	1646800	1254100	1564300	1616500	1534500	1303600	1516700	878810	988010	887840	912130	863340	861870	C00350	HMDB0009404	52924660	LMGP02010959	-	-	-	ko00563,ko00564,ko01100,ko04136,ko04140,ko04723,ko05130,ko05167
LIPID-N-0426	PE(22:6_18:1)	磷脂酰乙醇胺_PE(22:6_18:1)	GP	甘油磷脂类	PE	磷脂酰乙醇胺	788.523	789.531	[M-H]-	C45H76NO8P	134890	200060	167490	60862	87259	144760	120550	110290	153060	83876	99570	175100	72851	43819	102800	149040	163950	297410	278700	319500	222110	297780	167820	242090	120060	103690	121190	89588	71384	74616	C00350	HMDB0009685	53479975	LMGP02011143	-	-	-	ko00563,ko00564,ko01100,ko04136,ko04140,ko04723,ko05130,ko05167
LIPID-N-0432	PG(16:0_16:0)	磷脂酰甘油_PG(16:0_16:0)	GP	甘油磷脂类	PG	磷脂酰甘油	721.51	722.51	[M-H]-	C38H75O10P	130600	164090	155370	58334	84323	152190	170220	95026	193910	76871	53706	132670	35236	59256	73600	82499	94254	114910	110470	187160	212840	157840	127170	84365	55516	79337	80156	59249	60841	79340	-	HMDB0010570	446440	LMGP04010986	-	73205	-	--
LIPID-N-0433	PG(18:0_16:0)	磷脂酰甘油_PG(18:0_16:0)	GP	甘油磷脂类	PG	磷脂酰甘油	749.541	750.541	[M-H]-	C40H79O10P	131090	104070	96086	62843	100780	185910	128360	90430	168800	59488	63203	131710	70547	44454	77114	102030	123220	121830	95576	144470	184690	232840	155370	120880	58078	68426	55853	55113	38152	54307	-	HMDB0010600	52927153	LMGP04010888	-	73207	-	--
LIPID-N-0435	PG(18:0_18:0)	磷脂酰甘油_PG(18:0_18:0)	GP	甘油磷脂类	PG	磷脂酰甘油	777.577	778.572	[M-H]-	C42H83O10P	311580	329180	187850	208590	157980	575710	321870	184280	256850	165470	231380	411880	84924	102830	138600	176590	259990	222720	304960	621060	531560	663200	445160	215090	122160	129140	142310	120830	100900	114170	-	HMDB0010602	24779552	LMGP04010038	-	-	-	--
LIPID-N-0438	PG(16:0_18:1)	磷脂酰甘油_PG(16:0_18:1)	GP	甘油磷脂类	PG	磷脂酰甘油	747.525	748.525	[M-H]-	C40H77O10P	4288900	2834800	3933100	2120600	2615000	5302500	5757700	3495500	5472500	1928500	2761100	6118600	787640	927990	945750	1666900	2049100	2556900	5721600	8196800	7640200	10053000	6131200	5186300	2009900	2700900	1931700	2324900	2174100	2169500	-	-	5283509	LMGP04010002	-	-	-	--
LIPID-N-0440	PG(18:0_18:1)	磷脂酰甘油_PG(18:0_18:1)	GP	甘油磷脂类	PG	磷脂酰甘油	775.557	776.557	[M-H]-	C42H81O10P	7321500	7455300	4707500	4661400	4127200	14273000	7821100	5038000	8239900	3899800	5624000	10607000	2170800	2251100	3160900	3657000	7170500	4999800	7884100	14545000	13043000	16624000	9431600	5485400	2833600	3039800	3131800	2981000	2900000	3196200	-	HMDB0010604	24779551	LMGP04010037	-	73242	-	--
LIPID-N-0444	PG(18:2_16:0)	磷脂酰甘油_PG(18:2_16:0)	GP	甘油磷脂类	PG	磷脂酰甘油	745.51	746.51	[M-H]-	C40H75O10P	394080	340450	304990	290420	280590	489510	615250	388990	640920	358610	374460	496320	110570	167050	202270	244210	288210	263130	451690	852340	816730	973250	511460	296620	214640	257760	245290	240600	212340	250830	-	HMDB0010645	52927142	LMGP04010877	-	89351	-	--
LIPID-N-0446	PG(18:1_18:1)	磷脂酰甘油_PG(18:1_18:1)	GP	甘油磷脂类	PG	磷脂酰甘油	773.541	774.541	[M-H]-	C42H79O10P	520160	436810	282410	188960	197490	556400	243080	331490	563020	233590	323280	526290	92345	94854	117750	128850	224360	270530	366470	598800	440750	859870	419930	461350	225370	251920	271790	213910	300900	204530	-	-	460605	LMGP04010033	-	-	-	--
LIPID-N-0447	PG(18:0_18:2)	磷脂酰甘油_PG(18:0_18:2)	GP	甘油磷脂类	PG	磷脂酰甘油	773.541	774.541	[M-H]-	C42H79O10P	601180	608430	384620	396310	348130	1114700	866270	505840	687300	716540	669630	677760	241370	255240	400190	371300	549940	385970	579140	967800	966950	1308400	627190	348150	280700	347400	273450	306590	274420	300530	-	HMDB0010605	52927245	LMGP04010982	-	89266	-	--
LIPID-N-0449	PG(20:1_18:1)	磷脂酰甘油_PG(20:1_18:1)	GP	甘油磷脂类	PG	磷脂酰甘油	801.572	802.572	[M-H]-	C44H83O10P	1203800	940890	1061200	766280	757660	1507200	915740	782890	1460700	467470	609970	1548000	551940	405350	526080	1067700	1117300	1269200	1061500	1294800	1474600	1305700	1237300	1079800	568610	770670	527500	664420	492940	638710	-	-	52926805	LMGP04010540	-	-	-	--
LIPID-N-0451	PG(18:2_18:1)	磷脂酰甘油_PG(18:2_18:1)	GP	甘油磷脂类	PG	磷脂酰甘油	771.525	772.525	[M-H]-	C42H77O10P	224560	286200	267230	206910	244320	459410	224990	256370	368820	154680	340860	362840	209810	211250	196420	280740	190570	237150	302080	355310	432080	462470	342750	221560	227520	263610	222490	220980	246420	241670	-	HMDB0010649	52926615	LMGP04010350	-	89348	-	--
LIPID-N-0453	PG(18:2_18:2)	磷脂酰甘油_PG(18:2_18:2)	GP	甘油磷脂类	PG	磷脂酰甘油	769.51	770.51	[M-H]-	C42H75O10P	55933	41624	43689	45358	40382	102500	29979	44899	52815	31793	59606	47954	30031	36260	36395	66472	23684	26401	35573	57978	96490	50419	48827	36345	46156	44082	40430	36092	48880	46258	-	HMDB0010650	52927219	LMGP04010956	-	89361	-	--
LIPID-N-0454	PG(16:0_20:4)	磷脂酰甘油_PG(16:0_20:4)	GP	甘油磷脂类	PG	磷脂酰甘油	769.51	770.51	[M-H]-	C42H75O10P	17514	19543	22113	26130	18227	44751	19530	19965	30883	38020	22126	21575	28857	28427	34470	23823	50122	50332	33286	33300	39369	36331	33696	23632	23586	21456	14846	21180	6095	19591	-	HMDB0010580	24779550	LMGP04010036	-	84526	-	--
LIPID-N-0455	PG(18:0_20:4)	磷脂酰甘油_PG(18:0_20:4)	GP	甘油磷脂类	PG	磷脂酰甘油	797.541	798.541	[M-H]-	C44H79O10P	109090	144790	122870	121450	110180	285240	169990	104890	139970	173920	175600	161320	123270	107720	172880	166720	316230	231020	261610	275620	323000	382500	174070	132990	83143	98856	86161	97324	68930	78286	-	HMDB0010610	24779553	LMGP04010039	-	75646	-	--
LIPID-N-0457	PG(18:2_18:3)	磷脂酰甘油_PG(18:2_18:3)	GP	甘油磷脂类	PG	磷脂酰甘油	767.494	768.494	[M-H]-	C42H73O10P	4681.9	4811	6013.7	4925.2	7277	10188	4987.6	3720.4	7127	3374.7	5130.6	9743.4	3736.1	4185.2	4596.6	6905	4055.7	2779.7	2969.9	4923.1	7776.6	4935.6	5661	3166.7	8130.8	6516	8377.4	5794.7	7417.4	7318	-	HMDB0010651	52926616	LMGP04010351	-	89378	-	--
LIPID-N-0469	PI(16:0_18:0)	磷脂酰肌醇_PI(16:0_18:0)	GP	甘油磷脂类	PI	磷脂酰肌醇	837.557	838.557	[M-H]-	C43H83O13P	149870	130200	84061	61128	60797	108090	82789	65728	124300	56625	57911	192070	32217	35180	14600	48975	84620	61433	73633	106780	110320	99248	103550	109610	45098	39280	48061	37859	47152	33955	-	HMDB0009781	52928331	LMGP06010878	-	-	-	--
LIPID-N-0471	PI(18:0_18:0)	磷脂酰肌醇_PI(18:0_18:0)	GP	甘油磷脂类	PI	磷脂酰肌醇	865.588	866.588	[M-H]-	C45H87O13P	119410	87619	46366	27413	67762	72771	83145	55308	115370	71223	85823	127860	21290	16071	18746	26372	37366	34483	49522	59197	63877	98311	75431	81692	40273	46206	42408	53391	36684	36291	-	HMDB0009808	42607490	LMGP06010008	-	88556	-	--
LIPID-N-0478	PI(16:0_18:1)	磷脂酰肌醇_PI(16:0_18:1)	GP	甘油磷脂类	PI	磷脂酰肌醇	835.541	836.541	[M-H]-	C43H81O13P	1838700	1799600	1062600	752250	954160	1302500	1241800	792720	1682800	639770	649290	1893000	364840	338430	278920	739830	765710	687120	778980	1589800	1616300	1015000	1536400	1124100	639160	632530	562590	520470	505550	541540	-	HMDB0009782	53480051	LMGP06010001	-	88392	-	--
LIPID-N-0479	PI(18:0_17:1)	磷脂酰肌醇_PI(18:0_17:1)	GP	甘油磷脂类	PI	磷脂酰肌醇	849.549	850.557	[M-H]-	C44H83O13P	124780	68090	81607	31213	46480	87584	96196	84425	112340	17444	26680	143400	12840	12507	15896	28718	29485	31686	89173	81347	86026	115890	100710	42806	20533	42448	42608	33584	20576	22680	-	-	52927734	LMGP06010281	-	-	-	--
LIPID-N-0480	PI(17:0_18:1)	磷脂酰肌醇_PI(17:0_18:1)	GP	甘油磷脂类	PI	磷脂酰肌醇	849.549	850.557	[M-H]-	C44H83O13P	370600	177770	165880	114980	143610	227030	192730	161300	359760	163140	176870	323600	92392	99347	112400	272700	238760	204760	300220	237760	192050	384550	253600	302710	227290	142580	200940	145820	173240	173630	-	-	52927748	LMGP06010295	-	-	-	--
LIPID-N-0482	PI(18:0_18:1)	磷脂酰肌醇_PI(18:0_18:1)	GP	甘油磷脂类	PI	磷脂酰肌醇	863.573	864.573	[M-H]-	C45H85O13P	1562600	1413000	800920	544820	772120	1040200	892690	763140	1743900	734280	878700	1431800	250390	188720	220610	318520	520250	474640	675580	764700	919040	1263600	1003700	801440	563760	563810	477630	476200	490040	428920	-	-	52928410	LMGP06010957	-	-	-	--
LIPID-N-0490	PI(18:2_16:0)	磷脂酰肌醇_PI(18:2_16:0)	GP	甘油磷脂类	PI	磷脂酰肌醇	833.526	834.526	[M-H]-	C43H79O13P	186660	242750	148270	116140	142470	232470	85514	89344	118010	72086	70194	152850	55677	53349	78706	153600	89848	105460	90509	127720	196210	62971	125540	132710	79969	82171	81428	79801	74473	77760	-	HMDB0009846	52928300	LMGP06010847	-	88640	-	--
LIPID-N-0495	PI(18:0_18:2)	磷脂酰肌醇_PI(18:0_18:2)	GP	甘油磷脂类	PI	磷脂酰肌醇	861.557	862.557	[M-H]-	C45H83O13P	2373900	2869000	1504600	840120	1390400	2642500	950330	985700	1723000	1150000	783790	1615500	784230	415190	589040	1024500	830270	990970	995620	1008100	1532800	1155900	1630600	1230800	1142100	1043600	911840	895390	727580	892330	-	HMDB0009809	52928409	LMGP06010956	-	-	-	--
LIPID-N-0496	PI(18:1_18:1)	磷脂酰肌醇_PI(18:1_18:1)	GP	甘油磷脂类	PI	磷脂酰肌醇	861.557	862.557	[M-H]-	C45H83O13P	3249200	2414500	1233500	872670	1451500	2007200	1155400	925240	2354900	1953000	1027000	2001900	570680	387640	377160	575590	1177600	1134400	1240200	648100	852510	1929700	1441300	1621300	817990	801680	924210	727800	984370	819520	-	-	-	-	-	-	-	--
LIPID-N-0499	PI(18:0_19:2)	磷脂酰肌醇_PI(18:0_19:2)	GP	甘油磷脂类	PI	磷脂酰肌醇	875.565	876.573	[M-H]-	C46H85O13P	39617	68854	57646	16337	30309	89063	85217	61269	75646	28511	59279	93936	22665	33650	39554	59714	52647	49773	115690	166140	188900	164710	102500	88007	38811	60501	47856	44242	51042	32157	-	-	-	-	-	-	-	--
LIPID-N-0502	PI(18:0_20:2)	磷脂酰肌醇_PI(18:0_20:2)	GP	甘油磷脂类	PI	磷脂酰肌醇	889.588	890.588	[M-H]-	C47H87O13P	322640	273650	236660	175930	233780	445010	174930	167740	195680	103960	108840	303510	347200	160940	147690	162170	246790	199120	274760	170670	144970	159200	149350	181890	96465	118960	113280	105540	111530	109370	-	HMDB0009876	52927990	LMGP06010537	-	89148	-	--
LIPID-N-0508	PI(18:1_18:2)	磷脂酰肌醇_PI(18:1_18:2)	GP	甘油磷脂类	PI	磷脂酰肌醇	859.541	860.541	[M-H]-	C45H81O13P	260650	245820	129830	120000	199400	224700	86310	125770	180590	233040	107240	126830	81168	64984	49559	119380	116490	107980	116270	87729	93691	150600	113850	141530	99191	130210	112780	111470	126090	91361	-	HMDB0009838	52928384	LMGP06010931	-	88611	-	--
LIPID-N-0509	PI(16:0_20:3)	磷脂酰肌醇_PI(16:0_20:3)	GP	甘油磷脂类	PI	磷脂酰肌醇	859.541	860.541	[M-H]-	C45H81O13P	74916	71261	74224	37729	76853	90868	19287	27942	33235	7216.9	12193	48338	33038	28756	34420	53248	29244	53679	18226	24922	38088	6650.5	23416	43668	20983	37922	19952	21850	21702	25656	-	HMDB0009788	52928328	LMGP06010875	-	88389	-	--
LIPID-N-0514	PI(20:3_18:0)	磷脂酰肌醇_PI(20:3_18:0)	GP	甘油磷脂类	PI	磷脂酰肌醇	887.573	888.573	[M-H]-	C47H85O13P	1373800	1501700	1246400	707460	1147200	1947400	774480	986620	1027100	530600	455930	1138400	831390	544870	488210	632830	797800	728190	855220	572640	740190	542650	620780	486200	461820	557890	487460	454390	450360	438710	-	HMDB0009880	53480094	LMGP06010568	-	89133	-	--
LIPID-N-0519	PI(18:0_22:3)	磷脂酰肌醇_PI(18:0_22:3)	GP	甘油磷脂类	PI	磷脂酰肌醇	915.604	916.604	[M-H]-	C49H89O13P	48949	53463	60094	43405	55380	70689	109750	67154	115970	56522	47520	113260	43630	29367	38210	42878	60487	57383	96974	38223	77857	78527	61267	57548	38206	45308	39911	46434	39215	49602	-	-	-	-	-	-	-	--
LIPID-N-0522	PI(16:0_20:4)	磷脂酰肌醇_PI(16:0_20:4)	GP	甘油磷脂类	PI	磷脂酰肌醇	857.526	858.526	[M-H]-	C45H79O13P	114990	123070	108640	163040	152960	187530	61310	73430	60884	116860	80219	112470	208230	214550	213740	294180	361070	388300	122660	128080	134830	62934	85614	143220	143260	157730	172820	148760	139020	158870	-	HMDB0009789	52928411	LMGP06010958	-	-	-	--
LIPID-N-0523	PI(17:0_20.4)	磷脂酰肌醇_PI(17:0_20.4)	GP	甘油磷脂类	PI	磷脂酰肌醇	871.534	872.541	[M-H]-	C46H81O13P	39061	28659	11952	27649	36761	33670	26555	17904	19672	31510	11361	31319	54232	33034	43384	65695	70961	44186	36268	36276	33068	22289	23902	37961	32525	35335	20084	21115	28848	25911	-	-	9547141	LMGP06010004	-	-	-	--
LIPID-N-0524	PI(18:0_20:4)	磷脂酰肌醇_PI(18:0_20:4)	GP	甘油磷脂类	PI	磷脂酰肌醇	885.557	886.557	[M-H]-	C47H83O13P	9428700	7799300	9776400	9284500	12271000	16425000	6571600	7113100	8750700	7460200	6666600	8438800	16634000	9515600	14789000	14601000	18610000	16545000	16930000	12543000	14595000	8098600	9146000	8598700	7517800	8150700	7897200	5519600	6927200	7951900	-	HMDB0009815	42607491	LMGP06010010	-	-	-	--
LIPID-N-0525	PI(20:3_18:1)	磷脂酰肌醇_PI(20:3_18:1)	GP	甘油磷脂类	PI	磷脂酰肌醇	885.557	886.557	[M-H]-	C47H83O13P	153840	66055	41268	51259	41166	101910	40961	34245	52387	21939	28449	54820	44583	45839	21014	39627	64586	79895	85435	29356	18722	59089	46549	48206	35455	46651	35232	42426	39500	29765	-	HMDB0009881	53480095	LMGP06010569	-	89131	-	--
LIPID-N-0529	PI(18:0_22:4)	磷脂酰肌醇_PI(18:0_22:4)	GP	甘油磷脂类	PI	磷脂酰肌醇	913.588	914.588	[M-H]-	C49H87O13P	411930	449000	410010	255480	405530	564000	699180	558840	781560	318860	320810	938770	329990	196150	245240	320950	368410	385880	1014000	391370	655720	657150	405230	399020	348720	385940	375670	393410	337750	347610	-	HMDB0009817	53480065	LMGP06010853	-	88573	-	--
LIPID-N-0538	PI(20:4_18:1)	磷脂酰肌醇_PI(20:4_18:1)	GP	甘油磷脂类	PI	磷脂酰肌醇	883.541	884.541	[M-H]-	C47H81O13P	164090	132690	85098	101130	157270	210150	73787	70534	90255	143150	66417	121170	181300	205130	123530	185180	281020	272810	142700	104930	107460	95592	103860	141280	158750	162690	157640	158310	124240	125500	-	HMDB0009895	53480102	LMGP06010599	-	89128	-	--
LIPID-N-0539	PI(18:0_20:5)	磷脂酰肌醇_PI(18:0_20:5)	GP	甘油磷脂类	PI	磷脂酰肌醇	883.541	884.541	[M-H]-	C47H81O13P	22660	13955	13224	10092	13259	18818	15524	10033	8915.1	2794.1	8318.7	15563	9460.9	13862	18374	12244	15177	8897.3	21169	17681	14418	20626	17748	13387	14400	17260	8357.7	8256.6	11621	10647	-	-	52928081	LMGP06010628	-	-	-	--
LIPID-N-0541	PI(18:1_22:4)	磷脂酰肌醇_PI(18:1_22:4)	GP	甘油磷脂类	PI	磷脂酰肌醇	911.573	912.573	[M-H]-	C49H85O13P	23510	22111	14844	17403	23591	25768	36056	17358	37086	36119	23960	36267	23174	12311	17441	19560	27790	42236	93340	18521	19602	34102	22121	29173	24170	31746	33006	31696	21496	27366	-	-	52927760	LMGP06010307	-	-	-	--
LIPID-N-0543	PI(20:4_20:1)	磷脂酰肌醇_PI(20:4_20:1)	GP	甘油磷脂类	PI	磷脂酰肌醇	911.573	912.573	[M-H]-	C49H85O13P	36005	20681	9	35363	26218	34113	19302	16005	10225	9	9	23512	46353	26659	31256	31870	49806	46806	33840	22495	26879	19455	27264	37955	21646	22920	24908	17316	22986	20095	-	HMDB0009898	52928060	LMGP06010607	-	89122	-	--
LIPID-N-0544	PI(18:0_22:5)	磷脂酰肌醇_PI(18:0_22:5)	GP	甘油磷脂类	PI	磷脂酰肌醇	911.573	912.573	[M-H]-	C49H85O13P	75164	76397	63912	40854	57374	94055	128770	74956	130250	38707	34887	142770	22671	21343	39418	41258	63760	50538	129230	56074	124790	80775	80449	67385	52157	49756	43672	39794	50527	60310	-	-	-	-	-	-	-	--
LIPID-N-0560	PS(16:0_16:0)	磷脂酰丝氨酸_PS(16:0_16:0)	GP	甘油磷脂类	PS	磷脂酰丝氨酸	734.497	735.505	[M-H]-	C38H74NO10P	45804	41957	42934	66279	64587	72460	13077	12582	16497	52792	20273	12949	89959	71339	49693	89352	62926	91150	32073	50049	61263	28595	18958	25661	28991	27458	22332	17515	24303	29125	C02737	HMDB0000614	9547090	LMGP03010029	40290-42-4	84523	-	ko00260,ko00564,ko01100,ko05140,ko05146,ko05322
LIPID-N-0561	PS(18:0_16:0)	磷脂酰丝氨酸_PS(18:0_16:0)	GP	甘油磷脂类	PS	磷脂酰丝氨酸	762.529	763.536	[M-H]-	C40H78NO10P	77370	69113	93269	130530	160910	179110	32351	27731	30482	123600	37761	28826	145930	182200	138560	155530	156650	194460	61176	98833	142490	71533	48731	76445	51159	52904	46983	51325	38707	38921	C02737	HMDB0012376	52925997	LMGP03010888	-	90035	-	ko00260,ko00564,ko01100,ko05140,ko05146,ko05322
LIPID-N-0563	PS(18:0_18:0)	磷脂酰丝氨酸_PS(18:0_18:0)	GP	甘油磷脂类	PS	磷脂酰丝氨酸	790.56	791.568	[M-H]-	C42H82NO10P	1051400	1823700	1304800	464880	773260	1320700	2065600	1362300	1566800	398820	870180	1635400	440570	441060	903140	1045600	1275300	1624200	3103700	5252200	5178200	4104200	2942300	2364000	870740	1039100	879370	984010	866010	823660	C02737	HMDB0012378	9547096	LMGP03010036	-	84519	-	ko00260,ko00564,ko01100,ko05140,ko05146,ko05322
LIPID-N-0567	PS(16:0_18:1)	磷脂酰丝氨酸_PS(16:0_18:1)	GP	甘油磷脂类	PS	磷脂酰丝氨酸	760.513	761.521	[M-H]-	C40H76NO10P	494700	421600	514400	511620	485710	748140	239690	201950	301350	206140	242830	357060	516810	453250	248840	516870	455360	525440	456760	419370	542380	346490	399600	364720	259140	298940	224990	237650	255390	274130	C02737	HMDB0012357	5283499	LMGP03010007	-	34086	-	ko00260,ko00564,ko01100,ko05140,ko05146,ko05322
LIPID-N-0568	PS(18:0_16:1)	磷脂酰丝氨酸_PS(18:0_16:1)	GP	甘油磷脂类	PS	磷脂酰丝氨酸	760.513	761.521	[M-H]-	C40H76NO10P	173980	145520	138940	78849	130230	116330	47318	59251	65483	122010	107320	133440	82375	64961	67653	120200	94480	61360	76119	67171	89232	52535	56236	75456	70854	69248	67778	66960	71773	66103	C02737	HMDB0012377	52925996	LMGP03010887	-	90036	-	ko00260,ko00564,ko01100,ko05140,ko05146,ko05322
LIPID-N-0569	PS(18:0_17:1)	磷脂酰丝氨酸_PS(18:0_17:1)	GP	甘油磷脂类	PS	磷脂酰丝氨酸	774.529	775.536	[M-H]-	C41H78NO10P	75938	67623	59635	41986	45249	95943	96592	53321	80018	101250	85848	75989	49785	37943	52891	51486	62720	60212	78970	174540	146610	163810	103420	38204	35717	46050	31912	26357	36127	35704	C02737	-	52925423	LMGP03010313	-	-	-	ko00260,ko00564,ko01100,ko05140,ko05146,ko05322
LIPID-N-0570	PS(18:0_18:1)	磷脂酰丝氨酸_PS(18:0_18:1)	GP	甘油磷脂类	PS	磷脂酰丝氨酸	788.544	789.552	[M-H]-	C42H80NO10P	2992300	2527700	2312700	2699200	2885000	4134100	1576900	1304400	1612100	1498200	1426600	2267800	3933200	3043700	2763400	3674000	3730900	3706600	2506700	2610400	3024300	2204100	2628500	2622000	3201100	3285500	3014300	3000300	3075900	2900500	C02737	HMDB0010163	59720717	LMGP03010025	-	79096	-	ko00260,ko00564,ko01100,ko05140,ko05146,ko05322
LIPID-N-0571	PS(18:1_19:0)	磷脂酰丝氨酸_PS(18:1_19:0)	GP	甘油磷脂类	PS	磷脂酰丝氨酸	802.56	803.568	[M-H]-	C43H82NO10P	99525	124460	184240	97829	100640	120750	102940	171950	241380	473960	255190	203990	78933	75211	76803	108830	97655	81769	190070	96098	177160	86071	100850	63248	103030	129470	101200	100840	105100	85378	C02737	-	52925442	LMGP03010332	-	-	-	ko00260,ko00564,ko01100,ko05140,ko05146,ko05322
LIPID-N-0572	PS(18:1_20:0)	磷脂酰丝氨酸_PS(18:1_20:0)	GP	甘油磷脂类	PS	磷脂酰丝氨酸	816.575	817.583	[M-H]-	C44H84NO10P	639600	627770	614960	374240	618550	420410	373590	364220	531140	343410	351050	862200	298630	265920	233750	311110	517270	289410	397130	791760	396650	501660	537160	577340	303540	329390	315280	317540	290460	291010	C02737	HMDB0112350	131819724	LMGP03010957	-	-	-	ko00260,ko00564,ko01100,ko05140,ko05146,ko05322
LIPID-N-0574	PS(18:2_16:0)	磷脂酰丝氨酸_PS(18:2_16:0)	GP	甘油磷脂类	PS	磷脂酰丝氨酸	758.497	759.505	[M-H]-	C40H74NO10P	51106	49703	58955	47930	31302	62364	27205	26906	38560	23701	28181	42499	49196	24240	14283	50743	16655	22285	33341	26283	44193	18782	23838	23639	21266	23435	18990	21987	13575	21716	C02737	HMDB0012398	52925986	LMGP03010877	-	90026	-	ko00260,ko00564,ko01100,ko05140,ko05146,ko05322
LIPID-N-0577	PS(18:0_18:2)	磷脂酰丝氨酸_PS(18:0_18:2)	GP	甘油磷脂类	PS	磷脂酰丝氨酸	786.529	787.536	[M-H]-	C42H78NO10P	4497300	3718900	2751600	1638200	3426500	4404300	1113200	1353600	1644100	1781000	1175600	3036400	1934600	1405400	1707300	2553200	1753200	1337500	1737400	967790	1949600	1085800	1470600	1708200	1468600	1434400	1416900	1388400	1224700	1329300	C02737	HMDB0012380	9547091	LMGP03010031	-	84513	-	ko00260,ko00564,ko01100,ko05140,ko05146,ko05322
LIPID-N-0578	PS(18:1_19:1)	磷脂酰丝氨酸_PS(18:1_19:1)	GP	甘油磷脂类	PS	磷脂酰丝氨酸	800.544	801.552	[M-H]-	C43H80NO10P	83047	49223	71533	56446	47587	69603	46241	42814	67523	40821	51076	70550	36385	35843	34558	45026	56417	74910	59613	66966	59835	72196	64853	68990	58045	50080	48671	51281	50677	53817	C02737	-	52925443	LMGP03010333	-	-	-	ko00260,ko00564,ko01100,ko05140,ko05146,ko05322
LIPID-N-0579	PS(18:1_20:1)	磷脂酰丝氨酸_PS(18:1_20:1)	GP	甘油磷脂类	PS	磷脂酰丝氨酸	814.56	815.568	[M-H]-	C44H82NO10P	336940	238380	302320	267130	241780	326370	227890	374990	422870	1003900	445270	430190	181470	144410	148980	252500	239730	143630	290300	403710	277140	308440	255750	240370	228560	266590	212770	215690	235310	221260	C02737	HMDB0112412	52926063	LMGP03010956	-	-	-	ko00260,ko00564,ko01100,ko05140,ko05146,ko05322
LIPID-N-0580	PS(18:1_22:1)	磷脂酰丝氨酸_PS(18:1_22:1)	GP	甘油磷脂类	PS	磷脂酰丝氨酸	842.607	843.615	[M-H]-	C46H86NO10P	38977	34203	32078	37336	51424	48157	20665	24510	18575	15716	15034	31279	76304	54163	38771	52318	53940	61181	39900	30132	38766	25366	40801	41989	54148	54854	49452	43353	53955	53252	C02737	HMDB0112417	52926062	LMGP03010337	-	-	-	ko00260,ko00564,ko01100,ko05140,ko05146,ko05322
LIPID-N-0581	PS(18:2_18:1)	磷脂酰丝氨酸_PS(18:2_18:1)	GP	甘油磷脂类	PS	磷脂酰丝氨酸	784.513	785.521	[M-H]-	C42H76NO10P	83715	59851	34449	28800	50258	65624	18689	19630	20276	30166	13142	47254	25649	20982	30073	30186	26591	33467	21231	10007	26359	24838	37961	29803	35081	42587	34372	35786	31133	26404	C02737	HMDB0012401	52925460	LMGP03010350	-	88486	-	ko00260,ko00564,ko01100,ko05140,ko05146,ko05322
LIPID-N-0584	PS(18:0_20:3)	磷脂酰丝氨酸_PS(18:0_20:3)	GP	甘油磷脂类	PS	磷脂酰丝氨酸	812.544	813.552	[M-H]-	C44H80NO10P	2127100	1715400	1867700	1544600	2194000	3408300	739570	832510	964820	867930	886040	1139000	2116200	1613300	1408900	1806900	2191600	1712100	1201100	771250	1406000	620270	1014300	951730	878370	804000	749900	781840	817260	839930	C02737	HMDB0012382	52925994	LMGP03010885	-	84512	-	ko00260,ko00564,ko01100,ko05140,ko05146,ko05322
LIPID-N-0586	PS(18:0_22:3)	磷脂酰丝氨酸_PS(18:0_22:3)	GP	甘油磷脂类	PS	磷脂酰丝氨酸	840.575	841.583	[M-H]-	C46H84NO10P	108030	62220	75939	85892	107170	169780	38659	48389	52541	35594	41370	38941	138700	89553	70204	72014	139650	90836	85782	32379	45178	32553	38995	57292	71618	69065	64287	64848	68010	63704	C02737	-	-	-	-	-	-	ko00260,ko00564,ko01100,ko05140,ko05146,ko05322
LIPID-N-0587	PS(16:0_20:4)	磷脂酰丝氨酸_PS(16:0_20:4)	GP	甘油磷脂类	PS	磷脂酰丝氨酸	782.497	783.505	[M-H]-	C42H74NO10P	14254	17669	14229	34035	15603	26144	8089.2	16127	16617	30684	8532.6	12557	50441	22397	23097	25588	18758	25506	17093	23007	32748	15239	13034	12525	13573	17509	15022	13267	12010	17020	C02737	HMDB0012361	24779544	LMGP03010038	-	90029	-	ko00260,ko00564,ko01100,ko05140,ko05146,ko05322
LIPID-N-0588	PS(17:0_20:4)	磷脂酰丝氨酸_PS(17:0_20:4)	GP	甘油磷脂类	PS	磷脂酰丝氨酸	796.513	797.521	[M-H]-	C43H76NO10P	50168	85602	63893	64373	56748	60254	104990	74443	102120	42677	51003	85148	22701	30565	22833	29753	33562	71200	127110	99739	112140	118160	84857	57128	71102	66879	61445	65735	63293	58308	C02737	-	5283501	LMGP03010003	-	-	-	ko00260,ko00564,ko01100,ko05140,ko05146,ko05322
LIPID-N-0589	PS(18:0_20:4)	磷脂酰丝氨酸_PS(18:0_20:4)	GP	甘油磷脂类	PS	磷脂酰丝氨酸	810.529	811.536	[M-H]-	C44H78NO10P	2872000	4375200	5215600	5835000	4072900	5526100	7968800	7171500	6711500	17510000	7829500	6966600	4599700	4452800	5535600	5340400	6086500	5767300	11496000	10490000	10962000	9381700	5367700	4091800	4473800	4764700	4703600	3899000	4494900	4277800	C02737	HMDB0012383	24779545	LMGP03010039	-	79113	-	ko00260,ko00564,ko01100,ko05140,ko05146,ko05322
LIPID-N-0590	PS(19:0_20:4)	磷脂酰丝氨酸_PS(19:0_20:4)	GP	甘油磷脂类	PS	磷脂酰丝氨酸	824.544	825.552	[M-H]-	C45H80NO10P	55923	117200	141940	137160	77904	138960	244790	248360	201010	576920	260250	153530	88649	124210	117740	124830	103730	99258	292530	348090	306820	207420	121990	71473	118760	122010	103800	117590	109830	98991	C02737	-	52925582	LMGP03010472	-	-	-	ko00260,ko00564,ko01100,ko05140,ko05146,ko05322
LIPID-N-0591	PS(22:4_18:0)	磷脂酰丝氨酸_PS(22:4_18:0)	GP	甘油磷脂类	PS	磷脂酰丝氨酸	838.56	839.568	[M-H]-	C46H82NO10P	1163600	1190200	1441700	1261600	1430800	1674100	1928400	2107100	2193200	2879800	1539900	2040200	1043600	1034400	1378500	1359800	1498800	1399400	2449800	1691100	1982100	1887800	1295700	1172000	1031100	975640	979810	1058300	971150	951520	C02737	HMDB0112793	52925908	LMGP03010798	-	-	-	ko00260,ko00564,ko01100,ko05140,ko05146,ko05322
LIPID-N-0593	PS(18:0_20:5)	磷脂酰丝氨酸_PS(18:0_20:5)	GP	甘油磷脂类	PS	磷脂酰丝氨酸	808.513	809.521	[M-H]-	C44H76NO10P	52008	48285	66625	34814	51967	77367	27780	20911	33090	19002	14641	37942	50967	36421	37639	48786	71367	33437	36367	21739	28395	34308	17941	26881	29326	25476	24614	21959	25492	23352	C02737	HMDB0112378	52925993	LMGP03010884	-	-	-	ko00260,ko00564,ko01100,ko05140,ko05146,ko05322
LIPID-N-0595	PS(18:0_22:5)	磷脂酰丝氨酸_PS(18:0_22:5)	GP	甘油磷脂类	PS	磷脂酰丝氨酸	836.544	837.552	[M-H]-	C46H80NO10P	605790	601640	693730	603090	687000	1032200	623320	375830	549150	565040	497760	532080	508660	559710	746700	768760	1210300	791740	986450	561990	816730	479350	447840	563550	484880	467110	371130	365440	453160	406680	C02737	HMDB0010166	53480355	-	-	90040	-	ko00260,ko00564,ko01100,ko05140,ko05146,ko05322
LIPID-N-0598	PS(18:0_22:6)	磷脂酰丝氨酸_PS(18:0_22:6)	GP	甘油磷脂类	PS	磷脂酰丝氨酸	834.529	835.536	[M-H]-	C46H78NO10P	403430	771200	639360	312670	476910	827850	229980	285400	224380	324600	327590	284010	703930	519210	826360	910390	980880	905990	937820	789290	991980	368020	402110	428170	312470	357220	329940	329150	301690	290610	C02737	HMDB0010167	24779546	LMGP03010040	-	79098	-	ko00260,ko00564,ko01100,ko05140,ko05146,ko05322
LIPID-N-0602	CerP(d18:1/16:0)	1-磷酸神经酰胺_CerP(d18:1/16:0)	SP	鞘脂类	CerP	1-磷酸神经酰胺	616.471	617.478	[M-H]-	C34H68NO6P	9697.5	12482	17339	8598.6	28069	15720	5339.6	7068.8	8184.4	7562.1	7580	10876	9779.5	12995	16164	21726	20495	15863	7511.7	8056.6	20778	16736	11444	29072	22778	16309	20549	31083	10238	11932	-	HMDB0010700	5283581	LMSP02050002	-	73145	-	--
LIPID-N-0606	CerP(d18:1/24:0)	1-磷酸神经酰胺_CerP(d18:1/24:0)	SP	鞘脂类	CerP	1-磷酸神经酰胺	728.596	729.604	[M-H]-	C42H84NO6P	16054	13856	12986	10741	15328	17289	11590	9650.4	14779	9349.1	8782.2	14207	5761.3	7008.8	10709	15122	16369	19325	13131	15810	13961	15020	13307	18396	11643	9055.8	9016.5	12781	15172	13086	-	HMDB0010704	5283587	LMSP02050008	-	73137	-	--
LIPID-N-0609	CerP(d18:1/18:1)	1-磷酸神经酰胺_CerP(d18:1/18:1)	SP	鞘脂类	CerP	1-磷酸神经酰胺	642.486	643.494	[M-H]-	C36H70NO6P	56379	40192	34559	14984	52887	140220	21459	18319	29786	20547	7362.7	36911	53179	25965	74658	234280	87234	114900	71204	68755	63104	61676	79290	67869	91312	127050	202280	155000	100460	192870	-	-	-	-	-	-	-	--
LIPID-N-0619	LPA(0:0/20:4)	溶血磷脂酸_LPA(0:0/20:4)	GP	甘油磷脂类	LPA	溶血磷脂酸	457.236	458.243	[M-H]-	C23H39O7P	3384.6	3596.5	5321.2	5221.8	5351.5	4664.2	6202.3	4086	3628.4	5830.7	5265.4	4417.4	6142.6	9284	4288	6549.8	7544.4	4801.3	9192.1	6221.4	5305.1	5339.8	5472	5682.9	35546	44948	31803	36802	34178	33608	C00681	-	53478599	LMGP10050013	-	-	-	ko00561,ko00564,ko01100,ko04072,ko04080,ko04540,ko04810,ko04975,ko04977,ko05130,ko05200
LIPID-N-0624	PA(16:0_18:0)	磷脂酸_PA(16:0_18:0)	GP	甘油磷脂类	PA	磷脂酸	675.496	676.504	[M-H]-	C37H73O8P	302310	199710	265860	251990	428920	454930	119260	93727	136630	192390	65993	150940	311200	481920	360520	384050	336990	436730	128840	201560	227090	135980	138170	242220	185320	230300	209320	210770	187440	214280	C00416	-	460605	LMGP10010908	-	-	-	ko00561,ko00564,ko01100,ko04024,ko04070,ko04072,ko04666,ko04912,ko04975,ko05200,ko05212,ko05231
LIPID-N-0630	PA(16:0_18:1)	磷脂酸_PA(16:0_18:1)	GP	甘油磷脂类	PA	磷脂酸	673.481	674.489	[M-H]-	C37H71O8P	281780	307860	229070	219930	226430	215510	220300	207710	238890	181920	230360	267820	159810	151970	158810	279750	205920	284760	241950	248600	304200	275590	316960	269030	140260	148950	152140	101290	113420	167340	C00416	HMDB0007858	9547158	LMGP10010007	-	89530	-	ko00561,ko00564,ko01100,ko04024,ko04070,ko04072,ko04666,ko04912,ko04975,ko05200,ko05212,ko05231
LIPID-N-0635	PA(18:1_18:1)	磷脂酸_PA(18:1_18:1)	GP	甘油磷脂类	PA	磷脂酸	699.496	700.504	[M-H]-	C39H73O8P	552380	452920	388120	281700	361910	399400	335410	363180	568670	340790	454540	473680	362630	259360	326880	425280	318480	348240	499570	619340	404360	383860	483080	451440	209910	261240	293580	189590	185050	250770	C00416	HMDB0007865	14057128	LMGP10010962	14268-17-8	83775	-	ko00561,ko00564,ko01100,ko04024,ko04070,ko04072,ko04666,ko04912,ko04975,ko05200,ko05212,ko05231
LIPID-N-0640	PA(18:0_20:4)	磷脂酸_PA(18:0_20:4)	GP	甘油磷脂类	PA	磷脂酸	723.496	724.504	[M-H]-	C41H73O8P	85892	60532	72183	88861	78561	91066	26707	28826	61366	54561	21364	55384	197250	124160	146210	126360	188900	122790	72742	58889	91117	44296	46340	65842	87738	131470	63156	119020	63018	72123	C00416	-	460605	LMGP10010024	-	-	-	ko00561,ko00564,ko01100,ko04024,ko04070,ko04072,ko04666,ko04912,ko04975,ko05200,ko05212,ko05231
LIPID-N-0647	PA(18:0_22:6)	磷脂酸_PA(18:0_22:6)	GP	甘油磷脂类	PA	磷脂酸	747.496	748.504	[M-H]-	C43H73O8P	85473	135930	220270	81506	97009	152000	92378	120070	101640	219480	109190	119780	91978	82074	125230	162080	122060	162760	274310	588000	473970	253620	137080	165530	69022	79920	94410	64430	80480	77672	C00416	-	460605	LMGP10010039	-	-	-	ko00561,ko00564,ko01100,ko04024,ko04070,ko04072,ko04666,ko04912,ko04975,ko05200,ko05212,ko05231
LIPID-N-0692	PA(18:1_18:2)	磷脂酸_PA(18:1_18:2)	GP	甘油磷脂类	PA	磷脂酸	697.481	698.489	[M-H]-	C39H71O8P	103310	389480	226960	128690	197580	375410	171330	170830	243830	98269	94940	350210	152260	72158	103430	167750	129240	182330	174620	208450	284280	269660	342830	120590	84618	82769	65440	133270	166750	58320	C00416	-	52929548	LMGP10010961	-	-	-	ko00561,ko00564,ko01100,ko04024,ko04070,ko04072,ko04666,ko04912,ko04975,ko05200,ko05212,ko05231
LIPID-N-0695	FFA(19:0)	十九烷酸	FA	脂肪酰类	FFA	游离脂肪酸	297.279	298.287	[M-H]-	C19H38O2	521410	490550	632700	861060	907890	605580	608860	559540	637180	710700	633370	842230	544250	546710	629590	705510	899720	598240	694960	604090	707910	512730	726010	669010	1287500	1255200	1187600	1182100	1316000	1259900	-	HMDB0000772	12591	LMFA01010019	-	39246	5738	--
LIPID-N-0700	FFA(28:0)	二十八烷酸	FA	脂肪酰类	FFA	游离脂肪酸	423.42	424.428	[M-H]-	C28H56O2	231530	236110	218930	236880	223450	259450	247190	266630	215740	228420	256990	256240	276630	273400	250210	370630	432060	266250	272380	270790	263340	217320	258370	352690	1445600	1013400	964810	820640	1107000	833530	-	HMDB0002348	10470	LMFA01010028	-	31001	6638	--
LIPID-N-0702	FFA(30:0)	三十烷酸	FA	脂肪酰类	FFA	游离脂肪酸	451.452	452.459	[M-H]-	C30H60O2	9	9	9	31585	9	9	32597	9	9	38469	9	54930	9	9	46923	63595	79893	9	9	35038	9	9	9	64582	307420	392910	339790	439370	385730	316190	-	HMDB0030925	10471	LMFA01010030	-	31003	-	--
LIPID-N-0704	FFA(32:0)	三十二烷酸	FA	脂肪酰类	FFA	游离脂肪酸	479.483	480.491	[M-H]-	C32H64O2	9	9	9	9	9	9	9	9	9	9	9	9	9	9	9	9	79672	9	9	9	9	9	9	9	289380	279170	308410	320700	211110	269400	-	-	19255	LMFA01010032	-	-	-	--
LIPID-N-0710	FFA(21:1)	二十一烯酸	FA	脂肪酰类	FFA	游离脂肪酸	323.295	324.303	[M-H]-	C21H40O2	59020	74831	75985	75483	70274	38185	75506	47650	91532	74567	72193	94243	77396	67902	81679	61661	81395	52988	65235	78396	87746	65554	79821	93470	102720	120940	103780	94975	119840	121430	-	-	52921861	LMFA01030909	-	-	-	--
LIPID-N-0714	FFA(32:1)	三十二烯酸	FA	脂肪酰类	FFA	游离脂肪酸	477.467	478.475	[M-H]-	C32H62O2	74123	40320	60727	48496	61546	86328	46889	64791	56324	58880	44503	57162	65354	93353	69374	65475	63212	66227	91388	70633	78130	96964	66959	48146	750750	858930	536160	586030	521620	454250	-	-	5282778	LMFA01030098	-	-	-	--
LIPID-N-0715	FFA(34:1)	三十四烯酸	FA	脂肪酰类	FFA	游离脂肪酸	505.498	506.506	[M-H]-	C34H66O2	9	9	9	9	9	9	9	9	9	9	9	9	9	9	9	9	9	9	9	9	9	9	9	9	880460	805080	835320	926320	1079300	951440	-	-	92033288	LMFA01031111	-	-	-	--
LIPID-N-0716	FFA(36:1)	三十六烯酸	FA	脂肪酰类	FFA	游离脂肪酸	533.53	534.538	[M-H]-	C36H70O2	9	9	9	9	9	9	9	9	9	9	9	9	9	9	9	9	9	9	41509	9	9	9	9	9	1093100	1063900	1200500	1259400	1142100	920130	-	-	-	-	-	-	-	--
LIPID-N-0717	FFA(38:1)	三十八烯酸	FA	脂肪酰类	FFA	游离脂肪酸	561.561	562.569	[M-H]-	C38H74O2	9	9	9	9	9	9	9	9	9	9	9	9	9	541.05	9	9	9	9	9	9	9	9	9	9	357090	411340	448340	324500	375570	316600	-	-	-	-	-	-	-	--
LIPID-N-0719	FFA(19:2)	十九碳二烯酸	FA	脂肪酰类	FFA	游离脂肪酸	293.248	294.256	[M-H]-	C19H34O2	147910	78046	90749	97933	81257	102020	70493	84231	85312	87836	125600	98170	135630	72574	102380	101100	97578	87523	145980	82024	95022	85791	98402	84595	186590	141640	173670	182080	174050	171880	-	-	52921851	LMFA01030899	-	-	-	--
LIPID-N-0729	PE(O-16:0_16:0)	磷脂酰乙醇胺_PE(O-16:0_16:0)	GP	甘油磷脂类	PE-O	磷脂酰乙醇胺(醚键)	676.528	677.536	[M-H]-	C37H76NO7P	451390	264840	358860	344680	600760	413110	88141	87266	122800	156350	81519	221100	464990	814420	418180	605270	897340	647530	166890	317750	283960	168060	192180	384000	223170	239990	205940	212690	187060	211240	-	-	52925038	LMGP02020103	-	-	-	--
LIPID-N-0730	PE(O-18:0_16:0)	磷脂酰乙醇胺_PE(O-18:0_16:0)	GP	甘油磷脂类	PE-O	磷脂酰乙醇胺(醚键)	704.559	705.567	[M-H]-	C39H80NO7P	507620	313280	279950	263200	565890	348190	123520	124720	200300	132990	78533	296850	410330	434330	318530	533440	620610	712930	197180	377280	400510	237450	336990	469270	188770	221790	195430	206740	180000	208940	-	-	52925029	LMGP02020094	-	-	-	--
LIPID-N-0731	PE(O-20:0_16:0)	磷脂酰乙醇胺_PE(O-20:0_16:0)	GP	甘油磷脂类	PE-O	磷脂酰乙醇胺(醚键)	732.591	733.599	[M-H]-	C41H84NO7P	84121	42353	12809	45590	111420	72893	15436	9067.9	24975	13755	4973	52444	87520	69212	47283	107240	81502	121130	26599	15343	43221	23350	50848	89751	29925	31268	29014	30659	31807	23980	-	-	52925026	LMGP02020091	-	-	-	--
LIPID-N-0732	PE(O-16:0_20:0)	磷脂酰乙醇胺_PE(O-16:0_20:0)	GP	甘油磷脂类	PE-O	磷脂酰乙醇胺(醚键)	732.591	733.599	[M-H]-	C41H84NO7P	10661	5142	6072.1	5400.8	12501	6902.9	3297.8	4127.7	4825.9	3491.7	2104.4	7695.5	7919.5	7266.7	4032.8	8203.9	8274.5	9000.9	4491.2	5139	8073.4	4093.2	7612.3	10310	5775.1	4433.2	4096.2	5929.4	2535.8	5554.5	-	-	9547049	LMGP02020009	-	-	-	--
LIPID-N-0734	PE(O-16:1_16:0)	磷脂酰乙醇胺_PE(O-16:1_16:0)	GP	甘油磷脂类	PE-O	磷脂酰乙醇胺(醚键)	674.512	675.52	[M-H]-	C37H74NO7P	1916100	1210400	1452900	1462000	2494500	2375200	743090	658320	834490	999230	424090	892210	1627200	2547100	1995000	2091800	1791700	2498800	731110	1002600	1398500	872900	847900	1375400	1032300	1120400	1178400	1041600	1023600	1050700	-	-	-	-	-	-	-	--
LIPID-N-0736	PE(O-16:0_18:1)	磷脂酰乙醇胺_PE(O-16:0_18:1)	GP	甘油磷脂类	PE-O	磷脂酰乙醇胺(醚键)	702.544	703.552	[M-H]-	C39H78NO7P	1288000	763880	1092000	757280	1154300	831560	336170	359580	387260	565080	477850	1318000	662680	948740	441310	1097600	2221900	880000	671740	1565600	855040	1041800	1431700	1216600	520450	567690	542180	487900	476420	542220	-	HMDB0011157	42607455	LMGP02020018	-	-	-	--
LIPID-N-0738	PE(O-18:0_18:1)	磷脂酰乙醇胺_PE(O-18:0_18:1)	GP	甘油磷脂类	PE-O	磷脂酰乙醇胺(醚键)	730.575	731.583	[M-H]-	C41H82NO7P	631300	377500	526720	350240	528070	349730	218810	237080	345160	259100	352130	767810	417380	357120	257550	520440	814000	430500	375810	804020	539380	633930	864070	812420	278840	306950	282030	276210	256030	275190	-	-	52924982	LMGP02020047	-	-	-	--
LIPID-N-0741	PE(O-20:0_18:1)	磷脂酰乙醇胺_PE(O-20:0_18:1)	GP	甘油磷脂类	PE-O	磷脂酰乙醇胺(醚键)	758.606	759.614	[M-H]-	C43H86NO7P	57471	29822	17181	19188	40143	32221	19776	10822	20979	14944	12344	51120	31223	24382	14570	37003	31554	39198	29294	30105	41120	32360	54021	64298	19826	23305	19236	19635	20588	19707	-	-	52925007	LMGP02020072	-	-	-	--
LIPID-N-0747	PE(O-20:0_22:1)	磷脂酰乙醇胺_PE(O-20:0_22:1)	GP	甘油磷脂类	PE-O	磷脂酰乙醇胺(醚键)	814.669	815.677	[M-H]-	C47H94NO7P	9	9	9	9	9	9	9	9	9	9	9	9	9	9	9	9	9	9	9	9	9	9	9	9	82675	80813	87969	78446	85030	88023	-	-	52925021	LMGP02020086	-	-	-	--
LIPID-N-0748	PE(O-16:1_16:1)	磷脂酰乙醇胺_PE(O-16:1_16:1)	GP	甘油磷脂类	PE-O	磷脂酰乙醇胺(醚键)	672.497	673.505	[M-H]-	C37H72NO7P	3441600	1980600	1818600	1161000	2050100	2367700	601570	496200	841030	534350	511400	1540600	1763900	1851300	1315800	1791700	2341000	1409700	680310	1005400	836530	814870	727830	1116300	895860	864170	774060	756430	899690	768310	-	-	-	-	-	-	-	--
LIPID-N-0749	PE(O-16:0_18:2)	磷脂酰乙醇胺_PE(O-16:0_18:2)	GP	甘油磷脂类	PE-O	磷脂酰乙醇胺(醚键)	700.528	701.536	[M-H]-	C39H76NO7P	303890	243540	419460	246010	352420	486430	76707	104730	119080	170620	196680	295470	309010	406670	187600	550690	552780	255550	232870	626210	388190	299830	496980	350220	153160	143650	156690	183320	184630	153020	-	-	52925035	LMGP02020100	-	-	-	--
LIPID-N-0750	PE(O-16:1_18:1)	磷脂酰乙醇胺_PE(O-16:1_18:1)	GP	甘油磷脂类	PE-O	磷脂酰乙醇胺(醚键)	700.528	701.536	[M-H]-	C39H76NO7P	45029000	32161000	40765000	31109000	28021000	52735000	18484000	25365000	32600000	33665000	34047000	34599000	23263000	20137000	19095000	30612000	22574000	22903000	27101000	24161000	26619000	21211000	26500000	23409000	17207000	21398000	18829000	19170000	19575000	19204000	-	-	-	-	-	-	-	--
LIPID-N-0751	PE(O-17:1_18:1)	磷脂酰乙醇胺_PE(O-17:1_18:1)	GP	甘油磷脂类	PE-O	磷脂酰乙醇胺(醚键)	714.544	715.552	[M-H]-	C40H78NO7P	200360	147700	156730	113630	123600	248080	97456	157600	200810	193220	221650	184550	121480	95235	90963	175720	112180	104270	245540	121180	188250	136490	186830	188900	100110	115240	104590	105820	108740	99912	-	-	-	-	-	-	-	--
LIPID-N-0753	PE(O-18:1_18:1)	磷脂酰乙醇胺_PE(O-18:1_18:1)	GP	甘油磷脂类	PE-O	磷脂酰乙醇胺(醚键)	728.559	729.567	[M-H]-	C41H80NO7P	8335000	6140800	7045700	4762800	5633100	8392800	4907800	5628700	7586900	6974800	7153000	8679100	5895600	4122300	4305600	6717300	5365600	5864100	5202800	6528600	6806900	7332000	7541300	7286300	4594700	5044300	4967200	5036800	4806800	4899200	-	-	-	-	-	-	-	--
LIPID-N-0755	PE(O-16:1_20:1)	磷脂酰乙醇胺_PE(O-16:1_20:1)	GP	甘油磷脂类	PE-O	磷脂酰乙醇胺(醚键)	728.559	729.567	[M-H]-	C41H80NO7P	1629100	956800	836420	580390	901040	1178700	249790	430690	560460	237060	225430	664460	670090	429930	399060	564860	620930	417110	313110	216420	388460	242400	362660	439330	405360	434750	410310	409700	388210	405210	-	-	-	-	-	-	-	--
LIPID-N-0757	PE(O-20:0_18:2)	磷脂酰乙醇胺_PE(O-20:0_18:2)	GP	甘油磷脂类	PE-O	磷脂酰乙醇胺(醚键)	756.591	757.599	[M-H]-	C43H84NO7P	17736	10531	6202.9	6530.1	17943	13027	4247.6	3090.6	4910.9	4066	5396.6	15387	14476	6814.9	7109.3	17857	7900.2	14388	6929.6	8901	9941.6	8825.7	18020	19450	8415.9	5794.9	7255.8	6386.7	6682.6	7943	-	-	52925008	LMGP02020073	-	-	-	--
LIPID-N-0758	PE(O-18:1_20:1)	磷脂酰乙醇胺_PE(O-18:1_20:1)	GP	甘油磷脂类	PE-O	磷脂酰乙醇胺(醚键)	756.591	757.599	[M-H]-	C43H84NO7P	687170	415520	369350	294520	396000	519500	206500	289840	365070	153560	168150	398170	461450	253480	266650	359860	395080	315600	253630	180230	345240	231900	391720	435840	276290	281920	271560	266780	278460	278640	-	-	-	-	-	-	-	--
LIPID-N-0759	PE(O-16:1_22:1)	磷脂酰乙醇胺_PE(O-16:1_22:1)	GP	甘油磷脂类	PE-O	磷脂酰乙醇胺(醚键)	756.591	757.599	[M-H]-	C43H84NO7P	89870	44478	46360	45295	64366	81979	17474	21773	29910	18131	12875	31354	49940	38322	34331	48487	54258	50785	20086	18404	36816	23118	35757	47681	31358	32896	33967	32733	30135	31669	-	-	-	-	-	-	-	--
LIPID-N-0760	PE(O-20:1_18:1)	磷脂酰乙醇胺_PE(O-20:1_18:1)	GP	甘油磷脂类	PE-O	磷脂酰乙醇胺(醚键)	756.591	757.599	[M-H]-	C43H84NO7P	192560	96984	72453	55797	94060	160130	105590	79137	125310	101000	59073	148860	88053	63492	58419	104740	76476	122120	108220	77882	136040	118350	151880	176680	86105	88299	89439	87582	90043	86806	-	-	-	-	-	-	-	--
LIPID-N-0762	PE(O-20:1_20:1)	磷脂酰乙醇胺_PE(O-20:1_20:1)	GP	甘油磷脂类	PE-O	磷脂酰乙醇胺(醚键)	784.622	785.63	[M-H]-	C45H88NO7P	6345.3	4049.4	2661.8	2710.3	3905.2	6632.9	2964.3	2304.2	4729.6	3617	9	5448.2	3744.3	3136.2	2155.3	3774.8	3120.3	5368.2	4497.1	1346.6	4258.7	3120	5669.4	5524.4	3517.8	3455.1	4154.8	4120.3	4401.3	3420.4	-	-	-	-	-	-	-	--
LIPID-N-0763	PE(O-18:1_22:1)	磷脂酰乙醇胺_PE(O-18:1_22:1)	GP	甘油磷脂类	PE-O	磷脂酰乙醇胺(醚键)	784.622	785.63	[M-H]-	C45H88NO7P	62740	38508	29581	30782	39065	51254	22614	25939	30235	11739	14476	37540	43364	31163	26641	38260	43621	42732	25681	17631	39763	28676	43703	49763	23806	28355	29791	28158	26403	26366	-	-	-	-	-	-	-	--
LIPID-N-0768	PE(O-24:1_18:1)	磷脂酰乙醇胺_PE(O-24:1_18:1)	GP	甘油磷脂类	PE-O	磷脂酰乙醇胺(醚键)	812.653	813.661	[M-H]-	C47H92NO7P	9	9	9	9	9	9	9	9	9	9	9	9	9	9	9	9	9	9	9	9	9	9	9	9	3494.8	4042.4	4080.6	4518.7	5087.1	3626.1	-	-	-	-	-	-	-	--
LIPID-N-0770	PE(O-17:1_18:2)	磷脂酰乙醇胺_PE(O-17:1_18:2)	GP	甘油磷脂类	PE-O	磷脂酰乙醇胺(醚键)	712.528	713.536	[M-H]-	C40H76NO7P	124660	109660	95671	62917	119150	128690	64698	82984	93532	80054	67347	125160	82983	46267	72353	127540	58640	39893	47919	76241	73169	99744	83705	80462	62895	63088	51186	53711	54427	50418	-	-	-	-	-	-	-	--
LIPID-N-0772	PE(O-16:0_20:3)	磷脂酰乙醇胺_PE(O-16:0_20:3)	GP	甘油磷脂类	PE-O	磷脂酰乙醇胺(醚键)	726.544	727.552	[M-H]-	C41H78NO7P	46332	32582	57305	27321	48418	36199	9315.3	9078.8	15941	9481.2	15536	30035	70793	56414	21631	43604	153110	35713	31109	39757	24601	30476	45891	35338	17558	17934	22911	26186	24201	20963	-	-	52925031	LMGP02020096	-	-	-	--
LIPID-N-0773	PE(O-18:1_18:2)	磷脂酰乙醇胺_PE(O-18:1_18:2)	GP	甘油磷脂类	PE-O	磷脂酰乙醇胺(醚键)	726.544	727.552	[M-H]-	C41H78NO7P	5212500	4601500	4862200	2328700	3836200	5955800	2572700	3517000	4132500	3377200	2902300	5103000	3108400	2254300	2761400	4533200	2644400	2116900	2238900	2807700	3709100	3449100	3827500	3455000	2520900	2946400	2464600	2484400	2496100	2481500	-	-	-	-	-	-	-	--
LIPID-N-0774	PE(O-18:2_18:1)	磷脂酰乙醇胺_PE(O-18:2_18:1)	GP	甘油磷脂类	PE-O	磷脂酰乙醇胺(醚键)	726.544	727.552	[M-H]-	C41H78NO7P	8324000	4862100	5401500	4909300	5298600	7093800	3801300	4623000	6094800	5835500	4723000	6540700	3669800	2745700	2581500	4731000	3804700	3979700	4218300	6064600	4989900	5486700	6268800	6297900	3355300	3824200	3381100	3676700	3593400	3365900	-	-	-	-	-	-	-	--
LIPID-N-0775	PE(O-18:2_19:1)	磷脂酰乙醇胺_PE(O-18:2_19:1)	GP	甘油磷脂类	PE-O	磷脂酰乙醇胺(醚键)	740.559	741.567	[M-H]-	C42H80NO7P	14937	11661	9827.3	8552.3	11879	14127	8326	6529.6	11055	10689	6548.8	12205	7985.2	6005	6381.3	10850	8207.4	8059.9	5810.1	9339.8	8551.9	8529.4	9022.9	10250	5503.5	6659.5	6721.1	8000.1	7478.5	7417.3	-	-	-	-	-	-	-	--
LIPID-N-0776	PE(O-18:0_20:3)	磷脂酰乙醇胺_PE(O-18:0_20:3)	GP	甘油磷脂类	PE-O	磷脂酰乙醇胺(醚键)	754.575	755.583	[M-H]-	C43H82NO7P	41209	27916	28335	13555	25709	16617	8834.2	4806.6	10208	3818.6	9560.5	22248	34406	21253	8961.6	23938	58729	27534	18940	27766	23044	21381	36833	39744	13294	14932	16004	17300	14133	14390	-	-	52924991	LMGP02020056	-	-	-	--
LIPID-N-0777	PE(O-20:1_18:2)	磷脂酰乙醇胺_PE(O-20:1_18:2)	GP	甘油磷脂类	PE-O	磷脂酰乙醇胺(醚键)	754.575	755.583	[M-H]-	C43H82NO7P	98776	59900	38903	29010	63515	95121	42345	34587	49457	51909	25301	72238	41405	31068	31454	57834	26892	45099	36571	29151	52326	43238	74685	68585	36009	34583	33227	33702	33604	32412	-	-	-	-	-	-	-	--
LIPID-N-0778	PE(O-18:2_20:1)	磷脂酰乙醇胺_PE(O-18:2_20:1)	GP	甘油磷脂类	PE-O	磷脂酰乙醇胺(醚键)	754.575	755.583	[M-H]-	C43H82NO7P	201110	111610	104930	88097	121680	129110	51091	69417	90875	57225	37080	113310	113560	71299	64512	95835	110800	105100	72907	66113	120470	92573	153380	135730	86554	96267	80968	89808	86902	83775	-	-	-	-	-	-	-	--
LIPID-N-0781	PE(O-18:2_22:1)	磷脂酰乙醇胺_PE(O-18:2_22:1)	GP	甘油磷脂类	PE-O	磷脂酰乙醇胺(醚键)	782.606	783.614	[M-H]-	C45H86NO7P	33016	13768	13339	15999	21690	23263	10391	10946	11868	8971.2	4079.7	14418	26357	18066	16066	21233	23355	27931	12223	12846	30003	23589	35092	33438	19231	14386	16741	18165	16431	16823	-	-	-	-	-	-	-	--
LIPID-N-0783	PE(O-18:1_22:2)	磷脂酰乙醇胺_PE(O-18:1_22:2)	GP	甘油磷脂类	PE-O	磷脂酰乙醇胺(醚键)	782.606	783.614	[M-H]-	C45H86NO7P	151400	85902	106530	88391	134040	162800	57858	79643	123140	38542	46697	117680	150000	73995	84117	122750	114710	99251	58122	42289	76742	49064	82061	115920	57253	65014	60643	68242	64100	62698	-	-	-	-	-	-	-	--
LIPID-N-0784	PE(O-18:0_22:3)	磷脂酰乙醇胺_PE(O-18:0_22:3)	GP	甘油磷脂类	PE-O	磷脂酰乙醇胺(醚键)	782.606	783.614	[M-H]-	C45H86NO7P	52309	27941	53662	38581	48922	36461	14865	24673	24137	15416	28102	40329	83924	44751	31278	46987	145770	58647	47586	41768	41413	31392	55885	63402	32615	31965	29928	31371	33174	34834	-	-	-	-	-	-	-	--
LIPID-N-0786	PE(O-18:2_24:1)	磷脂酰乙醇胺_PE(O-18:2_24:1)	GP	甘油磷脂类	PE-O	磷脂酰乙醇胺(醚键)	810.638	811.645	[M-H]-	C47H90NO7P	5824.2	2926.4	2284.6	2324.5	3664.6	3094.9	2988.3	2665.8	1325.5	2619.5	1257.1	2955.7	4572.6	4460.8	4034	6367.7	4503.7	8002.3	3528.5	4372.3	13042	8687.1	10860	10161	4618	4617.1	5874.3	4558.5	4004	5347.6	-	-	-	-	-	-	-	--
LIPID-N-0788	PE(O-16:0_20:4)	磷脂酰乙醇胺_PE(O-16:0_20:4)	GP	甘油磷脂类	PE-O	磷脂酰乙醇胺(醚键)	724.528	725.536	[M-H]-	C41H76NO7P	3741600	3722300	5221600	3274600	3863700	5665900	2949800	2296300	2605300	2042500	2310700	4432900	4140900	3795900	3345700	4471100	9427200	5537900	5037100	7740800	6409400	6013400	5310600	5165000	2314900	2715600	2457000	2293300	2302300	2265500	-	-	42607456	LMGP02020019	-	-	-	--
LIPID-N-0789	PE(O-16:1_20:3)	磷脂酰乙醇胺_PE(O-16:1_20:3)	GP	甘油磷脂类	PE-O	磷脂酰乙醇胺(醚键)	724.528	725.536	[M-H]-	C41H76NO7P	6703400	4835100	4423500	2281700	4318400	7394700	2023300	2596900	2844400	826670	1095900	4188800	2660600	1822600	1858500	3258900	2192000	1854200	2003800	1659200	2541200	1846400	2193300	2089600	1582400	1756800	1579300	1591300	1549100	1516500	-	-	-	-	-	-	-	--
LIPID-N-0790	PE(O-18:3_18:1)	磷脂酰乙醇胺_PE(O-18:3_18:1)	GP	甘油磷脂类	PE-O	磷脂酰乙醇胺(醚键)	724.528	725.536	[M-H]-	C41H76NO7P	405430	320190	486880	287400	398760	533770	290260	320000	517470	441530	276610	398980	250460	213400	248310	388650	295200	328700	313460	303070	336600	307900	365470	450980	191760	242200	216460	204960	201840	189040	-	-	-	-	-	-	-	--
LIPID-N-0791	PE(O-18:2_18:2)	磷脂酰乙醇胺_PE(O-18:2_18:2)	GP	甘油磷脂类	PE-O	磷脂酰乙醇胺(醚键)	724.528	725.536	[M-H]-	C41H76NO7P	11619000	7826400	10106000	5043800	8241300	11817000	4780100	5523100	7583800	6664500	4002100	9014700	4828100	3660900	4503200	7227500	4847300	4396100	5082500	7029300	6473000	6386900	6471000	8332800	3392800	3456600	3248500	3311900	3192800	3250900	-	-	-	-	-	-	-	--
LIPID-N-0792	PE(O-16:0_22:4)	磷脂酰乙醇胺_PE(O-16:0_22:4)	GP	甘油磷脂类	PE-O	磷脂酰乙醇胺(醚键)	752.559	753.567	[M-H]-	C43H80NO7P	1248100	1010500	2055800	1559800	2154500	1394700	893630	1039000	1125600	1182500	1437600	2222100	1913600	2015600	1276400	2665300	3959000	2086100	2612300	2531600	2168300	2006000	2341300	2044600	1196400	1343900	1205200	1264800	1217900	1267600	-	-	52924972	LMGP02020037	-	-	-	--
LIPID-N-0793	PE(O-18:0_20:4)	磷脂酰乙醇胺_PE(O-18:0_20:4)	GP	甘油磷脂类	PE-O	磷脂酰乙醇胺(醚键)	752.559	753.567	[M-H]-	C43H80NO7P	349190	209490	279400	178450	376060	197940	89201	93894	134030	74052	149460	343750	354470	254730	237370	380590	743310	451110	310810	514150	572590	326410	470430	675000	230200	281600	281920	266080	260920	235760	-	-	52925027	LMGP02020092	-	-	-	--
LIPID-N-0794	PE(O-18:1_20:3)	磷脂酰乙醇胺_PE(O-18:1_20:3)	GP	甘油磷脂类	PE-O	磷脂酰乙醇胺(醚键)	752.559	753.567	[M-H]-	C43H80NO7P	481860	542160	683140	561900	496250	857080	539610	587780	749080	597120	644270	644720	762810	592280	713510	750320	875340	941530	699530	973740	1080500	988040	812360	829780	471780	537050	474990	542070	518260	522520	-	-	-	-	-	-	-	--
LIPID-N-0795	PE(O-18:2_20:2)	磷脂酰乙醇胺_PE(O-18:2_20:2)	GP	甘油磷脂类	PE-O	磷脂酰乙醇胺(醚键)	752.559	753.567	[M-H]-	C43H80NO7P	157600	90040	91250	68802	108930	151810	53967	72945	94363	52074	40125	116930	97777	56328	56502	85595	62177	64456	57651	56178	84169	78357	107910	105310	64718	70180	67414	66282	68122	71731	-	-	-	-	-	-	-	--
LIPID-N-0797	PE(O-20:0_20:4)	磷脂酰乙醇胺_PE(O-20:0_20:4)	GP	甘油磷脂类	PE-O	磷脂酰乙醇胺(醚键)	780.591	781.599	[M-H]-	C45H84NO7P	42162	23669	12031	15449	45177	21412	3703.1	7105.8	8547.2	3418	5799.9	30585	37551	18695	21550	42302	32927	52889	18868	12272	43585	15219	32051	49850	15434	15840	16902	15710	15550	16700	-	-	52925018	LMGP02020083	-	-	-	--
LIPID-N-0800	PE(O-18:2_24:2)	磷脂酰乙醇胺_PE(O-18:2_24:2)	GP	甘油磷脂类	PE-O	磷脂酰乙醇胺(醚键)	808.622	809.63	[M-H]-	C47H88NO7P	3073.2	1301.3	1244.6	1275.6	1271.5	1522.1	1159.8	1663.3	1281.7	894.67	9	1294.4	3982.3	2601.4	1712.9	1585.5	2418.4	2312	1876.5	1270.9	4235.8	2261.3	2859.2	3637.7	1617.2	1669.9	2407.1	2734.6	1683.3	1894.2	-	-	-	-	-	-	-	--
LIPID-N-0801	PE(O-20:0_22:4)	磷脂酰乙醇胺_PE(O-20:0_22:4)	GP	甘油磷脂类	PE-O	磷脂酰乙醇胺(醚键)	808.622	809.63	[M-H]-	C47H88NO7P	9414.9	6543.7	5154.9	9535.6	15295	8302	7548.5	5307.9	6922.2	4444.4	3644.6	13405	27115	10825	12612	15422	15634	21115	16885	8300.2	17561	15880	21831	24783	10142	10305	12014	12103	11059	10477	-	-	52925023	LMGP02020088	-	-	-	--
LIPID-N-0806	PE(O-15:1_20:4)	磷脂酰乙醇胺_PE(O-15:1_20:4)	GP	甘油磷脂类	PE-O	磷脂酰乙醇胺(醚键)	708.497	709.505	[M-H]-	C40H72NO7P	191280	193000	156020	142700	174360	211940	192810	103920	165850	65867	51154	206630	82784	90055	98278	137670	89807	120150	116010	171520	188570	260430	144110	218080	87220	84581	77298	69703	75176	75150	-	-	-	-	-	-	-	--
LIPID-N-0807	PE(O-16:0_20:5)	磷脂酰乙醇胺_PE(O-16:0_20:5)	GP	甘油磷脂类	PE-O	磷脂酰乙醇胺(醚键)	722.512	723.52	[M-H]-	C41H74NO7P	374160	176730	104290	71115	105960	254980	190520	72790	183080	18681	32447	239050	48829	29824	52699	90267	54330	68658	130100	119940	130750	240030	127870	128610	43332	56421	44098	57017	47773	53538	-	-	52925030	LMGP02020095	-	-	-	--
LIPID-N-0808	PE(O-18:3_18:2)	磷脂酰乙醇胺_PE(O-18:3_18:2)	GP	甘油磷脂类	PE-O	磷脂酰乙醇胺(醚键)	722.512	723.52	[M-H]-	C41H74NO7P	263800	304480	202120	73311	206580	233710	170130	132020	177460	127140	66335	274650	62207	71891	57317	173660	34905	59124	58365	77093	136420	122270	131850	146990	64508	70189	64349	59935	83314	67889	-	-	-	-	-	-	-	--
LIPID-N-0809	PE(O-16:1_20:4)	磷脂酰乙醇胺_PE(O-16:1_20:4)	GP	甘油磷脂类	PE-O	磷脂酰乙醇胺(醚键)	722.512	723.52	[M-H]-	C41H74NO7P	65001000	65058000	76028000	56408000	55060000	91042000	58418000	44958000	52814000	38772000	36418000	71226000	51761000	46920000	58282000	69106000	68376000	71344000	75089000	90155000	105360000	79702000	66958000	64783000	33823000	36212000	35577000	35137000	34650000	35958000	-	-	-	-	-	-	-	--
LIPID-N-0811	PE(O-17:1_20:4)	磷脂酰乙醇胺_PE(O-17:1_20:4)	GP	甘油磷脂类	PE-O	磷脂酰乙醇胺(醚键)	736.528	737.536	[M-H]-	C42H76NO7P	470980	476970	532250	458400	564270	623660	586540	495820	698090	517000	448920	699690	598210	424670	534940	766890	714230	651890	712430	950260	993230	1149500	762900	832280	381290	390770	364530	358550	358520	399870	-	-	-	-	-	-	-	--
LIPID-N-0812	PE(O-16:0_22:5)	磷脂酰乙醇胺_PE(O-16:0_22:5)	GP	甘油磷脂类	PE-O	磷脂酰乙醇胺(醚键)	750.544	751.552	[M-H]-	C43H78NO7P	54580	80542	206140	97071	144580	43539	24529	48468	38084	49818	63382	78715	205220	207450	136560	246570	523970	234020	221630	400790	230550	122830	181540	217300	71207	99653	76703	60703	79846	80863	-	-	9547046	LMGP02020006	-	-	-	--
LIPID-N-0814	PE(O-18:1_20:4)	磷脂酰乙醇胺_PE(O-18:1_20:4)	GP	甘油磷脂类	PE-O	磷脂酰乙醇胺(醚键)	750.544	751.552	[M-H]-	C43H78NO7P	18239000	20715000	24433000	20741000	20076000	31669000	22974000	21980000	25981000	21121000	23827000	24769000	28245000	21952000	26499000	31205000	31201000	32471000	28412000	40601000	40319000	37156000	33110000	31127000	17159000	21697000	19324000	18512000	17776000	19472000	-	-	-	-	-	-	-	--
LIPID-N-0815	PE(O-19:1_20:4)	磷脂酰乙醇胺_PE(O-19:1_20:4)	GP	甘油磷脂类	PE-O	磷脂酰乙醇胺(醚键)	764.559	765.567	[M-H]-	C44H80NO7P	147210	183230	180810	165570	162540	256390	175690	217280	234420	182280	176010	201370	276290	184100	182140	269890	291910	301330	386290	367630	414950	329660	337590	429890	194950	215820	182760	179500	196350	182620	-	-	-	-	-	-	-	--
LIPID-N-0816	PE(O-17:1_22:4)	磷脂酰乙醇胺_PE(O-17:1_22:4)	GP	甘油磷脂类	PE-O	磷脂酰乙醇胺(醚键)	764.559	765.567	[M-H]-	C44H80NO7P	222940	200560	221980	213680	319350	291640	264930	300470	346220	262600	199470	349560	321800	192120	305510	421550	336440	359930	339330	257380	352610	366110	330020	447660	238680	252010	236260	233970	195160	217500	-	-	-	-	-	-	-	--
LIPID-N-0819	PE(O-18:2_22:3)	磷脂酰乙醇胺_PE(O-18:2_22:3)	GP	甘油磷脂类	PE-O	磷脂酰乙醇胺(醚键)	778.575	779.583	[M-H]-	C45H82NO7P	214550	114750	148940	129050	170440	176690	48304	92193	109120	47401	48552	88232	189960	105640	93825	108430	178690	145870	88334	53877	75292	60331	117910	145550	79265	82815	78325	84587	78345	78641	-	-	-	-	-	-	-	--
LIPID-N-0820	PE(O-18:1_22:4)	磷脂酰乙醇胺_PE(O-18:1_22:4)	GP	甘油磷脂类	PE-O	磷脂酰乙醇胺(醚键)	778.575	779.583	[M-H]-	C45H82NO7P	6122400	5506100	7567000	7095900	7706400	8878900	7732200	8215400	10160000	8423500	7057000	8775700	11017000	7750300	9740900	11059000	12298000	12389000	9127900	7668300	10721000	10627000	8993300	10797000	6563300	6912500	6595200	6562700	6271200	6630300	-	-	-	-	-	-	-	--
LIPID-N-0821	PE(O-20:1_20:4)	磷脂酰乙醇胺_PE(O-20:1_20:4)	GP	甘油磷脂类	PE-O	磷脂酰乙醇胺(醚键)	778.575	779.583	[M-H]-	C45H82NO7P	410770	327740	269450	294060	339900	622000	297220	198690	342930	325210	172120	498820	444150	340640	371720	495360	396320	651310	451710	293400	557490	429580	586630	584580	255640	280100	246880	264590	251100	253370	-	-	-	-	-	-	-	--
LIPID-N-0823	PE(O-16:1_24:4)	磷脂酰乙醇胺_PE(O-16:1_24:4)	GP	甘油磷脂类	PE-O	磷脂酰乙醇胺(醚键)	778.575	779.583	[M-H]-	C45H82NO7P	173960	126250	144650	128350	234810	207280	70810	81501	94984	73321	53594	117370	172680	152080	151280	177730	196340	142260	79899	70357	124870	107280	125040	119700	87911	98577	89307	92748	84774	87020	-	-	-	-	-	-	-	--
LIPID-N-0825	PE(O-22:1_20:4)	磷脂酰乙醇胺_PE(O-22:1_20:4)	GP	甘油磷脂类	PE-O	磷脂酰乙醇胺(醚键)	806.606	807.614	[M-H]-	C47H86NO7P	3634.3	2999.9	1528.4	1416.9	2742.7	4717.4	9	1541.8	3365.2	3032.6	9	3000.8	2893.3	3847.8	2949.5	4014.2	3138.8	6963.6	2645.5	1599.7	3253.1	3064.1	3273	4106.2	2557.2	2540.7	1091.9	2881.7	2303.9	1596.6	-	-	-	-	-	-	-	--
LIPID-N-0826	PE(O-20:1_22:4)	磷脂酰乙醇胺_PE(O-20:1_22:4)	GP	甘油磷脂类	PE-O	磷脂酰乙醇胺(醚键)	806.606	807.614	[M-H]-	C47H86NO7P	51800	33413	25992	40864	53699	68916	57581	37345	56638	55470	24853	68742	86079	44443	54299	80455	72185	93666	81970	31245	63134	58481	82920	86311	44420	49253	53908	49260	48086	51597	-	-	-	-	-	-	-	--
LIPID-N-0828	PE(O-18:1_24:4)	磷脂酰乙醇胺_PE(O-18:1_24:4)	GP	甘油磷脂类	PE-O	磷脂酰乙醇胺(醚键)	806.606	807.614	[M-H]-	C47H86NO7P	87729	64974	75440	88348	128030	104540	83835	64902	90550	52691	58955	85669	136120	93022	109710	131400	154280	115580	72753	70361	116610	107190	107680	129250	75608	76141	74301	75716	67288	74368	-	-	-	-	-	-	-	--
LIPID-N-0831	PE(O-16:1_20:5)	磷脂酰乙醇胺_PE(O-16:1_20:5)	GP	甘油磷脂类	PE-O	磷脂酰乙醇胺(醚键)	720.497	721.505	[M-H]-	C41H72NO7P	8431900	5933200	3632900	2083600	3257800	9204700	5383400	3115100	4541500	770250	1037400	6608100	1733600	1510500	1757500	2478900	2160200	1389800	3715900	4369600	4282700	5845800	3529900	3112500	1187300	1379900	1348100	1434500	1203100	1250700	-	-	-	-	-	-	-	--
LIPID-N-0833	PE(O-16:2_20:4)	磷脂酰乙醇胺_PE(O-16:2_20:4)	GP	甘油磷脂类	PE-O	磷脂酰乙醇胺(醚键)	720.497	721.505	[M-H]-	C41H72NO7P	256890	234930	293430	185780	253970	390560	302490	188340	260370	116160	99453	235560	173090	135890	159860	319980	236560	299730	345720	313750	354590	426170	245020	326530	131560	151470	135810	123630	150510	126390	-	-	-	-	-	-	-	--
LIPID-N-0836	PE(O-17:2_20:4)	磷脂酰乙醇胺_PE(O-17:2_20:4)	GP	甘油磷脂类	PE-O	磷脂酰乙醇胺(醚键)	734.512	735.52	[M-H]-	C42H74NO7P	29821	18589	36720	19788	30854	40294	24285	20610	31663	24794	9	23419	16988	9	14811	29762	14135	33450	35605	60563	38299	38193	34590	47446	14419	14029	25708	14618	17898	25173	-	-	-	-	-	-	-	--
LIPID-N-0837	PE(O-18:2_20:4)	磷脂酰乙醇胺_PE(O-18:2_20:4)	GP	甘油磷脂类	PE-O	磷脂酰乙醇胺(醚键)	748.528	749.536	[M-H]-	C43H76NO7P	27961000	24610000	28027000	24540000	28149000	34767000	23780000	21705000	30368000	16500000	16628000	28679000	23432000	17776000	17785000	28660000	28457000	29958000	33317000	46388000	42182000	38592000	34348000	39871000	13727000	17333000	15977000	15737000	16523000	16548000	-	-	-	-	-	-	-	--
LIPID-N-0839	PE(O-16:0_22:6)	磷脂酰乙醇胺_PE(O-16:0_22:6)	GP	甘油磷脂类	PE-O	磷脂酰乙醇胺(醚键)	748.528	749.536	[M-H]-	C43H76NO7P	32326	95368	102890	38684	75194	39740	37580	35124	18917	32573	64517	86521	74881	82309	75951	128340	214400	113430	204080	467720	128420	154850	137280	104570	43541	51921	47915	52330	50954	55395	-	-	22833649	LMGP02020020	-	-	-	--
LIPID-N-0840	PE(O-16:1_22:5)	磷脂酰乙醇胺_PE(O-16:1_22:5)	GP	甘油磷脂类	PE-O	磷脂酰乙醇胺(醚键)	748.528	749.536	[M-H]-	C43H76NO7P	15574000	12518000	15642000	10131000	13900000	17375000	11812000	9572800	14118000	7475400	8911100	16523000	8887800	8854800	9752200	13366000	14888000	16552000	13742000	11837000	14956000	11727000	12378000	12563000	6085800	7346200	6663600	6461200	6674100	6976900	-	-	-	-	-	-	-	--
LIPID-N-0841	PE(O-17:1_22:5)	磷脂酰乙醇胺_PE(O-17:1_22:5)	GP	甘油磷脂类	PE-O	磷脂酰乙醇胺(醚键)	762.544	763.552	[M-H]-	C44H78NO7P	93073	83360	99818	62760	103580	107260	115130	102020	104280	83887	76850	119860	113540	81242	107710	151570	124900	104360	159260	126120	177790	165030	126380	149050	61169	73867	65281	55642	61935	66950	-	-	-	-	-	-	-	--
LIPID-N-0842	PE(O-18:1_22:5)	磷脂酰乙醇胺_PE(O-18:1_22:5)	GP	甘油磷脂类	PE-O	磷脂酰乙醇胺(醚键)	776.559	777.567	[M-H]-	C45H80NO7P	1384000	1483800	2164200	1623600	2000900	2316700	2152900	2076900	2741600	1742300	1878200	2466400	2081500	1485700	2236200	2519100	2516600	2538800	1955900	1837700	2627400	2475100	2287400	2431600	1273800	1549600	1357400	1398400	1339000	1360000	-	-	-	-	-	-	-	--
LIPID-N-0843	PE(O-18:0_22:6)	磷脂酰乙醇胺_PE(O-18:0_22:6)	GP	甘油磷脂类	PE-O	磷脂酰乙醇胺(醚键)	776.559	777.567	[M-H]-	C45H80NO7P	7735	15851	17894	9219.2	11140	9856.4	7316.2	10283	9	9	12759	11282	25811	12841	20550	24281	41570	27446	33894	74384	36498	30300	37866	31235	10328	16153	14241	14108	14253	15882	-	-	52923729	LMGP02020104	-	-	-	--
LIPID-N-0845	PE(O-20:1_22:5)	磷脂酰乙醇胺_PE(O-20:1_22:5)	GP	甘油磷脂类	PE-O	磷脂酰乙醇胺(醚键)	804.591	805.599	[M-H]-	C47H84NO7P	11653	9254.7	5411.3	8794.1	12516	17209	13626	7452.6	15957	8599.1	4674.3	17639	10485	6514.5	7276.7	14073	9794.4	11084	9383.1	6277.1	12817	11177	15326	15812	7103.2	9246.1	7701.3	6462.9	8753	8500.4	-	-	-	-	-	-	-	--
LIPID-N-0847	PE(O-18:1_24:5)	磷脂酰乙醇胺_PE(O-18:1_24:5)	GP	甘油磷脂类	PE-O	磷脂酰乙醇胺(醚键)	804.591	805.599	[M-H]-	C47H84NO7P	30248	33271	38741	21004	51199	34674	10622	15199	15284	8051.5	11022	13296	41255	33503	41582	42976	60372	39366	16528	16772	25984	15670	19881	29545	16961	21419	16708	20009	20473	19913	-	-	-	-	-	-	-	--
LIPID-N-0857	PE(O-16:1_22:6)	磷脂酰乙醇胺_PE(O-16:1_22:6)	GP	甘油磷脂类	PE-O	磷脂酰乙醇胺(醚键)	746.512	747.52	[M-H]-	C43H74NO7P	1664000	2709300	4591700	1709400	1881600	2815900	2286600	2010600	1973800	4008000	2826100	2318600	1768100	1643500	2451800	3145300	2285100	4098700	5690600	9854000	8828700	3813300	2855900	2967900	1599100	1668900	1512900	1665200	1469000	1517900	-	-	-	-	-	-	-	--
LIPID-N-0858	PE(O-17:1_22:6)	磷脂酰乙醇胺_PE(O-17:1_22:6)	GP	甘油磷脂类	PE-O	磷脂酰乙醇胺(醚键)	760.528	761.536	[M-H]-	C44H76NO7P	37966	56394	53251	28505	31980	35292	53804	45587	42937	46171	32165	62215	46492	24321	57476	89820	55978	64816	68500	195490	107690	113880	50745	70003	35791	27744	35072	35636	28155	36963	-	-	-	-	-	-	-	--
LIPID-N-0859	PE(O-18:1_22:6)	磷脂酰乙醇胺_PE(O-18:1_22:6)	GP	甘油磷脂类	PE-O	磷脂酰乙醇胺(醚键)	774.544	775.552	[M-H]-	C45H78NO7P	400310	798190	962470	396150	464040	647700	558150	740960	631400	822490	1049100	586370	696010	450440	832220	1018700	700840	918920	1258100	2316500	2048500	1110700	949550	964080	560490	585050	552170	550050	574730	522200	-	-	-	-	-	-	-	--
LIPID-N-0860	PE(O-20:3_20:4)	磷脂酰乙醇胺_PE(O-20:3_20:4)	GP	甘油磷脂类	PE-O	磷脂酰乙醇胺(醚键)	774.544	775.552	[M-H]-	C45H78NO7P	259300	157390	256110	242810	360690	386040	263180	239700	309950	258230	139280	334040	312710	193670	251320	507140	295450	415280	266220	241010	263370	280190	290300	389450	229510	237290	267950	228410	217500	235620	-	-	-	-	-	-	-	--
LIPID-N-0861	PE(O-18:2_22:5)	磷脂酰乙醇胺_PE(O-18:2_22:5)	GP	甘油磷脂类	PE-O	磷脂酰乙醇胺(醚键)	774.544	775.552	[M-H]-	C45H78NO7P	1097300	1601900	1713900	794170	1309800	1555500	1000300	1106700	1170000	834460	475780	945250	1252600	923720	1224900	1560500	1619300	1588800	2083400	3036100	2070900	2004500	1760300	2604800	788770	904300	811800	826600	756730	763340	-	-	-	-	-	-	-	--
LIPID-N-0865	PE(O-20:1_22:6)	磷脂酰乙醇胺_PE(O-20:1_22:6)	GP	甘油磷脂类	PE-O	磷脂酰乙醇胺(醚键)	802.575	803.583	[M-H]-	C47H82NO7P	6361.5	9836	4927.5	4773.7	5073.7	9348.7	5010.3	2886.1	3958.7	6785.5	5729.1	5681.8	5006.9	4022.9	5934	9356	5634.4	12008	13493	10059	13672	10206	12450	9624.9	5682.3	5619	4867.1	5723.2	5590.7	4834.2	-	-	-	-	-	-	-	--
LIPID-N-0871	PE(O-18:2_22:6)	磷脂酰乙醇胺_PE(O-18:2_22:6)	GP	甘油磷脂类	PE-O	磷脂酰乙醇胺(醚键)	772.528	773.536	[M-H]-	C45H76NO7P	463250	733740	930610	382640	494220	715970	573570	591750	567260	725990	696210	717800	445670	329290	484200	676770	534070	713060	1271400	2954600	1827600	1234300	936950	941150	458630	473560	392210	469200	389430	479630	-	-	-	-	-	-	-	--
LIPID-N-0872	PE(O-18:3_22:5)	磷脂酰乙醇胺_PE(O-18:3_22:5)	GP	甘油磷脂类	PE-O	磷脂酰乙醇胺(醚键)	772.528	773.536	[M-H]-	C45H76NO7P	19480	32510	47554	25413	36759	37668	30819	26348	34126	19481	21313	30561	44860	37562	38915	53422	33078	54515	42857	90441	79536	44736	41203	58201	23463	25364	23277	19204	19467	25802	-	-	-	-	-	-	-	--
LIPID-N-0873	PE(O-20:2_22:6)	磷脂酰乙醇胺_PE(O-20:2_22:6)	GP	甘油磷脂类	PE-O	磷脂酰乙醇胺(醚键)	800.559	801.567	[M-H]-	C47H80NO7P	6683.5	8691	8607.9	4349.9	4464.4	7892	3830.8	6345.9	4555	7392.7	6176.4	8034.9	6575.6	2507.5	3974.2	6695.5	5785.2	9090	13888	17206	14542	8464.7	9265.3	9993	5289.3	6209	5946.7	6598.2	6303.9	5473.7	-	-	-	-	-	-	-	--
LIPID-N-0892	PMeOH(18:0_22:4)	磷脂酰甲醇_PMeOH(18:0_22:4)	GP	甘油磷脂类	PMeOH	磷脂酰甲醇	765.543	766.551	[M-H]-	C44H79O8P	68592	22166	45665	28320	37505	34144	40792	51728	80311	28476	28986	70428	16789	28176	27824	23491	31269	71625	85242	80037	67287	111560	67485	57616	26476	23723	26178	35552	37326	42345	-	-	-	-	-	-	-	--
LIPID-N-0905	PC(18:1_20:5)	磷脂酰胆碱_PC(18:1_20:5)	GP	甘油磷脂类	PC	磷脂酰胆碱	850.56	805.562	[M+COOH]-	C46H80NO8P	36547	25030	30413	25176	29817	45390	29376	18912	44862	38185	13699	38731	11256	13310	24830	17534	43643	26885	39634	42580	21592	58282	33968	31081	19592	21464	12754	28206	18407	19946	C00157	HMDB0008083	24778898	LMGP01010844	-	86186	-	ko00564,ko00590,ko00591,ko00592,ko01100,ko04723,ko05231
LIPID-N-0906	PC(15:0_18:1)	磷脂酰胆碱_PC(15:0_18:1)	GP	甘油磷脂类	PC	磷脂酰胆碱	790.56	745.562	[M+COOH]-	C41H80NO8P	154320	95880	86180	71547	137290	109050	107520	71147	143710	81010	53209	139510	94066	74981	81631	142680	180820	118570	104730	104800	111710	139380	122130	153620	60296	70396	70422	75958	66723	87555	C00157	HMDB0007938	24778662	LMGP01010541	-	-	-	ko00564,ko00590,ko00591,ko00592,ko01100,ko04723,ko05231
LIPID-N-0908	PC(16:0_20:2)	磷脂酰胆碱_PC(16:0_20:2)	GP	甘油磷脂类	PC	磷脂酰胆碱	830.591	785.593	[M+COOH]-	C44H84NO8P	537610	531290	611960	490740	561040	700950	773270	653440	824190	396620	423930	873340	434960	310340	462320	527340	487060	648160	625340	650220	743590	611710	695790	742320	465250	555850	481840	519830	502150	526790	C00157	HMDB0007979	52922420	LMGP01011469	-	84574	-	ko00564,ko00590,ko00591,ko00592,ko01100,ko04723,ko05231
LIPID-N-0957	LNAPE(16:0/N-16:0)	N-酰基-溶血磷脂酰乙醇胺_LNAPE16:0/N-16:0)	GP	甘油磷脂类	LNAPE	N-酰基-溶血磷脂酰乙醇胺	690.507	691.515	[M-H]-	C37H74NO8P	146650	100190	61933	131230	182790	207350	107070	107050	52603	59617	47094	73192	161560	156800	96898	93124	105860	220340	74802	91683	198960	116200	76260	93017	119680	76054	142740	121830	93721	126560	-	-	-	-	-	-	-	--
LIPID-N-0958	LNAPE(16:1/N-16:0)	N-酰基-溶血磷脂酰乙醇胺_LNAPE16:1/N-16:0)	GP	甘油磷脂类	LNAPE	N-酰基-溶血磷脂酰乙醇胺	688.492	689.5	[M-H]-	C37H72NO8P	852230	643540	654790	443780	544290	685270	307270	223000	363290	214620	170120	573140	256210	229280	228090	781770	514580	674130	293650	572960	553320	432030	432180	675660	372160	320100	284730	284320	285700	283080	-	-	-	-	-	-	-	--
LIPID-N-0959	LNAPE(16:0/N-18:1)	N-酰基-溶血磷脂酰乙醇胺_LNAPE16:0/N-18:1)	GP	甘油磷脂类	LNAPE	N-酰基-溶血磷脂酰乙醇胺	716.523	717.531	[M-H]-	C39H76NO8P	7257900	5944800	6202000	4752600	4772600	9700000	5945500	4842400	6633200	2548500	3756900	8303500	3257700	3169200	3103500	6450200	5221000	7082900	5421400	8079900	7324900	6669400	7881700	7232100	3978000	4478000	4084600	3879200	3908900	3514300	-	-	-	-	-	-	-	--
LIPID-N-0960	LNAPE(18:1/N-17:0)	N-酰基-溶血磷脂酰乙醇胺_LNAPE18:1/N-17:0)	GP	甘油磷脂类	LNAPE	N-酰基-溶血磷脂酰乙醇胺	730.539	731.547	[M-H]-	C40H78NO8P	1497200	1156300	1279300	595760	769160	915210	467540	726310	934760	372520	856050	1447200	580510	425620	451200	801630	852330	519590	460270	846210	783920	576350	728750	582860	472860	692110	458860	596890	460110	412380	-	-	-	-	-	-	-	--
LIPID-N-0964	LNAPE(18:1/N-18:2)	N-酰基-溶血磷脂酰乙醇胺_LNAPE18:1/N-18:2)	GP	甘油磷脂类	LNAPE	N-酰基-溶血磷脂酰乙醇胺	740.523	741.531	[M-H]-	C41H76NO8P	3713300	2555500	1803400	1127100	1663400	2681300	1882200	1549300	3034300	1869500	1097000	3660500	834230	819590	751030	1496600	1277500	1405600	1477800	1621500	1673200	2525800	1961000	1907600	1516100	1591500	1503900	1531500	1464000	1526700	-	-	-	-	-	-	-	--
LIPID-N-0965	LNAPE(18:2/N-18:2)	N-酰基-溶血磷脂酰乙醇胺_LNAPE18:2/N-18:2)	GP	甘油磷脂类	LNAPE	N-酰基-溶血磷脂酰乙醇胺	738.507	739.515	[M-H]-	C41H74NO8P	1364400	1193100	547510	267240	680020	998830	480630	454730	929170	400890	322490	1070600	351170	267530	262770	734710	349960	404640	409970	407160	499790	792730	621750	470890	566120	617490	543610	601320	584680	627210	-	-	-	-	-	-	-	--
LIPID-N-0968	LNAPE(20:4/N-18:2)	N-酰基-溶血磷脂酰乙醇胺_LNAPE20:4/N-18:2)	GP	甘油磷脂类	LNAPE	N-酰基-溶血磷脂酰乙醇胺	762.507	763.515	[M-H]-	C43H74NO8P	486410	458950	261980	218730	336670	505380	283430	355240	531650	359200	230880	427560	302610	256590	250950	418330	374820	279130	437280	306700	311500	428100	366720	321670	298610	348950	263070	296840	302910	251920	-	-	-	-	-	-	-	--
LIPID-N-0969	LNAPE(20:5/N-18:1)	N-酰基-溶血磷脂酰乙醇胺_LNAPE20:5/N-18:1)	GP	甘油磷脂类	LNAPE	N-酰基-溶血磷脂酰乙醇胺	762.507	763.515	[M-H]-	C43H74NO8P	67976	31983	24260	8915.4	28716	30938	34884	22229	42702	16799	13743	47267	8825.6	7662.1	10524	8193.7	24231	19991	26098	15742	15540	31988	23841	22176	19765	33022	16165	19864	17600	17778	-	-	-	-	-	-	-	--
LIPID-N-0970	LNAPE(22:4/N-18:2)	N-酰基-溶血磷脂酰乙醇胺_LNAPE22:4/N-18:2)	GP	甘油磷脂类	LNAPE	N-酰基-溶血磷脂酰乙醇胺	790.539	791.547	[M-H]-	C45H78NO8P	64730	48114	43895	29619	57780	69952	92704	55960	141580	64691	34426	68136	37184	17588	25568	58670	38374	36286	68012	38804	58951	102610	72085	61182	76876	67375	49984	61233	66312	56558	-	-	-	-	-	-	-	--
LIPID-N-0972	LNAPE(22:5/N-20:2)	N-酰基-溶血磷脂酰乙醇胺_LNAPE22:5/N-20:2)	GP	甘油磷脂类	LNAPE	N-酰基-溶血磷脂酰乙醇胺	816.554	817.562	[M-H]-	C47H80NO8P	476200	519610	480770	417840	498070	606500	530600	468310	536160	400290	390850	705250	472380	436150	538560	681140	529700	546170	383990	343480	394370	378240	414990	428350	379660	456560	348920	285760	349300	352570	-	-	-	-	-	-	-	--
LIPID-N-0976	LNAPE(20:4/N-22:4)	N-酰基-溶血磷脂酰乙醇胺_LNAPE20:4/N-22:4)	GP	甘油磷脂类	LNAPE	N-酰基-溶血磷脂酰乙醇胺	814.539	815.547	[M-H]-	C47H78NO8P	153370	147120	191640	139880	196700	267810	426060	286980	440830	318740	155350	277500	133190	161980	151520	238750	357260	356090	630240	421960	425580	985420	426500	326440	188750	269370	189540	166100	157130	175850	-	-	-	-	-	-	-	--
LIPID-P-0001	DL-Carnitine	DL-肉碱	FA	脂肪酰类	CAR	酰基肉碱	162.113	161.105	[M+H]+	C7H15NO3	1339500	1065400	1325100	1250600	1167200	1634300	553470	1396200	1283500	1197000	1274300	1021000	715860	454060	632500	615800	929720	820380	1541000	687010	1823700	658280	727200	732450	1020200	617840	469010	436160	577030	524310	C00318	HMDB0000062	10917	-	541-15-1	16347	52	ko04714,ko04976,ko05415
LIPID-P-0003	Carnitine C3:0	肉碱 C3:0	FA	脂肪酰类	CAR	酰基肉碱	218.14	217.131	[M+H]+	C10H19NO4	127750	125250	91151	152990	183950	172210	60517	145600	243570	70708	252940	137430	45701	33711	69025	80590	52778	124450	275970	125890	253560	197240	135490	166930	151260	65236	62677	51899	81821	77358	C03017	HMDB0000824	107738	LMFA07070105	17298-37-2	28867	5787	--
LIPID-P-0004	Carnitine C4:0	肉碱 C4:0	FA	脂肪酰类	CAR	酰基肉碱	232.155	231.147	[M+H]+	C11H21NO4	104630	257290	162790	204330	233640	365450	120590	112260	416060	75521	335980	221590	59116	114640	108360	98098	115900	153600	876840	559030	495660	996990	528720	469550	342850	168800	122690	123840	166150	175790	C02862	HMDB0002013	213144	LMFA07070054	25576-40-3	21949	6436	--
LIPID-P-0006	Carnitine C4-OH	肉碱 C4-OH	FA	脂肪酰类	CAR	酰基肉碱	248.15	247.142	[M+H]+	C11H21NO5	140100	128600	163520	193240	202610	182440	364210	283240	896500	60104	255240	508570	21215	37200	93600	86682	84406	100600	908990	575410	427990	1184300	506480	283880	328360	159940	121810	121060	178760	161410	C02301	-	53481617	LMFA07070071	-	-	-	ko04714
LIPID-P-0007	Carnitine C6:0	肉碱 C6:0	FA	脂肪酰类	CAR	酰基肉碱	260.187	259.178	[M+H]+	C13H25NO4	19730	107940	41528	25718	52421	142870	18818	23843	99675	23642	70216	51902	15008	22363	35720	23269	38040	35028	302830	223600	131860	428250	188770	171820	112670	57373	46018	40246	58582	54813	C02301	HMDB0000705	6426853	LMFA07070070	6418-78-6	70749	5673	ko04714
LIPID-P-0009	Carnitine C6-OH	肉碱 C6-OH	FA	脂肪酰类	CAR	酰基肉碱	276.182	275.173	[M+H]+	C13H25NO5	12148	29360	24087	10313	22766	23056	17115	19858	91520	7009.1	17741	39748	2617.3	9	7290.1	3748.7	9161.6	7005.9	133240	67598	40494	173170	72473	27511	33238	18336	15380	12912	18288	20606	C02301	HMDB0013130	53481624	LMFA07070072	-	-	-	ko04714
LIPID-P-0010	Carnitine C8:0	肉碱 C8:0	FA	脂肪酰类	CAR	酰基肉碱	288.218	287.21	[M+H]+	C15H29NO4	12233	90168	21980	6765	39427	128660	9	10544	20852	12399	15061	18133	10559	5831.2	17572	9205.1	24207	14262	143690	74028	68438	139330	54473	51510	45539	22475	18076	17152	22701	25614	C02301	HMDB0000791	11953814	LMFA07070095	25243-95-2	18102	-	ko04714
LIPID-P-0013	Carnitine C10:0	肉碱 C10:0	FA	脂肪酰类	CAR	酰基肉碱	316.25	315.241	[M+H]+	C17H33NO4	11797	148140	33367	4918.7	55304	217220	3497.9	12417	10473	19893	6996.5	12774	26680	11739	33318	21104	51108	23476	142620	75575	125340	105960	48834	43244	57641	30616	25432	23868	31028	35947	C02301	HMDB0000651	10245190	LMFA07070059	1492-27-9	68830	5623	ko04714
LIPID-P-0014	Carnitine C12:0	肉碱 C12:0	FA	脂肪酰类	CAR	酰基肉碱	344.281	343.272	[M+H]+	C19H37NO4	15286	183270	40904	7663.1	54529	309470	3627.8	15522	7518	40039	6244.7	16892	49968	16706	69192	33574	95971	42955	130990	122800	291510	81269	56731	66964	74296	40634	36951	40984	50038	44381	C02301	HMDB0002250	168381	LMFA07070062	25518-54-1	77086	6573	ko04714
LIPID-P-0017	Carnitine C14:0	肉碱 C14:0	FA	脂肪酰类	CAR	酰基肉碱	372.313	371.304	[M+H]+	C21H41NO4	61105	522370	126340	20408	189130	962010	9379.8	61813	31222	90913	27599	57655	140590	77293	203460	113040	322620	167370	343290	481660	1286900	275780	219160	322480	279330	158970	149410	122090	216970	193330	C02301	HMDB0005066	53477791	LMFA07070102	25597-07-3	84634	-	ko04714
LIPID-P-0019	Carnitine C12:1-2OH	肉碱 C12:1-2OH	FA	脂肪酰类	CAR	酰基肉碱	374.255	373.246	[M+H]+	C19H35NO6	31582	31203	44693	61597	59991	50413	19964	31053	33102	23018	28099	29843	19796	19128	13358	11549	13759	19111	23463	26052	31697	29219	41605	21151	51002	24251	20602	17010	24392	23753	C02301	-	71464543	LMFA07070083	-	-	-	ko04714
LIPID-P-0020	Carnitine C14-OH	肉碱 C14-OH	FA	脂肪酰类	CAR	酰基肉碱	388.307	387.298	[M+H]+	C21H41NO5	3526.3	16625	9610	3415.1	14062	34773	9	8051.6	4169.5	1745.3	1293.2	4832.7	6116.4	3446.1	19148	12884	11488	11599	30384	41210	66306	25761	19968	14420	12216	8732.5	6488.9	6028.4	9690.3	9147.3	C02301	-	71464541	LMFA07070045	-	-	-	ko04714
LIPID-P-0021	Carnitine C16:0	肉碱 C16:0	FA	脂肪酰类	CAR	酰基肉碱	400.344	399.335	[M+H]+	C23H45NO4	376320	963120	470000	120130	463280	3047600	100710	323640	198570	219870	112260	341640	412710	285860	308640	382470	603570	556290	1350700	1311700	4272300	1041200	685640	1156300	852810	631600	536370	524660	672650	702410	C02990	HMDB0000222	11953816	LMFA07070004	2364-67-2	17490	5231	ko00071,ko01212
LIPID-P-0022	Carnitine C16-OH	肉碱 C16-OH	FA	脂肪酰类	CAR	酰基肉碱	416.339	415.33	[M+H]+	C23H45NO5	19896	65616	40192	10773	46884	117980	7787.9	42702	12500	12142	4330.3	33018	40729	21451	53520	51657	52200	59855	129060	181660	412710	119490	74065	90275	74508	45408	40833	45303	57894	56208	C02301	HMDB0013336	126456228	LMFA07070113	195207-76-2	-	-	ko04714
LIPID-P-0023	Carnitine C18:0	肉碱 C18:0	FA	脂肪酰类	CAR	酰基肉碱	428.375	427.366	[M+H]+	C25H49NO4	105950	539260	248060	62407	203750	1706100	37946	185360	156330	171390	58916	209230	238770	139610	225260	205420	400140	294630	887630	1263600	3179900	990690	953320	834030	447860	375790	336060	332860	425770	486010	C02301	HMDB0000848	52922056	LMFA07070008	25597-09-5	84644	5811	ko04714
LIPID-P-0024	Carnitine C20:0	肉碱 C20:0	FA	脂肪酰类	CAR	酰基肉碱	456.404	455.397	[M+H]+	C27H53NO4	3112.8	11540	6418.2	1736	5318.4	31427	9	5474.3	7559.6	7766.5	9	6113.5	4162.5	3257.6	5699.7	7561.1	15965	9235.2	68079	140790	114380	167060	130570	58349	20936	18839	19864	19159	21232	26957	C02301	-	53477833	LMFA07070052	-	-	-	ko04714
LIPID-P-0025	Carnitine C18-OH	肉碱 C18-OH	FA	脂肪酰类	CAR	酰基肉碱	444.37	443.361	[M+H]+	C25H49NO5	8948.8	43092	27351	5757.3	23967	76242	4372	19837	10096	8205	4651.4	23972	21386	12058	43879	36619	42304	38646	127780	201550	354450	156470	126520	74856	60605	40051	38270	36310	48401	50670	C02301	-	71464560	LMFA07070043	-	-	-	ko04714
LIPID-P-0027	Carnitine C4:1-2OH	肉碱 C4:1-OH	FA	脂肪酰类	CAR	酰基肉碱	262.129	261.121	[M+H]+	C11H19NO6	7836.1	12389	7717.1	10450	18567	13170	4548	5810.1	10203	10303	17324	4816.6	6399.7	3039.1	5152.1	4378.7	4320.8	5125.9	27004	9887.6	8665.3	7401.1	6970.3	7371.8	11423	4154.7	4486	4178.1	5626.4	4942.6	C02301	HMDB0061717	71464481	LMFA07070101	-	-	-	ko04714
LIPID-P-0028	Carnitine C5:1	肉碱 C5:1	FA	脂肪酰类	CAR	酰基肉碱	244.155	243.147	[M+H]+	C12H21NO4	4014.4	6413.9	1576	3429.5	8485.4	7556.7	1710.3	2355.4	3789.2	5513.6	21277	3056.6	9	9	9	9	9	9	35336	11264	7554.8	7783.9	4954.5	2292.1	6060.3	3398.8	3187.9	2734.1	2748.7	2629.6	C02301	HMDB0002366	91825636	LMFA07070108	64681-36-3	85520	-	ko04714
LIPID-P-0029	Carnitine C6:1	肉碱 C6:1	FA	脂肪酰类	CAR	酰基肉碱	258.171	257.163	[M+H]+	C13H23NO4	2427	4790.2	6896.3	4629.7	7031.2	6062.9	9	9	10405	9	5125.8	4293.7	9	9	3632.7	3359	9	2780.3	15032	9609.7	5713.8	20272	7020.6	6349.3	5332.5	2872.3	1698.1	2272.3	3589.4	3135.7	C02301	HMDB0013161	53481638	LMFA07070031	-	-	-	ko04714
LIPID-P-0035	Carnitine C12:1	肉碱 C12:1	FA	脂肪酰类	CAR	酰基肉碱	342.265	341.257	[M+H]+	C19H35NO4	3404.8	38107	12147	1657.8	15578	77462	9	3396.3	9	5794	9	2889.9	10219	2432.9	16388	10480	12798	6580	21485	17511	39187	9808.6	10645	10620	13718	6095.3	7288.1	7593.4	8185.5	11071	C02301	HMDB0013326	53481699	-	-	89717	-	ko04714
LIPID-P-0037	Carnitine C14:1	肉碱 C14:1	FA	脂肪酰类	CAR	酰基肉碱	370.297	369.288	[M+H]+	C21H39NO4	23613	194790	36466	6669.8	68903	472740	3584.6	15534	8014.7	29432	5178.1	10583	48610	13947	47461	22388	82208	32352	80039	71413	225210	36780	32883	67998	90113	47220	44775	40880	52461	51469	C02301	HMDB0002014	22833575	LMFA07070057	835598-21-5	73060	6437	ko04714
LIPID-P-0038	Carnitine C14:1-OH	肉碱 C14:1-OH	FA	脂肪酰类	CAR	酰基肉碱	386.292	385.283	[M+H]+	C21H39NO5	2824.2	19802	5820.4	1700.5	11414	21520	9	4934.1	1833.9	9	1253.5	3644.1	4320.7	956.33	8357	4234	6982.3	5084.9	11234	13678	26778	7063	5865.2	8706.8	8791.9	4889.6	4322.6	4187.1	5082.6	6384.3	C02301	HMDB0013330	53481699	-	-	-	-	ko04714
LIPID-P-0039	Carnitine C16:1	肉碱 C16:1	FA	脂肪酰类	CAR	酰基肉碱	398.328	397.319	[M+H]+	C23H43NO4	83398	462040	116120	20559	153730	1151500	9956.1	55433	23242	79545	20923	52994	151460	55954	147010	109830	267840	175880	275100	360220	1116400	221960	148450	349720	305640	187830	170370	167130	232210	222260	C02301	HMDB0006317	53477817	LMFA07070097	-	86031	-	ko04714
LIPID-P-0040	Carnitine C16:1-OH	肉碱 C16:1-OH	FA	脂肪酰类	CAR	酰基肉碱	414.322	413.314	[M+H]+	C23H43NO5	6124	29658	12955	9	23405	52973	9	11756	3965.5	5009.1	2005	11586	12916	3813.6	22256	24957	22840	21130	36694	44382	102240	24870	22534	25557	25121	19179	12496	14270	19566	24765	C02301	HMDB0013333	71464549	LMFA07070044	-	-	-	ko04714
LIPID-P-0042	Carnitine C18:1	肉碱 C18:1	FA	脂肪酰类	CAR	酰基肉碱	426.36	425.351	[M+H]+	C25H47NO4	299320	767930	312230	89134	332420	2937700	55865	195660	107150	184540	70929	241560	366560	216480	282860	262510	588100	486560	1040700	1055000	3397500	797910	479760	1135900	854740	596360	536580	510300	721460	765680	C02301	HMDB0005065	46907933	LMFA07070096	38677-66-6	84651	-	ko04714
LIPID-P-0045	Carnitine C18:1-OH	肉碱 C18:1-OH	FA	脂肪酰类	CAR	酰基肉碱	442.355	441.345	[M+H]+	C25H47NO5	15434	45693	29345	8223.7	31237	121490	3416.8	24006	8395.7	10563	2431	28530	29983	13854	38815	32269	43925	56230	86130	130950	316940	86285	47700	87531	62853	44626	46481	41940	57700	59885	C02301	HMDB0013339	71464558	LMFA07070025	-	-	-	ko04714
LIPID-P-0047	Carnitine C14:2	肉碱 C14:2	FA	脂肪酰类	CAR	酰基肉碱	368.281	367.272	[M+H]+	C21H37NO4	1608.3	24526	6187	9	5265.3	67526	9	9	1487.4	5555.8	9	2480.9	4700.4	9	6046.4	2262.7	6325.6	2714.4	8603.5	6848.9	25780	2990.4	1529.6	7350.1	9781.3	7683.8	7630.3	5498.2	8299.9	6596.5	C02301	HMDB0013331	71464539	LMFA07070020	-	-	-	ko04714
LIPID-P-0048	Carnitine C16:2	肉碱 C16:2	FA	脂肪酰类	CAR	酰基肉碱	396.313	395.304	[M+H]+	C23H41NO4	7675.6	81133	26582	4706.6	22651	252470	1858.9	14668	5108.2	19100	3425	9678.6	31843	11974	34930	31789	43161	34269	47517	74740	223400	34429	25252	60060	53271	34060	33119	27622	36283	38954	C02301	HMDB0013334	71464545	LMFA07070021	1911579-97-9	-	-	ko04714
LIPID-P-0049	Carnitine C18:2	肉碱 C18:2	FA	脂肪酰类	CAR	酰基肉碱	424.344	423.335	[M+H]+	C25H45NO4	52350	171290	80591	29384	81098	869740	20167	76880	28377	63240	15769	71684	113380	71661	81366	82619	92032	97921	290360	247890	870450	177010	81570	258450	187260	138550	120400	118560	156460	178870	C02301	HMDB0006469	6450015	LMFA07070009	36816-10-1	84098	-	ko04714
LIPID-P-0050	Carnitine C20:2	肉碱 C20:2	FA	脂肪酰类	CAR	酰基肉碱	452.374	451.366	[M+H]+	C27H49NO4	7225.2	34447	15501	4686.1	12524	76063	2846.7	14341	12886	14706	6167	16641	11434	16166	16255	21731	20675	26261	84249	162850	254020	135640	87574	100280	46717	39866	39047	40055	47136	47749	C02301	-	71464509	LMFA07070011	-	-	-	ko04714
LIPID-P-0051	Carnitine C18:2-OH	肉碱 C18:2-OH	FA	脂肪酰类	CAR	酰基肉碱	440.339	439.33	[M+H]+	C25H45NO5	4062.4	9801.9	10468	2966.4	11077	35776	1458.5	8546.1	3066	3571.2	9	9622.9	12262	7522.7	13097	12990	9103.5	14261	22316	37845	84923	25988	8701.5	19514	20628	11037	11474	10233	14392	14975	C02301	-	71464556	LMFA07070042	-	-	-	ko04714
LIPID-P-0052	Cholesterol	胆固醇	ST	甾醇脂类	Cho	胆固醇	369.4	386.355	[M-H2O+H]+	C27H46O	1007700	937710	946010	1473200	1338700	1652300	1148300	1109800	962750	910630	629960	1234200	1475800	1351500	1089700	1176400	1195100	1145000	1333100	1261300	1626100	1570400	852490	1472100	1184600	845290	1018200	1102000	1026100	1165800	C00187	HMDB0000067	5997	LMST01010001	-	16113	-	ko00100,ko00120,ko00140,ko00981,ko01100,ko04913,ko04925,ko04927,ko04934,ko04975,ko04976,ko04977,ko04979,ko05200,ko05217,ko05417
LIPID-P-0095	SPH(d16:1)	鞘氨醇_SPH(d16:1)	SP	鞘脂类	SPH	鞘氨醇	272.259	271.251	[M+H]+	C16H33NO2	1022700	810880	891930	1042700	1180700	1169300	872770	921860	1055800	613490	760740	886750	622320	600170	603620	625890	591890	560800	935180	900250	886650	1100100	834030	772730	1593800	1016100	837500	803280	1123800	1167100	C00836	-	14767871	LMSP01040008	-	-	-	ko00600,ko01100,ko04071
LIPID-P-0096	SPH(d18:1)	鞘氨醇_SPH(d18:1)	SP	鞘脂类	SPH	鞘氨醇	300.29	299.282	[M+H]+	C18H37NO2	117130	73841	59565	58032	151860	79932	66103	64399	66491	41822	45597	106100	39717	34799	43728	33057	83776	70753	75103	118000	167820	110910	132870	121190	101270	87973	56996	50917	67107	59005	C00836	-	5280335	LMSP01010001	-	-	-	ko00600,ko01100,ko04071
LIPID-P-0102	Cer(d18:0/16:0)	神经酰胺_Cer(d18:0/16:0)	SP	鞘脂类	Cer	神经酰胺	540.536	539.528	[M+H]+	C34H69NO3	38047	37439	28315	31310	39092	52195	9126.3	13807	13791	7326.1	8127.3	20111	30931	26458	47535	28044	50673	24381	43591	32234	33504	40991	14684	25118	38678	22795	34768	35034	30294	42387	C00195	HMDB0011760	5283572	LMSP02020001	-	67042	-	ko00600,ko01100,ko04071,ko04217,ko04722,ko04920,ko04931,ko04933,ko05140,ko05415
LIPID-P-0109	Cer(d18:1/16:0)	神经酰胺_Cer(d18:1/16:0)	SP	鞘脂类	Cer	神经酰胺	538.52	537.512	[M+H]+	C34H67NO3	304310	252890	158940	158440	348870	297980	95491	126220	88383	50210	85768	85010	322600	208380	181520	285850	358220	158870	144190	211820	409430	290310	110690	317880	211570	87338	347730	288670	342890	325930	C00195	HMDB0004949	5283564	LMSP02010004	-	72959	7202	ko00600,ko01100,ko04071,ko04217,ko04722,ko04920,ko04931,ko04933,ko05140,ko05415
LIPID-P-0111	Cer(d18:1/18:0)	神经酰胺_Cer(d18:1/18:0)	SP	鞘脂类	Cer	神经酰胺	566.551	565.543	[M+H]+	C36H71NO3	1072500	1123500	1181600	1554000	1387300	2004300	575060	638440	627050	712570	664650	491030	1286700	707980	1097700	1313900	1665500	1660300	1699700	493280	1924100	975170	690860	1417500	1006800	409570	569890	510950	643700	1213600	C00195	HMDB0004950	5283565	LMSP02010006	-	72961	7203	ko00600,ko01100,ko04071,ko04217,ko04722,ko04920,ko04931,ko04933,ko05140,ko05415
LIPID-P-0113	Cer(d18:1/20:0)	神经酰胺_Cer(d18:1/20:0)	SP	鞘脂类	Cer	神经酰胺	594.583	593.575	[M+H]+	C38H75NO3	275430	433070	315500	321660	363670	585200	386520	293700	373400	163400	188870	596430	327700	185140	133650	227670	227930	268130	448690	642280	862540	577030	498440	651820	358710	151980	165420	268230	192240	286390	C00195	HMDB0004951	5283566	LMSP02010007	-	72962	7204	ko00600,ko01100,ko04071,ko04217,ko04722,ko04920,ko04931,ko04933,ko05140,ko05415
LIPID-P-0116	Cer(d18:1/23:0)	神经酰胺_Cer(d18:1/23:0)	SP	鞘脂类	Cer	神经酰胺	636.629	635.622	[M+H]+	C41H81NO3	99129	244950	83926	122690	275740	798310	227600	162250	210210	168020	325550	199060	198840	55722	48564	72692	104260	104320	98239	529790	528910	536810	287100	313600	82002	159650	173260	254490	272070	136890	C00195	HMDB0000950	52931115	LMSP02010021	67605-84-9	84372	5896	ko00600,ko01100,ko04071,ko04217,ko04722,ko04920,ko04931,ko04933,ko05140,ko05415
LIPID-P-0117	Cer(d18:1/24:0)	神经酰胺_Cer(d18:1/24:0)	SP	鞘脂类	Cer	神经酰胺	650.645	649.637	[M+H]+	C42H83NO3	206160	94345	660720	520160	585310	1600000	1068500	440130	719360	251760	196700	193290	400680	259080	313190	519260	541610	903730	804170	797210	720650	852560	167680	533350	974090	478420	808700	866480	503130	313180	C00195	HMDB0004956	5283571	LMSP02010012	-	72965	7209	ko00600,ko01100,ko04071,ko04217,ko04722,ko04920,ko04931,ko04933,ko05140,ko05415
LIPID-P-0122	Cer(d18:1/20:1)	神经酰胺_Cer(d18:1/20:1)	SP	鞘脂类	Cer	神经酰胺	592.567	591.559	[M+H]+	C38H73NO3	81756	71161	71571	54773	59117	90517	23603	34805	64053	26626	32461	49711	83446	69471	58080	86044	99195	98004	81312	44404	111160	66643	48324	97674	58428	48035	56040	73254	66179	71185	C00195	-	-	-	-	-	-	ko00600,ko01100,ko04071,ko04217,ko04722,ko04920,ko04931,ko04933,ko05140,ko05415
LIPID-P-0124	Cer(d18:1/24:1)	神经酰胺_Cer(d18:1/24:1)	SP	鞘脂类	Cer	神经酰胺	648.629	647.622	[M+H]+	C42H81NO3	963630	316600	363640	629440	725850	1200900	166910	311840	646650	270820	208990	586950	888160	649590	454190	496340	626750	744830	716130	433380	1206300	499750	417710	458490	460670	389770	483850	1100600	454080	814280	C00195	HMDB0004953	5283568	LMSP02010009	-	74450	7206	ko00600,ko01100,ko04071,ko04217,ko04722,ko04920,ko04931,ko04933,ko05140,ko05415
LIPID-P-0125	Cer(d18:1/26:1)	神经酰胺_Cer(d18:1/26:1)	SP	鞘脂类	Cer	神经酰胺	676.661	675.653	[M+H]+	C44H85NO3	45886	49667	32866	35233	45429	45601	51875	26679	20439	21240	37925	49561	35253	32362	35720	43037	51115	61460	58097	48269	62624	56536	31254	63380	99129	50176	56938	64804	100750	71403	C00195	-	5283569	LMSP02010010	-	-	-	ko00600,ko01100,ko04071,ko04217,ko04722,ko04920,ko04931,ko04933,ko05140,ko05415
LIPID-P-0160	Coenzyme Q9	辅酶Q9(氧化型）	PR	异戊烯醇脂类	CoQ	辅酶Q	795.629	794.621	[M+H]+	C54H82O4	22986	12921	18499	8554.1	11754	35790	41284	22808	62554	11831	19879	34584	12231	9	2841.6	7402.9	18816	22371	65277	64335	33221	108880	26207	31135	24341	18486	23130	15033	23332	37853	C01967	HMDB0006707	5280473	LMPR02010004	303-97-9	18160	-	--
LIPID-P-0161	Coenzyme Q10	辅酶Q10(氧化型）	PR	异戊烯醇脂类	CoQ	辅酶Q	863.691	862.684	[M+H]+	C59H90O4	1365600	884030	782300	664020	548090	1060000	3033000	1648000	3553700	587390	1114600	2698600	340440	356870	503940	1099600	908650	1321500	4134900	3933600	3065900	6645900	2899900	3355200	1183800	990820	1059400	1287800	1173300	1641500	C11378	HMDB0001072	5281915	LMPR02010001	303-98-0	46245	-	ko04216
LIPID-P-0174	DG(16:0_18:0)	甘油二酯_DG(16:0_18:0)	GL	甘油脂类	DG	甘油二酯	614.582	596.538	[M+NH4]+	C37H72O5	1397400	1999600	1197600	1834100	1443200	1683200	1134300	1655900	2121700	1982500	756670	1665200	2037000	2420700	716040	1266600	1307700	2309800	1466600	2047300	1936200	3460600	1042800	2672400	2836400	1244500	1829900	3537000	1397000	2334300	C00165	HMDB0007100	9543688	LMGL02010020	-	86975	4274	ko01521,ko04010,ko04012,ko04014,ko04015,ko04020,ko04024,ko04062,ko04064,ko04066,ko04071,ko04072,ko04261,ko04270,ko04361,ko04370,ko04371,ko04540,ko04611,ko04613,ko04625,ko04650,ko04658,ko04659,ko04660,ko04662,ko04664,ko04666,ko04713,ko04714,ko04720,ko04722,ko04723,ko04724,ko04725,ko04726,ko04728,ko04730,ko04745,ko04750,ko04911,ko04912,ko04915,ko04916,ko04918,ko04919,ko04920,ko04921,ko04923,ko04925…
LIPID-P-0175	DG(14:0_20:0)	甘油二酯_DG(14:0_20:0)	GL	甘油脂类	DG	甘油二酯	614.582	596.538	[M+NH4]+	C37H72O5	9	14266	13152	25413	13486	28102	21395	9	17003	9052.1	4274.4	9	25588	27269	9	17140	6970.7	17492	24700	23241	22998	26818	5850.6	19759	14976	18592	14987	24984	17339	20528	C00641	HMDB0007020	53477955	LMGL02010388	-	88798	-	ko00561,ko00562,ko00564,ko01100,ko04070,ko04730
LIPID-P-0178	DG(18:0_18:0)	甘油二酯_DG(18:0_18:0)	GL	甘油脂类	DG	甘油二酯	642.613	624.569	[M+NH4]+	C39H76O5	1931900	3934400	4998800	3686600	3047500	3273300	4201800	3108900	3271200	626180	3581800	3336700	2821600	3642000	1045300	4012400	1547400	3149700	2569400	5710400	7279800	1084300	2518500	2650200	3210100	1630000	1124600	2097200	3661100	3818300	C00641	HMDB0007158	102615	LMGL02010002	-	-	-	ko00561,ko00562,ko00564,ko01100,ko04070,ko04730
LIPID-P-0180	DG(14:0_22:0)	甘油二酯_DG(14:0_22:0)	GL	甘油脂类	DG	甘油二酯	642.613	624.569	[M+NH4]+	C39H76O5	7861.2	18982	18943	21904	12622	22876	9	32601	24177	13731	24303	22247	32948	42544	8541.4	24914	10669	32731	13214	38624	65392	18857	20082	28573	19591	5199.8	19006	21350	22752	23004	C00641	HMDB0007028	53477963	LMGL02010395	-	88802	-	ko00561,ko00562,ko00564,ko01100,ko04070,ko04730
LIPID-P-0188	DG(14:0_16:1)	甘油二酯_DG(14:0_16:1)	GL	甘油脂类	DG	甘油二酯	556.503	538.46	[M+NH4]+	C33H62O5	109250	140960	104810	153680	179540	213020	157460	184750	127980	123720	97342	138660	135930	148400	126690	117310	147390	152900	163280	189340	225110	190280	117710	178910	160020	87746	127370	126030	133590	157810	C00641	HMDB0007012	53477950	LMGL02010379	-	84386	-	ko00561,ko00562,ko00564,ko01100,ko04070,ko04730
LIPID-P-0191	DG(14:0_18:1)	甘油二酯_DG(14:0_18:1)	GL	甘油脂类	DG	甘油二酯	584.535	566.491	[M+NH4]+	C35H66O5	9	9	9	9	9	9	9	9	9	9	9	9	9	9	9	9	9	9	9	9	9	9	9	9	78991	68317	92099	197390	140330	206270	C00641	HMDB0007014	53477952	LMGL02010384	-	88809	-	ko00561,ko00562,ko00564,ko01100,ko04070,ko04730
LIPID-P-0192	DG(16:0_16:1)	甘油二酯_DG(16:0_16:1)	GL	甘油脂类	DG	甘油二酯	584.535	566.491	[M+NH4]+	C35H66O5	9	9	9	9	9	9	9	9	9	9	9	9	9	9	9	9	9	9	9	9	9	9	9	9	201230	200870	228010	304470	335980	522400	C00165	HMDB0007099	9543678	LMGL02010010	-	84394	4264	ko01521,ko04010,ko04012,ko04014,ko04015,ko04020,ko04024,ko04062,ko04064,ko04066,ko04071,ko04072,ko04261,ko04270,ko04361,ko04370,ko04371,ko04540,ko04611,ko04613,ko04625,ko04650,ko04658,ko04659,ko04660,ko04662,ko04664,ko04666,ko04713,ko04714,ko04720,ko04722,ko04723,ko04724,ko04725,ko04726,ko04728,ko04730,ko04745,ko04750,ko04911,ko04912,ko04915,ko04916,ko04918,ko04919,ko04920,ko04921,ko04923,ko04925…
LIPID-P-0196	DG(16:0_18:1)	甘油二酯_DG(16:0_18:1)	GL	甘油脂类	DG	甘油二酯	612.566	594.522	[M+NH4]+	C37H70O5	163820	204260	153400	152940	93157	299850	174910	191220	305230	54883	103490	166880	84047	68369	103240	109180	153450	184820	247760	342520	471080	611770	183750	217360	9444000	3937600	6942100	8412300	8254700	9197500	C13861	HMDB0007102	5282283	LMGL02010006	-	75466	4260	--
LIPID-P-0201	DG(18:0_18:1)	甘油二酯_DG(18:0_18:1)	GL	甘油脂类	DG	甘油二酯	640.597	622.554	[M+NH4]+	C39H74O5	60024	56952	35380	79429	21168	82390	54555	60364	97333	39187	18767	67047	69259	7438.6	60171	37574	63718	40126	69028	79204	98380	200770	36588	111370	3002100	1276300	2025000	2469600	2274600	2691700	C00641	HMDB0007160	6443547	LMGL02010043	-	75468	-	ko00561,ko00562,ko00564,ko01100,ko04070,ko04730
LIPID-P-0210	DG(14:0_18:2)	甘油二酯_DG(14:0_18:2)	GL	甘油脂类	DG	甘油二酯	582.519	564.475	[M+NH4]+	C35H64O5	9	9	9	9	9	9	9	9	9	9	9	9	9	9	9	9	9	9	9	9	9	9	9	9	131140	54035	109440	54670	100930	130800	C00641	HMDB0007043	53477978	LMGL02010385	-	88784	-	ko00561,ko00562,ko00564,ko01100,ko04070,ko04730
LIPID-P-0211	DG(16:1_16:1)	甘油二酯_DG(16:1_16:1)	GL	甘油脂类	DG	甘油二酯	582.519	564.475	[M+NH4]+	C35H64O5	9	9	9	9	9	9	9	9	9	9	9	9	9	9	9	9	9	9	9	9	9	9	9	9	75813	103510	111280	131250	128850	112710	C00641	HMDB0007128	9543679	LMGL02010011	-	84417	-	ko00561,ko00562,ko00564,ko01100,ko04070,ko04730
LIPID-P-0213	DG(16:1_18:1)	甘油二酯_DG(16:1_18:1)	GL	甘油脂类	DG	甘油二酯	610.55	592.507	[M+NH4]+	C37H68O5	9	9	9	9	9	9	17179	11783	22791	9	9	22944	9	9	9	9	9	9	18170	15306	11088	43932	9	9	888170	401680	808520	915800	929050	1510400	C00641	HMDB0007131	9543694	LMGL02010026	-	88500	4281	ko00561,ko00562,ko00564,ko01100,ko04070,ko04730
LIPID-P-0214	DG(16:0_18:2)	甘油二酯_DG(16:0_18:2)	GL	甘油脂类	DG	甘油二酯	610.55	592.507	[M+NH4]+	C37H68O5	87365	87204	66632	86161	39311	65384	92131	88045	113600	24778	29060	126910	74719	43893	74571	84707	59616	87082	104530	181950	174790	371420	75589	143880	4482700	2335300	2804600	2469300	2997500	3797700	C00641	HMDB0007103	9543695	LMGL02010027	-	82927	-	ko00561,ko00562,ko00564,ko01100,ko04070,ko04730
LIPID-P-0217	DG(18:0_18:2)	甘油二酯_DG(18:0_18:2)	GL	甘油脂类	DG	甘油二酯	638.582	620.538	[M+NH4]+	C39H72O5	56946	35516	23033	27057	23319	32260	22944	25746	27567	24107	15739	29438	23031	14086	24930	37413	14823	31228	32494	34369	44485	65950	25031	44653	844620	349840	436790	714280	568840	1078500	C00641	HMDB0007161	6441562	LMGL02010050	-	77097	-	ko00561,ko00562,ko00564,ko01100,ko04070,ko04730
LIPID-P-0219	DG(18:1_20:1)	甘油二酯_DG(18:1_20:1)	GL	甘油脂类	DG	甘油二酯	666.613	648.569	[M+NH4]+	C41H76O5	9	9	9	9	9	9	9	9	9	9	9	9	9	9	9	9	9	9	9	9	9	9	9	9	351820	141030	281960	444500	291240	357830	C00165	HMDB0007224	9543756	LMGL02010090	-	84436	4400	ko01521,ko04010,ko04012,ko04014,ko04015,ko04020,ko04024,ko04062,ko04064,ko04066,ko04071,ko04072,ko04261,ko04270,ko04361,ko04370,ko04371,ko04540,ko04611,ko04613,ko04625,ko04650,ko04658,ko04659,ko04660,ko04662,ko04664,ko04666,ko04713,ko04714,ko04720,ko04722,ko04723,ko04724,ko04725,ko04726,ko04728,ko04730,ko04745,ko04750,ko04911,ko04912,ko04915,ko04916,ko04918,ko04919,ko04920,ko04921,ko04923,ko04925…
LIPID-P-0224	DG(16:1_18:2)	甘油二酯_DG(16:1_18:2)	GL	甘油脂类	DG	甘油二酯	608.535	590.491	[M+NH4]+	C37H66O5	9	9	9	9	9	9	9	9	9	9	9	9	9	9	9	9	9	9	9	9	9	14298	9	9	537800	318550	251660	395670	381650	441960	C00641	HMDB0007132	9543699	LMGL02010031	-	84419	4319	ko00561,ko00562,ko00564,ko01100,ko04070,ko04730
LIPID-P-0225	DG(16:0_18:3)	甘油二酯_DG(16:0_18:3)	GL	甘油脂类	DG	甘油二酯	608.535	590.491	[M+NH4]+	C37H66O5	9	9	9	9	9	9	9	9	9	9	9	9	9	9	9	9	9	9	9	9	14872	17658	9	9	142960	82158	177450	229170	193070	224730	C00641	HMDB0007105	9543700	LMGL02010032	-	88449	-	ko00561,ko00562,ko00564,ko01100,ko04070,ko04730
LIPID-P-0227	DG(16:1_20:2)	甘油二酯_DG(16:1_20:2)	GL	甘油脂类	DG	甘油二酯	636.566	618.522	[M+NH4]+	C39H70O5	9	9	9	9	9	9	9	9	9	9	9	9	9	9	9	9	9	9	9	9	9	9	9	9	32396	14337	36396	33615	34116	38589	C00641	HMDB0007138	9543727	LMGL02010061	-	88496	-	ko00561,ko00562,ko00564,ko01100,ko04070,ko04730
LIPID-P-0229	DG(18:1_18:2)	甘油二酯_DG(18:1_18:2)	GL	甘油脂类	DG	甘油二酯	636.566	618.522	[M+NH4]+	C39H70O5	57775	39834	37878	34914	34678	46108	52465	42990	67949	16348	21096	54996	19651	9725.1	43701	28559	55562	42539	61463	63226	72649	169980	43920	64835	7215800	3983900	5123700	5407200	4849900	6442300	C00641	HMDB0007219	9543722	LMGL02010056	-	75450	-	ko00561,ko00562,ko00564,ko01100,ko04070,ko04730
LIPID-P-0238	DG(16:1_18:3)	甘油二酯_DG(16:1_18:3)	GL	甘油脂类	DG	甘油二酯	606.519	588.475	[M+NH4]+	C37H64O5	9	9	9	9	9	9	9	9	9	9	9	9	9	9	9	9	9	9	9	9	9	9	9	9	80010	57947	114710	61541	103980	67897	C00641	HMDB0007134	9543703	LMGL02010035	-	88497	-	ko00561,ko00562,ko00564,ko01100,ko04070,ko04730
LIPID-P-0239	DG(16:0_20:4)	甘油二酯_DG(16:0_20:4)	GL	甘油脂类	DG	甘油二酯	634.55	616.507	[M+NH4]+	C39H68O5	23063	29879	35283	39592	23418	48845	38577	18827	37921	22324	8040.7	25668	42638	90432	80289	102030	90428	151360	86766	180470	114810	203100	28458	101990	211210	205080	231090	267710	210580	318530	C00165	HMDB0007112	9543736	LMGL02010070	-	77096	-	ko01521,ko04010,ko04012,ko04014,ko04015,ko04020,ko04024,ko04062,ko04064,ko04066,ko04071,ko04072,ko04261,ko04270,ko04361,ko04370,ko04371,ko04540,ko04611,ko04613,ko04625,ko04650,ko04658,ko04659,ko04660,ko04662,ko04664,ko04666,ko04713,ko04714,ko04720,ko04722,ko04723,ko04724,ko04725,ko04726,ko04728,ko04730,ko04745,ko04750,ko04911,ko04912,ko04915,ko04916,ko04918,ko04919,ko04920,ko04921,ko04923,ko04925…
LIPID-P-0240	DG(18:2_18:2)	甘油二酯_DG(18:2_18:2)	GL	甘油脂类	DG	甘油二酯	634.55	616.507	[M+NH4]+	C39H68O5	19363	24356	9088.4	24679	12560	17658	23934	19200	26718	11691	13089	25635	11864	15466	28061	12695	21521	17146	20429	20408	24207	57248	25403	28081	1619900	1498000	2085200	1831900	2295200	2859400	C00641	HMDB0007248	9543729	LMGL02010063	-	77127	4371	ko00561,ko00562,ko00564,ko01100,ko04070,ko04730
LIPID-P-0242	DG(18:1_20:3)	甘油二酯_DG(18:1_20:3)	GL	甘油脂类	DG	甘油二酯	662.582	644.538	[M+NH4]+	C41H72O5	9	9	9	9	9	9	9	9	9	9	9	9	9	9	9	9	9	9	9	9	9	9	9	9	35899	27897	24249	36417	43825	41717	C00641	HMDB0007227	9543776	LMGL02010110	-	84437	-	ko00561,ko00562,ko00564,ko01100,ko04070,ko04730
LIPID-P-0245	DG(18:0_22:4)	甘油二酯_DG(18:0_22:4)	GL	甘油脂类	DG	甘油二酯	690.596	672.569	[M+NH4]+	C43H76O5	14514	7688	16142	6361.3	5180	12583	17782	15876	26128	4639.9	2994.8	13412	9438.7	6603.9	5615.6	18671	14926	22751	20074	15120	22888	32037	9275.8	23458	52292	22812	23548	51613	39796	29259	C00641	HMDB0007176	9543859	LMGL02010194	-	84435	-	ko00561,ko00562,ko00564,ko01100,ko04070,ko04730
LIPID-P-0247	DG(18:2_18:3)	甘油二酯_DG(18:2_18:3)	GL	甘油脂类	DG	甘油二酯	632.535	614.491	[M+NH4]+	C39H66O5	9	9	9	9	9	9	9	9	9	9	9	9	9	9	9	9	9	9	9	9	9	9	9	9	143100	65924	127140	138460	110070	187080	C00641	HMDB0007250	9543737	LMGL02010071	-	89198	-	ko00561,ko00562,ko00564,ko01100,ko04070,ko04730
LIPID-P-0248	DG(16:1_20:4)	甘油二酯_DG(16:1_20:4)	GL	甘油脂类	DG	甘油二酯	632.535	614.491	[M+NH4]+	C39H66O5	9	9	9	9	9	9	9	9	9	9	9	9	9	9	9	9	9	9	9	9	9	9	9	9	27008	15394	33217	31577	36794	41317	C00641	HMDB0007141	9543743	LMGL02010077	-	88489	-	ko00561,ko00562,ko00564,ko01100,ko04070,ko04730
LIPID-P-0252	DG(18:1_20:4)	甘油二酯_DG(18:1_20:4)	GL	甘油脂类	DG	甘油二酯	660.566	642.522	[M+NH4]+	C41H70O5	32119	5221.2	21166	8240	12188	21028	17527	9	14214	14705	9	11455	7264.1	25367	19206	33603	54240	45553	27358	33022	41608	72691	9	62126	369270	233380	285080	207080	364770	386540	C00641	HMDB0007228	9543786	LMGL02010121	-	75449	-	ko00561,ko00562,ko00564,ko01100,ko04070,ko04730
LIPID-P-0253	DG(16:0_22:5)	甘油二酯_DG(16:0_22:5)	GL	甘油脂类	DG	甘油二酯	660.557	642.522	[M+NH4]+	C41H70O5	9	9	9	9	9	9	9	9	9	9	9	9	9	9	9	9	9	9	9	9	14163	9	9	9	48438	15298	31081	24250	47973	56596	C00641	HMDB0007119	53478030	LMGL02010150	-	88478	-	ko00561,ko00562,ko00564,ko01100,ko04070,ko04730
LIPID-P-0257	DG(18:1_22:4)	甘油二酯_DG(18:1_22:4)	GL	甘油脂类	DG	甘油二酯	688.597	670.554	[M+NH4]+	C43H74O5	9	9	9	9	9	9	9	9	9	9	9	9	9	9	9	9	9	9	9	9	9	9	9	8285.1	118620	92376	147510	123650	129620	155010	C00641	HMDB0007234	9543869	LMGL02010204	-	84438	-	ko00561,ko00562,ko00564,ko01100,ko04070,ko04730
LIPID-P-0259	DG(18:2_20:4)	甘油二酯_DG(18:2_20:4)	GL	甘油脂类	DG	甘油二酯	658.55	640.507	[M+NH4]+	C41H68O5	9	9	9	9	9	9	9	9	9	9	9	9	9	9	9	9	9	9	9	9	9	9	9	9	106530	66945	84519	86704	111390	57617	C00641	HMDB0007257	9543796	LMGL02010131	-	89203	-	ko00561,ko00562,ko00564,ko01100,ko04070,ko04730
LIPID-P-0261	DG(16:0_22:6)	甘油二酯_DG(16:0_22:6)	GL	甘油脂类	DG	甘油二酯	658.55	640.507	[M+NH4]+	C41H68O5	9	9	9	9	9	9	9	9	9	9	9	9	9	9	9	9	9	9	7127.4	34968	21202	23374	9	9870.8	59454	30777	44871	64713	33528	69593	C00641	HMDB0007121	9543827	LMGL02010162	-	82949	-	ko00561,ko00562,ko00564,ko01100,ko04070,ko04730
LIPID-P-0269	DG(18:1_22:6)	甘油二酯_DG(18:1_22:6)	GL	甘油脂类	DG	甘油二酯	684.561	666.522	[M+NH4]+	C43H70O5	9	9	9	9	9	9	9	9	9	9	9	9	9	9	9	9	9	9	9	9	9	9	9	9	46278	17974	36768	42292	42824	68882	C00641	HMDB0007208	53478083	-	-	88551	-	ko00561,ko00562,ko00564,ko01100,ko04070,ko04730
LIPID-P-0274	MG(16:0)	单甘油酯_MG(16:0)	GL	甘油脂类	MG	单甘油酯	348.321	330.277	[M+NH4]+	C19H38O4	95393	90509	139700	198450	171730	196850	135880	149870	147780	127650	140180	160440	102680	109140	93373	115860	104790	96375	166810	160140	191870	194460	201240	145670	151540	135120	119170	119260	154840	163380	C01885	HMDB0011564	3084463	LMGL01010001	32899-41-5	75542	-	ko00561,ko01100,ko04714,ko04923,ko04975,ko04977
LIPID-P-0276	MG(18:0)	单甘油酯_MG(18:0)	GL	甘油脂类	MG	单甘油酯	376.352	358.308	[M+NH4]+	C21H42O4	97038	67363	121620	155280	169530	189830	132320	153530	143210	114270	146940	146500	140100	132010	105220	130630	133680	93932	168580	142960	166710	188410	150460	127110	119130	109100	119950	114800	131980	167870	C01885	HMDB0011131	15560610	LMGL01010003	22610-61-3	75550	-	ko00561,ko01100,ko04714,ko04923,ko04975,ko04977
LIPID-P-0294	HexCer(d18:1/18:0)	糖鞘脂_HexCer(d18:1/18:0)	SP	鞘脂类	HexCer	糖鞘脂	728.604	727.596	[M+H]+	C42H81NO8	189800	61112	128720	61108	109280	75142	67415	52469	44543	69592	48082	30828	411100	152770	268130	253020	134810	543070	86284	163790	404970	302190	373180	131860	196180	129060	300800	178890	174850	146750	C01190	HMDB0004972	11958364	LMSP0501AA05	-	84719	7225	ko00600,ko01100
LIPID-P-0297	HexCer(d18:1/22:0)	糖鞘脂_HexCer(d18:1/22:0)	SP	鞘脂类	HexCer	糖鞘脂	784.667	783.659	[M+H]+	C46H89NO8	47542	24266	38508	45566	44673	18144	13374	17933	9	18866	11681	9	124970	43005	80599	26691	34124	104240	33503	41194	126730	38949	105540	70737	75855	28873	106940	53719	64176	54473	C01190	HMDB0004974	10373084	LMSP0501AA07	-	62107	7227	ko00600,ko01100
LIPID-P-0302	HexCer(d18:1/16:1)	糖鞘脂_HexCer(d18:1/16:1)	SP	鞘脂类	HexCer	糖鞘脂	698.557	697.549	[M+H]+	C40H75NO8	16628	9	7977.4	14205	11824	12171	9	7552.8	9	6372.1	2811.3	12699	9	20341	27187	17885	29238	32694	9	20657	13916	9923.1	9	19472	8593.4	12214	13900	12675	15442	11950	C01190	-	-	-	-	-	-	ko00600,ko01100
LIPID-P-0303	HexCer(d18:1/18:1)	糖鞘脂_HexCer(d18:1/18:1)	SP	鞘脂类	HexCer	糖鞘脂	726.588	725.581	[M+H]+	C42H79NO8	19204	13403	10785	15236	30761	32992	9129.8	9	9	16170	18459	9	51973	39705	34601	51564	25009	58992	19344	22942	48761	40810	39195	52803	53015	44273	40677	54437	64443	49026	C01190	HMDB0004970	20057355	LMSP0501AA27	-	139140	7223	ko00600,ko01100
LIPID-P-0304	HexCer(d18:1/20:1)	糖鞘脂_HexCer(d18:1/20:1)	SP	鞘脂类	HexCer	糖鞘脂	754.62	753.612	[M+H]+	C44H83NO8	9	9	9	9	9	9	9	9	9	9	9	9	22377	23497	11516	21317	19705	21372	20366	24037	29868	33357	18755	14677	56421	41633	60482	65938	72699	69198	C01190	-	-	-	-	-	-	ko00600,ko01100
LIPID-P-0305	HexCer(d18:1/22:1)	糖鞘脂_HexCer(d18:1/22:1)	SP	鞘脂类	HexCer	糖鞘脂	782.651	781.643	[M+H]+	C46H87NO8	39156	24018	42162	46236	56883	67581	25629	30957	16673	35210	35208	33895	112900	116040	105190	102240	121750	188980	62860	77453	154500	170850	137620	124370	126740	95242	115700	128310	127520	144720	C01190	-	-	-	-	-	-	ko00600,ko01100
LIPID-P-0306	HexCer(d18:1/24:1)	糖鞘脂_HexCer(d18:1/24:1)	SP	鞘脂类	HexCer	糖鞘脂	810.682	809.674	[M+H]+	C48H91NO8	127750	68585	97517	99054	135340	165670	62698	77942	63433	102920	73849	81108	298570	220670	175340	290760	213420	454720	149740	177550	324150	279320	231720	354610	255670	174610	246390	262820	310590	355490	C01190	HMDB0004975	20057357	LMSP0501AA08	-	76302	7228	ko00600,ko01100
LIPID-P-0331	SHexCer(d18:1:/16:0(OH))	糖鞘脂_SHexCer(d18:1:/16:0(OH))	SP	鞘脂类	HexCer	糖鞘脂	796.8	795.517	[M+H]+	C40H77NO12S	39139	21369	43491	46949	54819	62659	35464	57365	23122	43107	64940	38107	56284	66093	74819	99437	90679	112490	52888	75028	109710	100380	51664	99403	82862	71215	78050	99441	95722	100490	C06125	-	-	-	-	-	-	ko00600,ko01100
LIPID-P-0332	SHexCer(d18:1:/16:0)	糖鞘脂_SHexCer(d18:1:/16:0)	SP	鞘脂类	HexCer	糖鞘脂	780.8	779.522	[M+H]+	C40H77NO11S	83954	57270	87270	99573	95097	116730	63285	51800	38085	67753	55967	48976	182200	197020	165620	238170	136800	263200	94897	159540	309980	229730	228270	214020	222190	192720	204640	250250	238450	275100	C06125	HMDB0012313	24779578	LMSP06020002	-	-	-	ko00600,ko01100
LIPID-P-0350	LPC(14:0/0:0)	溶血磷脂酰胆碱_LPC(14:0/0:0)	GP	甘油磷脂类	LPC	溶血磷脂酰胆碱	468.309	467.301	[M+H]+	C22H46NO7P	16425	13376	16419	17433	38680	19963	17244	13150	22196	7749.8	9051.3	24046	12208	15825	11766	21103	11808	14356	20323	34855	22763	44924	20399	31046	62080	42313	37545	41768	48550	56220	C04230	HMDB0010379	460604	LMGP01050012	20559-16-4	64489	-	ko00564,ko05231
LIPID-P-0351	LPC(0:0/15:0)	溶血磷脂酰胆碱_LPC(0:0/15:0)	GP	甘油磷脂类	LPC	溶血磷脂酰胆碱	482.322	481.317	[M+H]+	C23H48NO7P	4736.5	9	4297.2	5485.9	8005.7	4392.9	9	2820.2	3291.4	1476.7	1135	1772	2616.4	3179.5	1775.1	4176.4	1913.4	3168.3	4476.8	4504.6	4659	5320.3	3445.7	3569.8	27766	20341	15061	15425	29582	24192	C04230	-	-	-	-	-	-	ko00564,ko05231
LIPID-P-0352	LPC(15:0/0:0)	溶血磷脂酰胆碱_LPC(15:0/0:0)	GP	甘油磷脂类	LPC	溶血磷脂酰胆碱	482.322	481.317	[M+H]+	C23H48NO7P	10892	3582.8	5886.6	6622.2	23972	7757.8	8196.7	4913.8	9374.9	3196.3	3652.5	9526.5	4705.6	6532	4902.3	6724.8	5360.7	7122.8	6689	13403	8289.1	17065	7035.8	11198	17181	14483	10401	10552	18536	17682	C04230	HMDB0010381	24779458	LMGP01050016	-	580912	-	ko00564,ko05231
LIPID-P-0353	LPC(0:0/16:0)	溶血磷脂酰胆碱_LPC(0:0/16:0)	GP	甘油磷脂类	LPC	溶血磷脂酰胆碱	496.34	495.332	[M+H]+	C24H50NO7P	19086	13274	23449	21729	32768	20769	15461	13294	20006	12358	11634	18861	21411	24196	15372	28639	21956	29671	32272	45755	31472	36163	26510	32372	169070	150630	142590	159210	183400	172160	C04230	-	460602	LMGP01050074	-	-	-	ko00564,ko05231
LIPID-P-0354	LPC(16:0/0:0)	溶血磷脂酰胆碱_LPC(16:0/0:0)	GP	甘油磷脂类	LPC	溶血磷脂酰胆碱	496.34	495.332	[M+H]+	C24H50NO7P	79200	50011	52241	55545	111530	72814	65483	63658	67052	38277	35725	100800	55992	61990	56981	69567	72812	103800	101950	154320	116400	134930	91828	110410	137320	136460	130410	131770	145850	149480	C04230	HMDB0010382	460602	LMGP01050018	-	72998	-	ko00564,ko05231
LIPID-P-0355	LPC(0:0/17:0)	溶血磷脂酰胆碱_LPC(0:0/17:0)	GP	甘油磷脂类	LPC	溶血磷脂酰胆碱	510.356	509.348	[M+H]+	C25H52NO7P	13507	8491.8	12142	14283	19050	12674	8003.3	8705.9	6925.9	5056.3	9367.4	11288	13862	11401	6556.8	8997.8	9707.8	8393.6	19612	27456	13466	27245	25547	20957	36869	36366	25401	32459	45249	38709	C04230	-	-	-	-	-	-	ko00564,ko05231
LIPID-P-0356	LPC(17:0/0:0)	溶血磷脂酰胆碱_LPC(17:0/0:0)	GP	甘油磷脂类	LPC	溶血磷脂酰胆碱	510.356	509.348	[M+H]+	C25H52NO7P	22760	15541	12039	16015	38375	19582	18626	16856	20030	11877	9300.3	30710	17590	13926	14038	27739	21711	22754	29099	34277	33277	59755	40187	38158	57823	42630	43962	37072	51400	61708	C04230	HMDB0012108	24779463	LMGP01050024	50930-23-9	74340	-	ko00564,ko05231
LIPID-P-0357	LPC(0:0/18:0)	溶血磷脂酰胆碱_LPC(0:0/18:0)	GP	甘油磷脂类	LPC	溶血磷脂酰胆碱	524.372	523.364	[M+H]+	C26H54NO7P	3610.8	2155.7	6914.2	4283.7	6273.2	4968.7	6853.6	3916.7	6431.6	5788.7	5189.5	5350.5	8555.9	9068.6	3840.7	7280	8249	8099.1	10318	16638	9425.6	21366	10799	17757	12818	14143	15792	14288	13611	15293	C04230	HMDB0011128	24779491	LMGP01050076	4421-58-3	76076	-	ko00564,ko05231
LIPID-P-0358	LPC(18:0/0:0)	溶血磷脂酰胆碱_LPC(18:0/0:0)	GP	甘油磷脂类	LPC	溶血磷脂酰胆碱	524.372	523.364	[M+H]+	C26H54NO7P	12899	10999	14472	12703	18633	14628	15809	17297	16046	8641.8	9199.2	16978	22563	12198	13856	20470	17750	22318	24790	37688	26599	38873	23554	38160	32612	39301	30773	34319	43381	43141	C04230	HMDB0010384	497299	LMGP01050026	-	73858	-	ko00564,ko05231
LIPID-P-0359	LPC(0:0/19:0)	溶血磷脂酰胆碱_LPC(0:0/19:0)	GP	甘油磷脂类	LPC	溶血磷脂酰胆碱	538.388	537.379	[M+H]+	C27H56NO7P	4612.1	3735.1	5773.4	6142.4	7135.1	6023.8	4725.7	4861.9	5887.9	5450	3669	6636.4	9963.4	6241.8	2448.9	6681.3	6590.5	6359	10689	16404	10546	14493	12962	15234	11377	10656	13534	12129	11516	16493	C04230	-	-	-	-	-	-	ko00564,ko05231
LIPID-P-0360	LPC(19:0/0:0)	溶血磷脂酰胆碱_LPC(19:0/0:0)	GP	甘油磷脂类	LPC	溶血磷脂酰胆碱	538.388	537.379	[M+H]+	C27H56NO7P	4754.4	6265.5	6211.3	5755	13514	9044.4	4316.7	6799.1	4679.9	4372.3	4596.1	7044	10251	7051.2	5862.3	9358.8	9974.8	9648.8	7696	12760	9970.1	18472	10251	17127	12794	10507	9715.9	11765	15603	19121	C04230	-	24779472	LMGP01050041	-	-	-	ko00564,ko05231
LIPID-P-0361	LPC(0:0/20:0)	溶血磷脂酰胆碱_LPC(0:0/20:0)	GP	甘油磷脂类	LPC	溶血磷脂酰胆碱	552.403	551.395	[M+H]+	C28H58NO7P	9	9	9	9	2890.2	9	1466	9	1502.9	9	964.14	1203.1	2511.3	9	9	9	2232.4	9	1838.4	3487	9	5812.5	3355.3	4476.1	4734.2	4783.2	5356.3	3660.2	5987.2	5055.6	C04230	-	-	-	-	-	-	ko00564,ko05231
LIPID-P-0362	LPC(20:0/0:0)	溶血磷脂酰胆碱_LPC(20:0/0:0)	GP	甘油磷脂类	LPC	溶血磷脂酰胆碱	552.403	551.395	[M+H]+	C28H58NO7P	8124.9	7386.5	6987.9	8199.1	14072	10022	10814	10044	10749	5347.5	3221.7	11701	11091	7351.1	6053.8	8450	14630	15240	13406	16712	22602	24891	15079	36386	21373	16735	18775	21267	21164	33417	C04230	HMDB0010390	24779473	LMGP01050045	108341-80-6	74968	-	ko00564,ko05231
LIPID-P-0363	LPC(22:0/0:0)	溶血磷脂酰胆碱_LPC(22:0/0:0)	GP	甘油磷脂类	LPC	溶血磷脂酰胆碱	580.434	579.426	[M+H]+	C30H62NO7P	4288.5	6452	5176.4	6712.8	4428	8036.1	11340	7663.1	9551.7	5994.8	7091.2	9	9	8485.7	9	14219	18436	10369	12097	26649	35063	19368	13612	33198	25788	16067	20083	16526	17669	31319	C04230	HMDB0010398	24779479	LMGP01050053	-	-	-	ko00564,ko05231
LIPID-P-0368	LPC(16:1/0:0)	溶血磷脂酰胆碱_LPC(16:1/0:0)	GP	甘油磷脂类	LPC	溶血磷脂酰胆碱	494.325	493.317	[M+H]+	C24H48NO7P	145010	91817	87694	78968	190610	83480	67278	70975	83597	48533	42971	133980	57969	60332	45507	78274	69585	85976	101610	162730	88235	159590	98414	138750	675300	502620	453020	429930	567520	638000	C04230	HMDB0010383	24779461	LMGP01050021	76790-27-7	73851	-	ko00564,ko05231
LIPID-P-0369	LPC(17:1/0:0)	溶血磷脂酰胆碱_LPC(17:1/0:0)	GP	甘油磷脂类	LPC	溶血磷脂酰胆碱	508.339	507.332	[M+H]+	C25H50NO7P	9	9	9	9	9	9	9	9	9	9	9	9	9	9	9	9	9	9	9	9	9	7932.1	6563.4	4627.7	20629	10074	9284.6	17038	11631	13946	C04230	-	42607442	LMGP01050002	-	-	-	ko00564,ko05231
LIPID-P-0370	LPC(0:0/18:1)	溶血磷脂酰胆碱_LPC(0:0/18:1)	GP	甘油磷脂类	LPC	溶血磷脂酰胆碱	522.356	521.348	[M+H]+	C26H52NO7P	109860	52159	77170	59342	112140	60882	72985	80400	105880	57468	57350	126070	60111	59042	53446	101300	71503	69771	130470	164570	103030	177830	177840	128570	313470	273300	306330	333730	345150	340350	C04230	-	24779492	LMGP01050079	-	-	-	ko00564,ko05231
LIPID-P-0371	LPC(18:1/0:0)	溶血磷脂酰胆碱_LPC(18:1/0:0)	GP	甘油磷脂类	LPC	溶血磷脂酰胆碱	522.356	521.348	[M+H]+	C26H52NO7P	113270	53134	79197	63472	100490	60132	85273	89866	112200	55066	55505	133610	64557	51640	50345	99040	70837	69940	111210	171700	97026	158420	167530	122930	323790	308450	307700	301240	351540	406420	C04230	HMDB0010385	53480465	LMGP01050029	-	86255	-	ko00564,ko05231
LIPID-P-0373	LPC(0:0/20:1)	溶血磷脂酰胆碱_LPC(0:0/20:1)	GP	甘油磷脂类	LPC	溶血磷脂酰胆碱	550.387	549.379	[M+H]+	C28H56NO7P	10316	6767.8	9505.2	6472.9	20839	9863.4	8700.7	10363	10946	5673.4	5642.8	13147	5976.5	4340.5	3279.3	7504.7	6500.8	10399	9479.6	14374	15321	13440	18644	22332	53225	49275	47951	46277	64455	65507	C04230	-	-	-	-	-	-	ko00564,ko05231
LIPID-P-0374	LPC(20:1/0:0)	溶血磷脂酰胆碱_LPC(20:1/0:0)	GP	甘油磷脂类	LPC	溶血磷脂酰胆碱	550.387	549.379	[M+H]+	C28H56NO7P	13133	6597.8	8369.4	6091.2	22849	9708.2	6313.7	12578	15819	5725.4	6395.5	15287	8051.4	6480.1	3064.2	7979	11045	12726	8735	13198	12736	11184	20419	19929	55314	49617	45069	41730	63186	66439	C04230	HMDB0010391	52924051	LMGP01050047	-	88685	-	ko00564,ko05231
LIPID-P-0378	LPC(0:0/18:2)	溶血磷脂酰胆碱_LPC(0:0/18:2)	GP	甘油磷脂类	LPC	溶血磷脂酰胆碱	520.34	519.332	[M+H]+	C26H50NO7P	75904	57145	52531	28997	84859	52825	73852	67230	79941	32018	25492	132340	31905	30155	26843	66441	24006	34486	59603	87701	59832	134220	117100	85061	270430	247670	242740	265920	276410	263840	C04230	-	-	-	-	-	-	ko00564,ko05231
LIPID-P-0379	LPC(18:2/0:0)	溶血磷脂酰胆碱_LPC(18:2/0:0)	GP	甘油磷脂类	LPC	溶血磷脂酰胆碱	520.34	519.332	[M+H]+	C26H50NO7P	87593	43512	58688	29489	68250	53634	74094	70868	60584	30581	30086	125710	39619	28912	33118	72464	23640	34600	63958	86208	69906	138090	115190	88207	249300	236570	251600	249110	265840	264440	C04230	HMDB0010386	11005824	LMGP01050034	22252-07-9	28733	-	ko00564,ko05231
LIPID-P-0380	LPC(0:0/20:2)	溶血磷脂酰胆碱_LPC(0:0/20:2)	GP	甘油磷脂类	LPC	溶血磷脂酰胆碱	548.372	547.364	[M+H]+	C28H54NO7P	54274	24959	42822	31646	76165	42136	49785	55893	56852	22837	21110	80714	31079	24937	28978	42616	19206	28873	49918	79128	58642	75244	108060	75833	384660	318280	303700	271990	371460	359640	C04230	-	-	-	-	-	-	ko00564,ko05231
LIPID-P-0381	LPC(20:2/0:0)	溶血磷脂酰胆碱_LPC(20:2/0:0)	GP	甘油磷脂类	LPC	溶血磷脂酰胆碱	548.372	547.364	[M+H]+	C28H54NO7P	47636	28706	40919	30972	74579	37544	51914	62979	56548	23679	24072	77747	31970	24322	25013	49357	23328	33373	51509	78058	66598	73539	104570	63710	400300	300400	280110	262390	372390	368690	C04230	HMDB0010392	52924053	LMGP01050132	-	83055	-	ko00564,ko05231
LIPID-P-0383	LPC(18:3/0:0)	溶血磷脂酰胆碱_LPC(18:3/0:0)	GP	甘油磷脂类	LPC	溶血磷脂酰胆碱	518.325	517.317	[M+H]+	C26H48NO7P	47268	16090	9969.9	10033	36885	17768	17473	15540	23615	6503	10421	23035	8684.9	9434.9	9114.5	15880	6209.3	7049.5	14993	41317	25479	74374	25451	29359	116210	93459	80703	77933	113740	122060	C04230	HMDB0010388	24779469	LMGP01050038	-	88697	-	ko00564,ko05231
LIPID-P-0384	LPC(20:3/0:0)	溶血磷脂酰胆碱_LPC(20:3/0:0)	GP	甘油磷脂类	LPC	溶血磷脂酰胆碱	546.356	545.348	[M+H]+	C28H52NO7P	283880	137870	246000	200890	324280	219240	235750	247430	240130	92454	115420	347730	193600	177900	115140	199760	148410	198930	287970	354740	242290	395250	421230	256190	1255000	992950	912600	985110	1164800	1259200	C04230	HMDB0010393	53480467	LMGP01050133	1199257-41-4	74343	-	ko00564,ko05231
LIPID-P-0386	LPC(20:4/0:0)	溶血磷脂酰胆碱_LPC(20:4/0:0)	GP	甘油磷脂类	LPC	溶血磷脂酰胆碱	544.34	543.332	[M+H]+	C28H50NO7P	23464	21293	37003	44425	56313	35140	72140	59043	55995	87709	37725	53721	47315	63067	54639	75711	59298	81489	114800	161920	75739	158100	86832	89114	678930	650640	638570	611530	706350	697190	C04230	HMDB0010395	24779476	LMGP01050048	60701-99-7	74344	-	ko00564,ko05231
LIPID-P-0387	LPC(0:0/22:4)	溶血磷脂酰胆碱_LPC(0:0/22:4)	GP	甘油磷脂类	LPC	溶血磷脂酰胆碱	572.372	571.364	[M+H]+	C30H54NO7P	178690	109900	165980	223420	317130	168390	351450	308830	372720	224850	165710	407690	164720	164630	164500	236770	186480	202690	437150	350380	295530	516980	412540	316610	3297900	2509900	2407600	2213200	2904900	3171200	C04230	-	-	-	-	-	-	ko00564,ko05231
LIPID-P-0388	LPC(22:4/0:0)	溶血磷脂酰胆碱_LPC(22:4/0:0)	GP	甘油磷脂类	LPC	溶血磷脂酰胆碱	572.372	571.364	[M+H]+	C30H54NO7P	169390	111580	167760	211250	306910	178690	347810	306130	382730	224140	152660	380450	172160	157880	162660	225510	180040	202730	454830	385130	286780	591150	372200	304340	3419000	2439600	2288400	2343400	2914100	3126400	C04230	HMDB0010401	52924039	LMGP01050124	-	88953	-	ko00564,ko05231
LIPID-P-0389	LPC(20:5/0:0)	溶血磷脂酰胆碱_LPC(20:5/0:0)	GP	甘油磷脂类	LPC	溶血磷脂酰胆碱	542.325	541.317	[M+H]+	C28H48NO7P	42838	16241	15235	35233	30286	36760	49095	34689	47562	18636	18360	47760	16601	24047	18940	22064	22242	19224	59681	87514	36917	138720	52291	42462	220950	166190	160660	136960	190810	187610	C04230	HMDB0010397	11757087	LMGP01050050	-	-	-	ko00564,ko05231
LIPID-P-0391	LPC(22:5/0:0)	溶血磷脂酰胆碱_LPC(22:5/0:0)	GP	甘油磷脂类	LPC	溶血磷脂酰胆碱	570.364	569.348	[M+H]+	C30H52NO7P	78890	68180	94401	109840	143740	102110	203800	200070	217780	130930	91791	196740	66290	82740	87419	139500	85309	97889	271050	219160	153530	304580	175270	135060	1274600	1022000	736270	892680	1094000	1147200	C04230	HMDB0010402	53480475	LMGP01050142	-	74348	-	ko00564,ko05231
LIPID-P-0392	LPC(22:6/0:0)	溶血磷脂酰胆碱_LPC(22:6/0:0)	GP	甘油磷脂类	LPC	溶血磷脂酰胆碱	568.34	567.332	[M+H]+	C30H50NO7P	25411	41976	45605	35339	56816	37705	53908	60804	47192	50501	44024	57682	35653	33832	54645	71074	39746	64761	166230	307990	148420	166040	100060	85597	471130	328230	306040	316850	448410	421080	C04230	HMDB0010404	10415542	LMGP01050056	-	73873	-	ko00564,ko05231
LIPID-P-0394	LPC(O-16:0)	溶血磷脂酰胆碱_LPC(O-16:0)	GP	甘油磷脂类	LPC-O	溶血磷脂酰胆碱(醚键)	482.361	481.353	[M+H]+	C24H52NO6P	182260	140860	111780	174770	460600	157710	124150	177980	188040	111380	134950	373340	59228	81514	126600	108760	133730	124410	268720	323770	335970	233410	272350	218970	283860	223050	193180	181550	252620	284430	C04230	-	162126	LMGP01060010	-	-	-	ko00564,ko05231
LIPID-P-0395	LPC(O-18:0)	溶血磷脂酰胆碱_LPC(O-18:0)	GP	甘油磷脂类	LPC-O	溶血磷脂酰胆碱(醚键)	510.392	509.385	[M+H]+	C26H56NO6P	8479.6	10061	8790.6	8316.9	23708	14321	10132	10315	13618	5831.9	8197.3	22600	10674	9200.9	12961	14079	16488	16109	17241	22358	24266	20407	26698	26669	20695	19231	16035	17715	25451	22838	C04317	HMDB0011149	2733532	LMGP01060014	-	75216	-	ko00565,ko01100
LIPID-P-0399	LPC(O-16:1)	溶血磷脂酰胆碱_LPC(O-16:1)	GP	甘油磷脂类	LPC-O	溶血磷脂酰胆碱(醚键)	480.345	479.338	[M+H]+	C24H50NO6P	64421	51191	47657	84437	165390	45114	110050	157950	138730	200720	102950	273640	23855	28891	50411	51904	42912	40814	152000	185460	243590	158430	108830	73666	70729	64935	50969	48821	71661	64944	C04230	-	24779503	LMGP01060028	-	-	-	ko00564,ko05231
LIPID-P-0400	LPC(O-18:1)	溶血磷脂酰胆碱_LPC(O-18:1)	GP	甘油磷脂类	LPC-O	溶血磷脂酰胆碱(醚键)	508.377	507.369	[M+H]+	C26H54NO6P	39455	35448	30045	36531	108540	33155	37235	48121	49515	29081	27824	97351	22336	25568	33845	39238	46223	44309	59128	104560	75459	59479	99696	78422	106330	84430	79598	67477	97895	100390	C04230	-	21672239	LMGP01060034	-	-	-	ko00564,ko05231
LIPID-P-0407	LPE(0:0/16:0)	溶血磷脂酰乙醇胺_LPE(0:0/16:0)	GP	甘油磷脂类	LPE	溶血磷脂酰乙醇胺	454.293	453.286	[M+H]+	C21H44NO7P	7188.4	4275.2	2239.7	4416.4	10400	5872.3	4020.6	4301.9	5334	2180.7	9	6026.7	3888.7	5392	5083.3	3618.8	3358.7	8618.8	4995	4489.6	6650.7	6556.1	8483	5113.5	143340	99022	91786	87343	116550	127110	-	HMDB0011473	53480922	LMGP02050036	-	-	-	--
LIPID-P-0408	LPE(16:0/0:0)	溶血磷脂酰乙醇胺_LPE(16:0/0:0)	GP	甘油磷脂类	LPE	溶血磷脂酰乙醇胺	454.293	453.286	[M+H]+	C21H44NO7P	3024.7	3152.3	1674.3	5858.6	10917	8999.7	2599	3950.7	2709.7	3515.8	2086.5	5481.8	4323.3	5986.5	4050.9	3845.1	5490.6	6985.4	4877.9	5549.3	5243.3	5252.7	8285.3	5845	147770	96370	81871	84599	114480	131830	-	HMDB0011503	9547069	LMGP02050002	53862-35-4	73004	-	--
LIPID-P-0410	LPE(0:0/18:0)	溶血磷脂酰乙醇胺_LPE(0:0/18:0)	GP	甘油磷脂类	LPE	溶血磷脂酰乙醇胺	482.325	481.317	[M+H]+	C23H48NO7P	725.02	1745.4	1299.1	4465	4680.2	2250.8	2645.9	3830.9	3080.8	9	955.96	6976	2508.2	2145.1	1818.5	1417.3	1586	2108.2	9621.6	6926.4	6462.2	10204	5782.8	5297.3	20780	15763	16303	12788	20506	21956	-	HMDB0011129	53480667	LMGP02050038	-	133144	-	--
LIPID-P-0411	LPE(18:0/0:0)	溶血磷脂酰乙醇胺_LPE(18:0/0:0)	GP	甘油磷脂类	LPE	溶血磷脂酰乙醇胺	482.325	481.317	[M+H]+	C23H48NO7P	94342	88838	54280	101220	245640	100050	142260	243780	164120	53882	62190	402580	45793	58330	68324	98613	77383	98053	338500	341610	297210	424660	184680	129510	180410	155430	145350	144190	196240	215520	-	HMDB0011130	9547068	LMGP02050001	69747-55-3	75036	-	--
LIPID-P-0417	LPE(0:0/18:1)	溶血磷脂酰乙醇胺_LPE(0:0/18:1)	GP	甘油磷脂类	LPE	溶血磷脂酰乙醇胺	480.309	479.301	[M+H]+	C23H46NO7P	91864	46951	46951	67255	103770	94197	61063	61769	98840	48359	58700	137750	36535	42118	27944	61375	47317	47494	89957	112310	70775	141630	163100	77476	1760700	1325300	1140200	1108400	1458400	1499900	-	HMDB0011476	53480925	LMGP02050040	-	76088	-	--
LIPID-P-0418	LPE(18:1/0:0)	溶血磷脂酰乙醇胺_LPE(18:1/0:0)	GP	甘油磷脂类	LPE	溶血磷脂酰乙醇胺	480.309	479.301	[M+H]+	C23H46NO7P	90708	44588	44544	57596	83629	92593	46532	60823	95059	52817	55781	139850	43808	33210	24024	56345	40606	45303	93364	100170	60063	110230	159060	68836	1730300	1290900	1201400	1088300	1487100	1541000	-	HMDB0011506	9547071	LMGP02050004	89576-29-4	74971	-	--
LIPID-P-0423	LPE(0:0/18:2)	溶血磷脂酰乙醇胺_LPE(0:0/18:2)	GP	甘油磷脂类	LPE	溶血磷脂酰乙醇胺	478.293	477.286	[M+H]+	C23H44NO7P	44753	21676	18497	24583	43255	42150	28629	37438	37219	13641	23698	110300	14731	14273	12066	21068	8555.5	12823	29145	45039	30601	69575	61813	36785	401910	284680	229130	253740	336290	344860	-	HMDB0011477	53480926	LMGP02050041	-	76090	-	--
LIPID-P-0424	LPE(18:2/0:0)	溶血磷脂酰乙醇胺_LPE(18:2/0:0)	GP	甘油磷脂类	LPE	溶血磷脂酰乙醇胺	478.293	477.286	[M+H]+	C23H44NO7P	42135	23135	21940	25870	37382	32274	28446	41382	36269	12391	19813	121650	8925.7	14652	11175	21504	9458.6	11398	32224	41147	37674	74485	57604	32333	399660	279860	242460	243510	317720	343850	-	HMDB0011507	52925130	LMGP02050011	85046-18-0	83058	-	--
LIPID-P-0429	LPE(0:0/20:3)	溶血磷脂酰乙醇胺_LPE(0:0/20:3)	GP	甘油磷脂类	LPE	溶血磷脂酰乙醇胺	504.309	503.301	[M+H]+	C25H46NO7P	15025	6547.1	5225.6	7500	12987	14197	7612.1	8701.6	13480	3803.7	5397.2	19678	9	2463.7	2243.1	8195.3	2042.4	4356.4	9156.5	15900	9674.3	14482	17629	6126.3	124600	103670	99888	97549	119530	131390	-	-	53480934	LMGP02050049	-	-	-	--
LIPID-P-0430	LPE(20:3/0:0)	溶血磷脂酰乙醇胺_LPE(20:3/0:0)	GP	甘油磷脂类	LPE	溶血磷脂酰乙醇胺	504.309	531.332	[M+H]+	C27H50NO7P	6398.5	2235.6	1775.1	3866.3	6220	6553.9	3994.3	7271.4	5842	1640.1	3577.9	12354	5266.6	9	1592.1	3345.1	2301.2	2342.3	7743.6	14599	7422	18228	15425	5445.5	45625	35380	31357	30292	41424	38201	-	HMDB0011516	52925141	LMGP02050022	-	-	-	--
LIPID-P-0431	LPE(22:3/0:0)	溶血磷脂酰乙醇胺_LPE(22:3/0:0)	GP	甘油磷脂类	LPE	溶血磷脂酰乙醇胺	532.34	531.332	[M+H]+	C27H50NO7P	13247	9	9	9	9	9	9	9	9	9	9	9	9	9	9	9	9	9	4227.7	9	9	9	4065.1	9	134610	104390	91808	104040	114820	137560	-	-	-	-	-	-	-	--
LIPID-P-0432	LPE(20:4/0:0)	溶血磷脂酰乙醇胺_LPE(20:4/0:0)	GP	甘油磷脂类	LPE	溶血磷脂酰乙醇胺	502.293	501.286	[M+H]+	C25H44NO7P	74396	33696	42608	89441	93355	75293	89616	71192	88087	37638	57110	172170	49041	45476	44799	82212	57001	53766	139470	230420	114770	279550	189100	116010	2433000	1724900	1442500	1464800	2042900	2037000	-	HMDB0011487	53480936	LMGP02050051	-	72741	-	--
LIPID-P-0433	LPE(22:4/0:0)	溶血磷脂酰乙醇胺_LPE(22:4/0:0)	GP	甘油磷脂类	LPE	溶血磷脂酰乙醇胺	530.325	529.317	[M+H]+	C27H48NO7P	35742	19996	30134	46721	67326	47346	46112	42549	59876	21173	22416	74311	47747	46982	33730	75065	56819	60115	81802	40124	41833	71498	71223	66785	3097500	2352000	2163000	2199700	2813300	3043800	-	HMDB0011493	53480942	LMGP02050057	-	-	-	--
LIPID-P-0435	LPE(0:0/22:5)	溶血磷脂酰乙醇胺_LPE(0:0/22:5)	GP	甘油磷脂类	LPE	溶血磷脂酰乙醇胺	528.309	527.301	[M+H]+	C27H46NO7P	14432	9757.7	13485	21831	25086	20854	19887	15790	30430	10810	9445.3	28929	14898	8320.1	10394	25703	12644	16964	21361	13959	16164	22175	22712	15857	662190	488990	435920	428730	586990	618230	-	HMDB0011494	53480943	LMGP02050058	-	-	-	--
LIPID-P-0436	LPE(22:5/0:0)	溶血磷脂酰乙醇胺_LPE(22:5/0:0)	GP	甘油磷脂类	LPE	溶血磷脂酰乙醇胺	528.309	527.301	[M+H]+	C27H46NO7P	16505	19079	19916	19720	34153	19612	23351	21768	19839	13070	12377	27343	20014	19328	20437	31040	24865	31130	53139	84676	53490	71650	58305	40938	549160	416830	342360	376080	456720	528770	-	HMDB0011524	53480954	LMGP02050069	-	-	-	--
LIPID-P-0437	LPE(22:6/0:0)	溶血磷脂酰乙醇胺_LPE(22:6/0:0)	GP	甘油磷脂类	LPE	溶血磷脂酰乙醇胺	526.293	525.286	[M+H]+	C27H44NO7P	9157.7	9228	7872.9	10022	16347	14063	13438	11749	9669	4618.6	7045.2	17799	10473	7808.3	11502	17283	9793.3	12605	26818	50156	35844	33984	36787	21332	353680	263500	226720	222010	323180	310920	-	HMDB0011496	53480945	LMGP02050060	-	72749	-	--
LIPID-P-0438	LPE(P-16:0)	溶血磷脂酰乙醇胺_LPE(P-16:0)	GP	甘油磷脂类	LPE-P	溶血磷脂酰乙醇胺(烯醚键)	438.3	437.291	[M+H]+	C21H44NO6P	121230	86503	62498	100650	216680	75178	65681	116200	101280	58808	45758	205730	34777	41589	63377	59745	51788	63330	172650	143000	194140	159470	106130	72642	74900	54938	44864	47940	65034	68742	-	HMDB0011152	42607469	LMGP02070001	174062-72-7	-	-	--
LIPID-P-0440	LPE(P-18:0)	溶血磷脂酰乙醇胺_LPE(P-18:0)	GP	甘油磷脂类	LPE-P	溶血磷脂酰乙醇胺(烯醚键)	466.3	465.322	[M+H]+	C23H48NO6P	30765	29225	18838	25738	62765	38652	30915	39489	45069	28125	28406	57833	25374	21415	33136	27893	36167	33376	53179	49872	65467	57245	45902	38018	29180	28320	19885	25351	27220	29941	-	HMDB0240598	42607470	LMGP02070002	174062-73-8	-	-	--
LIPID-P-0445	LPE(P-18:1)	溶血磷脂酰乙醇胺_LPE(P-18:1)	GP	甘油磷脂类	LPE-P	溶血磷脂酰乙醇胺(烯醚键)	464.3	463.306	[M+H]+	C23H46NO6P	26168	12695	9809.4	18202	35546	12535	16998	35515	21107	11026	9524.2	39137	6706.5	7794.1	9115.9	14983	8226.8	14413	36050	27372	34486	32861	23006	16313	12734	10197	6078.7	7903.7	14095	13516	-	-	-	-	-	-	-	--
LIPID-P-0471	PC(14:0_14:0)	磷脂酰胆碱_PC(14:0_14:0)	GP	甘油磷脂类	PC	磷脂酰胆碱	678.507	677.5	[M+H]+	C36H72NO8P	71053	52601	45008	64266	82866	136410	79552	53555	65019	61340	64389	100630	97488	82776	71627	113420	113870	91178	88011	115720	124060	82309	72117	100270	107650	103820	105030	129910	106890	164950	C00157	HMDB0007866	5459377	LMGP01010477	18194-24-6	45240	-	ko00564,ko00590,ko00591,ko00592,ko01100,ko04723,ko05231
LIPID-P-0472	PC(16:0_14:0)	磷脂酰胆碱_PC(16:0_14:0)	GP	甘油磷脂类	PC	磷脂酰胆碱	706.539	705.531	[M+H]+	C38H76NO8P	141400	97144	119340	133980	176820	181810	75068	61510	84741	38178	75001	106660	174360	170420	141610	207070	197380	201090	97455	142410	180900	139750	88752	213880	123090	127280	135580	137340	142070	145830	C00157	HMDB0007965	24778679	LMGP01010560	-	75304	-	ko00564,ko00590,ko00591,ko00592,ko01100,ko04723,ko05231
LIPID-P-0474	PC(16:0_16:0)	磷脂酰胆碱_PC(16:0_16:0)	GP	甘油磷脂类	PC	磷脂酰胆碱	734.57	733.562	[M+H]+	C40H80NO8P	3028900	2583500	2901900	2984800	3635800	4185100	2407900	1995700	2388400	1961300	1921100	2576700	3534400	3531200	3265300	4255900	4301800	5737800	3715200	4997800	5523500	3877500	2377800	4835100	2681600	2606500	2772900	3088400	3204600	3234400	C00157	HMDB0000564	452110	LMGP01010564	-	72999	5548	ko00564,ko00590,ko00591,ko00592,ko01100,ko04723,ko05231
LIPID-P-0476	PC(18:0_18:0)	磷脂酰胆碱_PC(18:0_18:0)	GP	甘油磷脂类	PC	磷脂酰胆碱	790.633	789.625	[M+H]+	C44H88NO8P	1026500	716790	896410	1008000	993140	1481400	1058200	1040500	1076000	732730	611040	960190	1344800	1057200	1048400	1298300	1478700	1674800	1346100	1895800	2632800	2426300	1123000	2799100	1913100	1277200	1721000	1887900	2041000	2508800	C00157	HMDB0008036	94190	LMGP01010006	-	83718	-	ko00564,ko00590,ko00591,ko00592,ko01100,ko04723,ko05231
LIPID-P-0480	PC(15:0_16:1)	磷脂酰胆碱_PC(15:0_16:1)	GP	甘油磷脂类	PC	磷脂酰胆碱	718.539	717.531	[M+H]+	C39H76NO8P	151170	81635	56283	99182	147800	87535	114090	45579	119190	33877	41350	136910	92159	75664	66758	152950	117100	64751	77569	122240	155250	185920	82045	151890	46649	74982	53316	52533	67467	68032	C00157	HMDB0007936	24778657	LMGP01010535	-	-	-	ko00564,ko00590,ko00591,ko00592,ko01100,ko04723,ko05231
LIPID-P-0486	PC(16:0_22:1)	磷脂酰胆碱_PC(16:0_22:1)	GP	甘油磷脂类	PC	磷脂酰胆碱	816.648	815.64	[M+H]+	C46H90NO8P	752380	428370	533620	516780	688070	1153300	411550	470140	494900	310760	250780	534850	669310	480260	446590	414880	661150	654910	544360	581460	632020	677600	377670	1013800	712020	576030	617590	751020	772020	946870	C00157	HMDB0007986	7983270	LMGP01010638	-	86174	-	ko00564,ko00590,ko00591,ko00592,ko01100,ko04723,ko05231
LIPID-P-0491	PC(17:1_18:1)	磷脂酰胆碱_PC(17:1_18:1)	GP	甘油磷脂类	PC	磷脂酰胆碱	772.586	771.578	[M+H]+	C43H82NO8P	2384000	2574800	1397500	1367900	2810200	4281700	3945800	3224600	3706200	1777000	1460000	5046700	2179600	1182400	2400100	3307400	1784700	1859900	3418300	3295800	4450900	7520700	3144900	5059900	1585400	1469300	1761600	1875400	1986000	2169800	C00157	-	52922543	LMGP01011532	-	-	-	ko00564,ko00590,ko00591,ko00592,ko01100,ko04723,ko05231
LIPID-P-0495	PC(18:1_22:1)	磷脂酰胆碱_PC(18:1_22:1)	GP	甘油磷脂类	PC	磷脂酰胆碱	842.664	841.656	[M+H]+	C48H92NO8P	176050	71309	77057	83303	103900	89080	262730	289730	246070	40382	37566	246320	100320	84022	53006	145950	125970	171660	195150	514760	654830	432750	284120	857190	313580	211490	270180	351810	347060	413510	C00157	HMDB0008085	52922751	LMGP01012158	-	-	-	ko00564,ko00590,ko00591,ko00592,ko01100,ko04723,ko05231
LIPID-P-0496	PC(18:1_24:1)	磷脂酰胆碱_PC(18:1_24:1)	GP	甘油磷脂类	PC	磷脂酰胆碱	870.695	869.687	[M+H]+	C50H96NO8P	21282	12549	20442	9	29376	17471	26781	9	23672	9	6280.7	29955	21456	17442	13846	18640	39395	42829	28381	58817	48951	63176	23272	70271	40920	30476	42316	36127	49105	51446	C00157	HMDB0008092	53478901	LMGP01012162	-	89703	-	ko00564,ko00590,ko00591,ko00592,ko01100,ko04723,ko05231
LIPID-P-0497	PC(14:0_18:3)	磷脂酰胆碱_PC(14:0_18:3)	GP	甘油磷脂类	PC	磷脂酰胆碱	728.523	727.515	[M+H]+	C40H74NO8P	101830	85136	71329	89254	148590	163030	92248	52967	81691	49798	25442	70858	186320	155730	164740	229690	172880	188450	74305	115130	112950	180340	87999	120380	109340	78471	125440	91994	128490	136590	C00157	HMDB0007876	7982984	LMGP01010497	-	86095	-	ko00564,ko00590,ko00591,ko00592,ko01100,ko04723,ko05231
LIPID-P-0508	PC(20:4_17:0)	磷脂酰胆碱_PC(20:4_17:0)	GP	甘油磷脂类	PC	磷脂酰胆碱	796.57	793.562	[M+H]+	C45H80NO8P	343130	396180	256880	615550	531200	988080	1039300	722750	682280	899710	469280	621720	975720	790260	1070500	1309900	1348100	1342400	1882200	2322600	2221600	3222400	922990	1612200	667590	535890	718210	832600	872490	936070	C00157	-	52923285	LMGP01011904	-	-	-	ko00564,ko00590,ko00591,ko00592,ko01100,ko04723,ko05231
LIPID-P-0516	PC(17:1_20:4)	磷脂酰胆碱_PC(17:1_20:4)	GP	甘油磷脂类	PC	磷脂酰胆碱	794.57	793.562	[M+H]+	C45H80NO8P	123870	90878	44560	176310	142120	209710	272060	117090	197960	150590	105630	154870	177680	175010	191690	189550	200520	196240	385350	269550	258830	440790	209890	269520	107830	110950	113900	139260	148880	140140	C00157	-	52922565	LMGP01011543	-	-	-	ko00564,ko00590,ko00591,ko00592,ko01100,ko04723,ko05231
LIPID-P-0520	PC(14:0_22:6)	磷脂酰胆碱_PC(14:0_22:6)	GP	甘油磷脂类	PC	磷脂酰胆碱	778.539	777.531	[M+H]+	C44H76NO8P	115230	127270	149070	127720	251860	366710	124750	199600	171620	149130	156060	158730	183250	149750	558470	342540	499260	772300	312570	238300	911430	333890	329620	498340	151400	137350	136870	237930	171180	262090	C00157	HMDB0007892	24778639	LMGP01010512	-	86162	-	ko00564,ko00590,ko00591,ko00592,ko01100,ko04723,ko05231
LIPID-P-0522	PC(16:0_22:6)	磷脂酰胆碱_PC(16:0_22:6)	GP	甘油磷脂类	PC	磷脂酰胆碱	806.57	805.562	[M+H]+	C46H80NO8P	77612	91215	135580	79557	82677	114500	192020	109270	132040	62160	97126	75290	161010	151200	183460	230410	211370	347890	358010	691420	618320	340860	218340	233420	117190	125790	135600	107260	124600	113960	C00157	HMDB0008147	24778979	LMGP01010650	-	84563	-	ko00564,ko00590,ko00591,ko00592,ko01100,ko04723,ko05231
LIPID-P-0526	PC(16:1_22:6)	磷脂酰胆碱_PC(16:1_22:6)	GP	甘油磷脂类	PC	磷脂酰胆碱	804.554	803.547	[M+H]+	C46H78NO8P	456960	424060	148830	212810	409870	694290	333080	204380	475920	208090	222080	333480	351570	295800	322420	363090	519890	351040	574480	687680	447190	723010	497620	430140	147450	234680	264250	283800	318630	270440	C00157	HMDB0008023	24778773	LMGP01010696	-	-	-	ko00564,ko00590,ko00591,ko00592,ko01100,ko04723,ko05231
LIPID-P-0527	PC(18:1_22:6)	磷脂酰胆碱_PC(18:1_22:6)	GP	甘油磷脂类	PC	磷脂酰胆碱	832.586	831.578	[M+H]+	C48H82NO8P	908700	1034000	833340	863500	1192900	1713800	919910	809730	931460	640460	697560	619380	1971500	1824200	1585400	1752000	2703400	3159600	2252500	2998200	1991000	2358600	1640300	2332900	902800	854640	949300	882540	1128700	1450300	C00157	HMDB0008090	24778901	LMGP01010847	-	84812	-	ko00564,ko00590,ko00591,ko00592,ko01100,ko04723,ko05231
LIPID-P-0530	PC(20:2_22:6)	磷脂酰胆碱_PC(20:2_22:6)	GP	甘油磷脂类	PC	磷脂酰胆碱	858.601	857.593	[M+H]+	C50H84NO8P	230660	174600	142800	265400	369290	648010	349680	255280	317420	307830	134020	178260	797750	687300	504250	535810	941920	962990	468140	469650	401850	663580	426150	535270	267550	304920	365220	364950	379380	476440	C00157	HMDB0008354	10854909	LMGP01011865	-	-	-	ko00564,ko00590,ko00591,ko00592,ko01100,ko04723,ko05231
LIPID-P-0531	PC(O-16:0_14:0)	磷脂酰胆碱_PC(O-16:0_14:0)	GP	甘油磷脂类	PC-O	磷脂酰胆碱(醚键)	692.559	691.552	[M+H]+	C38H78NO7P	478590	315680	301080	282840	553280	498860	201970	184770	237150	99728	104240	331520	230930	302170	196980	514000	318520	294580	200940	470250	533880	206990	191850	494510	131040	110130	187050	185120	180260	244600	C00157	-	24779275	LMGP01020178	-	-	-	ko00564,ko00590,ko00591,ko00592,ko01100,ko04723,ko05231
LIPID-P-0532	PC(O-16:0_16:0)	磷脂酰胆碱_PC(O-16:0_16:0)	GP	甘油磷脂类	PC-O	磷脂酰胆碱(醚键)	720.591	719.583	[M+H]+	C40H82NO7P	12522000	10194000	10648000	8245900	11738000	17748000	8306500	7166300	8176400	3445800	4553400	11840000	7628200	8172000	7025200	11795000	9515800	11726000	11646000	20625000	23834000	11744000	8117100	17241000	6448500	4732300	6200300	7495800	6841300	8779200	C00157	-	145911	LMGP01020029	-	-	-	ko00564,ko00590,ko00591,ko00592,ko01100,ko04723,ko05231
LIPID-P-0533	PC(O-18:0_16:0)	磷脂酰胆碱_PC(O-18:0_16:0)	GP	甘油磷脂类	PC-O	磷脂酰胆碱(醚键)	748.622	747.614	[M+H]+	C42H86NO7P	2695800	2193500	2038900	1878000	2704700	4241300	1838900	1548500	2017800	1094200	1222800	2743400	2579600	2147600	2099700	3437000	2907100	3519100	2599700	4373400	5482400	3402700	2476800	4827500	1536600	1203100	1484300	1718100	1724900	2017400	C00157	-	11803170	LMGP01020086	-	-	-	ko00564,ko00590,ko00591,ko00592,ko01100,ko04723,ko05231
LIPID-P-0535	PC(O-16:0_22:0)	磷脂酰胆碱_PC(O-16:0_22:0)	GP	甘油磷脂类	PC-O	磷脂酰胆碱(醚键)	804.685	803.677	[M+H]+	C46H94NO7P	108700	97740	111440	150840	114530	231330	115510	125740	145570	112280	108670	149020	121160	87214	123140	164910	176080	175570	164410	215080	245900	212320	139310	269030	201190	159270	202740	257530	266520	256000	C00157	HMDB0013408	24779329	LMGP01020060	-	86243	-	ko00564,ko00590,ko00591,ko00592,ko01100,ko04723,ko05231
LIPID-P-0536	PC(O-16:0_14:1)	磷脂酰胆碱_PC(O-16:0_14:1)	GP	甘油磷脂类	PC-O	磷脂酰胆碱(醚键)	690.544	689.536	[M+H]+	C38H76NO7P	54704	38375	23288	39532	77471	90251	59920	30020	40827	28704	17075	53352	72045	47921	56406	72800	81643	56631	47022	63432	70874	102310	51094	89833	39924	58222	75771	60059	50628	77106	C00157	HMDB0013403	52923736	LMGP01020179	-	-	-	ko00564,ko00590,ko00591,ko00592,ko01100,ko04723,ko05231
LIPID-P-0537	PC(O-16:0_16:1)	磷脂酰胆碱_PC(O-16:0_16:1)	GP	甘油磷脂类	PC-O	磷脂酰胆碱(醚键)	718.575	717.567	[M+H]+	C40H80NO7P	338930	217610	221240	374260	460730	450730	279540	221310	317430	195360	175920	352030	561680	288600	459200	605070	589990	441020	425070	375760	698630	572600	392320	876940	523230	424430	509020	573910	523220	589080	C00157	HMDB0013404	52923742	LMGP01020182	-	89906	-	ko00564,ko00590,ko00591,ko00592,ko01100,ko04723,ko05231
LIPID-P-0538	PC(O-18:1_16:0)	磷脂酰胆碱_PC(O-18:1_16:0)	GP	甘油磷脂类	PC-O	磷脂酰胆碱(醚键)	746.606	745.599	[M+H]+	C42H84NO7P	31833000	30065000	27999000	21906000	30115000	31858000	15471000	18048000	22253000	19758000	16325000	28736000	22325000	18736000	17205000	26996000	32829000	21786000	26534000	30831000	36934000	21744000	16518000	30152000	14376000	10226000	14052000	16403000	15836000	19642000	C00157	HMDB0013426	53481719	LMGP01020152	-	84825	-	ko00564,ko00590,ko00591,ko00592,ko01100,ko04723,ko05231
LIPID-P-0541	PC(O-18:1_22:0)	磷脂酰胆碱_PC(O-18:1_22:0)	GP	甘油磷脂类	PC-O	磷脂酰胆碱(醚键)	830.7	829.692	[M+H]+	C48H96NO7P	244170	177230	152610	278970	255450	409240	186000	173010	235190	206100	147620	257860	216060	178590	195270	256960	298000	264760	322930	367240	369860	282630	242520	405150	302470	258160	318390	352360	411180	446590	C00157	-	53481731	LMGP01020268	-	-	-	ko00564,ko00590,ko00591,ko00592,ko01100,ko04723,ko05231
LIPID-P-0544	PC(O-16:0_18:2)	磷脂酰胆碱_PC(O-16:0_18:2)	GP	甘油磷脂类	PC-O	磷脂酰胆碱(醚键)	744.591	743.583	[M+H]+	C42H82NO7P	18405000	27574000	16409000	9230700	22338000	21616000	8668200	8709200	9285100	5181800	4977000	15432000	9582700	6733800	7388900	12175000	9097200	4371500	7282500	8767600	12876000	10120000	7372500	11612000	5337200	4731600	6069200	6654600	6218400	7343000	C00157	HMDB0011151	6443157	LMGP01020039	88542-95-4	86231	-	ko00564,ko00590,ko00591,ko00592,ko01100,ko04723,ko05231
LIPID-P-0545	PC(O-18:0_18:2)	磷脂酰胆碱_PC(O-18:0_18:2)	GP	甘油磷脂类	PC-O	磷脂酰胆碱(醚键)	772.622	771.614	[M+H]+	C44H86NO7P	4395800	3949100	3470800	2906800	4579900	3491800	2955500	2852300	3327800	1583900	1831800	5783400	2365700	2037000	1723700	2858700	3846200	2075000	3467400	6486500	4217600	5054400	3245000	5228600	1859600	1488600	1925100	2016600	2028000	2493500	C00157	HMDB0013418	6443070	LMGP01020203	-	89895	-	ko00564,ko00590,ko00591,ko00592,ko01100,ko04723,ko05231
LIPID-P-0546	PC(O-18:1_20:1)	磷脂酰胆碱_PC(O-18:1_20:1)	GP	甘油磷脂类	PC-O	磷脂酰胆碱(醚键)	800.653	799.645	[M+H]+	C46H90NO7P	101020	79330	62484	98842	83599	151560	68055	75829	82148	106800	80912	89225	137270	85531	86862	110180	152830	148460	132320	131120	117570	164510	93910	118390	83306	58116	93349	102160	111260	133390	C00157	-	53481737	LMGP01020266	-	-	-	ko00564,ko00590,ko00591,ko00592,ko01100,ko04723,ko05231
LIPID-P-0547	PC(O-18:1_22:1)	磷脂酰胆碱_PC(O-18:1_22:1)	GP	甘油磷脂类	PC-O	磷脂酰胆碱(醚键)	828.685	827.677	[M+H]+	C48H94NO7P	124430	98168	87717	124130	114650	168710	74955	85632	97712	98069	78248	140550	113580	89565	86553	110510	139020	126390	117160	143440	154460	138610	76489	154070	155220	111920	152250	157300	179990	207860	C00157	-	-	-	-	-	-	ko00564,ko00590,ko00591,ko00592,ko01100,ko04723,ko05231
LIPID-P-0549	PC(O-16:1_18:2)	磷脂酰胆碱_PC(O-16:1_18:2)	GP	甘油磷脂类	PC-O	磷脂酰胆碱(醚键)	742.575	741.567	[M+H]+	C42H80NO7P	17739000	21453000	13374000	8296700	15528000	20418000	14948000	17596000	15699000	15844000	10542000	28806000	8178800	5416800	6285200	11068000	5576700	3637300	13504000	12206000	21606000	16793000	8688900	11038000	5934000	4898600	6253300	7461100	7378300	8392000	C00157	-	53481709	LMGP01020257	-	-	-	ko00564,ko00590,ko00591,ko00592,ko01100,ko04723,ko05231
LIPID-P-0550	PC(O-18:1_18:2)	磷脂酰胆碱_PC(O-18:1_18:2)	GP	甘油磷脂类	PC-O	磷脂酰胆碱(醚键)	770.606	769.599	[M+H]+	C44H84NO7P	5106500	5800400	5084600	3659600	5881600	7749600	2778800	2621300	2886800	390000	1461800	3580000	4194100	3567900	3449100	3618400	5279300	2888300	3564400	3378100	4294000	2679900	2359800	3440100	1619800	1248100	1741700	2003900	1672500	2192300	C00157	-	16759365	LMGP01020053	155575-01-2	-	-	ko00564,ko00590,ko00591,ko00592,ko01100,ko04723,ko05231
LIPID-P-0551	PC(O-18:0_20:3)	磷脂酰胆碱_PC(O-18:0_20:3)	GP	甘油磷脂类	PC-O	磷脂酰胆碱(醚键)	798.638	797.63	[M+H]+	C46H88NO7P	280860	318750	377240	268600	389970	471050	213410	256050	304710	137270	169030	304370	278630	217010	274330	246990	420090	210800	199490	214360	247830	157380	142040	231720	161810	93361	161890	196880	122350	184880	C00157	-	52923798	LMGP01020211	-	-	-	ko00564,ko00590,ko00591,ko00592,ko01100,ko04723,ko05231
LIPID-P-0552	PC(O-16:1_24:2)	磷脂酰胆碱_PC(O-16:1_24:2)	GP	甘油磷脂类	PC-O	磷脂酰胆碱(醚键)	826.669	825.661	[M+H]+	C48H92NO7P	79674	80759	105600	118050	105060	168730	173560	135370	151630	94542	109510	145970	210330	153150	192750	134810	307510	243070	195440	356870	245810	394470	214230	339430	101320	80130	127500	146030	139640	142250	C00157	-	53481745	-	-	-	-	ko00564,ko00590,ko00591,ko00592,ko01100,ko04723,ko05231
LIPID-P-0553	PC(O-14:0_20:4)	磷脂酰胆碱_PC(O-14:0_20:4)	GP	甘油磷脂类	PC-O	磷脂酰胆碱(醚键)	740.559	739.552	[M+H]+	C42H78NO7P	61284	95065	105780	85042	127080	129160	130990	83594	92669	106900	65585	80282	120060	76413	89492	62024	103920	112790	162540	127450	125830	152800	90317	124710	68210	61696	89518	65825	48559	93624	C00157	-	24779283	LMGP01020021	-	-	-	ko00564,ko00590,ko00591,ko00592,ko01100,ko04723,ko05231
LIPID-P-0554	PC(O-16:0_20:4)	磷脂酰胆碱_PC(O-16:0_20:4)	GP	甘油磷脂类	PC-O	磷脂酰胆碱(醚键)	768.591	767.583	[M+H]+	C44H82NO7P	22199000	39511000	39260000	53277000	42684000	55984000	45038000	30925000	33410000	25325000	28209000	32406000	37550000	50960000	52644000	42020000	71908000	52325000	75835000	99802000	89832000	75820000	38059000	57171000	23591000	19671000	27243000	28645000	29274000	32975000	C00157	-	53481735	LMGP01020054	-	-	-	ko00564,ko00590,ko00591,ko00592,ko01100,ko04723,ko05231
LIPID-P-0555	PC(O-18:0_20:4)	磷脂酰胆碱_PC(O-18:0_20:4)	GP	甘油磷脂类	PC-O	磷脂酰胆碱(醚键)	796.622	795.614	[M+H]+	C46H86NO7P	2516400	3421600	4353000	5211800	4568800	7668400	4956700	3619300	4073200	2473500	3361500	3679500	7033600	6073500	7826300	6959600	10152000	8785500	7335700	12822000	11344000	12055000	5553900	10347000	4019200	2828900	4124600	4462100	4458600	5478600	C00157	-	6443065	LMGP01020100	-	-	-	ko00564,ko00590,ko00591,ko00592,ko01100,ko04723,ko05231
LIPID-P-0556	PC(O-20:0_20:4)	磷脂酰胆碱_PC(O-20:0_20:4)	GP	甘油磷脂类	PC-O	磷脂酰胆碱(醚键)	824.653	823.645	[M+H]+	C48H90NO7P	304900	326520	283450	359130	395440	432030	301860	317230	232060	271350	178670	317010	394220	364530	413310	352250	581780	353860	427200	597900	498150	424530	259360	481260	242510	208590	237680	282520	250950	271290	C00157	HMDB0013442	52923852	LMGP01020238	-	-	-	ko00564,ko00590,ko00591,ko00592,ko01100,ko04723,ko05231
LIPID-P-0557	PC(O-20:0_22:4)	磷脂酰胆碱_PC(O-20:0_22:4)	GP	甘油磷脂类	PC-O	磷脂酰胆碱(醚键)	852.685	851.677	[M+H]+	C50H94NO7P	9	9	9	9	9	26509	9	26459	21386	13339	8745.4	23303	29323	15371	22796	24813	28147	26576	33903	45026	63951	54001	31248	51889	37593	35797	38663	59302	55780	68182	C00157	-	53481763	LMGP01020243	-	-	-	ko00564,ko00590,ko00591,ko00592,ko01100,ko04723,ko05231
LIPID-P-0559	PC(O-16:1_20:4)	磷脂酰胆碱_PC(O-16:1_20:4)	GP	甘油磷脂类	PC-O	磷脂酰胆碱(醚键)	766.575	765.567	[M+H]+	C44H80NO7P	37750000	54694000	66320000	91181000	53759000	91504000	144210000	123260000	103280000	233710000	110500000	97454000	61963000	73863000	72219000	76782000	79792000	87570000	209010000	246000000	239360000	199350000	82205000	91893000	55225000	48500000	63078000	68339000	70225000	76967000	C00157	-	53481713	LMGP01020259	-	-	-	ko00564,ko00590,ko00591,ko00592,ko01100,ko04723,ko05231
LIPID-P-0560	PC(O-18:1_20:4)	磷脂酰胆碱_PC(O-18:1_20:4)	GP	甘油磷脂类	PC-O	磷脂酰胆碱(醚键)	794.606	793.599	[M+H]+	C46H84NO7P	8668100	13464000	14897000	17493000	16438000	18015000	20554000	13537000	15639000	9403900	10134000	17801000	11999000	13073000	14840000	16160000	26247000	19014000	28658000	40901000	32062000	30600000	15072000	25532000	10075000	8206000	10234000	11862000	11807000	13950000	C00157	-	24779379	LMGP01020104	-	-	-	ko00564,ko00590,ko00591,ko00592,ko01100,ko04723,ko05231
LIPID-P-0561	PC(O-20:1_20:4)	磷脂酰胆碱_PC(O-20:1_20:4)	GP	甘油磷脂类	PC-O	磷脂酰胆碱(醚键)	822.638	821.63	[M+H]+	C48H88NO7P	1402000	1841200	1980400	2702400	2615400	2789900	3231100	2770100	2599600	2099900	1201500	3040300	2047300	1798900	2027100	2204100	4296100	2758400	4733900	6325200	4092000	5796000	2853900	4809500	1734100	1207200	1811500	1898000	1963600	2241600	C00157	-	53481743	LMGP01020274	-	-	-	ko00564,ko00590,ko00591,ko00592,ko01100,ko04723,ko05231
LIPID-P-0564	PC(O-16:1_20:5)	磷脂酰胆碱_PC(O-16:1_20:5)	GP	甘油磷脂类	PC-O	磷脂酰胆碱(醚键)	764.559	763.552	[M+H]+	C44H78NO7P	2103100	1550800	1231100	1957200	1389800	2912200	4373200	3011000	3242700	1858200	1447400	3552500	780360	1168200	1013700	950120	1245700	612350	4153500	5512100	3726100	6521700	2175400	1997600	1021500	1010400	1067900	1338600	1288600	1537800	C00157	-	-	-	-	-	-	ko00564,ko00590,ko00591,ko00592,ko01100,ko04723,ko05231
LIPID-P-0565	PC(O-18:2_20:4)	磷脂酰胆碱_PC(O-18:2_20:4)	GP	甘油磷脂类	PC-O	磷脂酰胆碱(醚键)	792.591	791.583	[M+H]+	C46H82NO7P	10532000	14205000	15878000	22404000	15231000	22835000	29501000	26703000	22361000	49561000	21570000	22514000	14024000	16197000	18000000	18246000	20854000	19371000	43827000	59378000	51391000	44137000	18818000	24845000	12518000	10241000	12942000	15310000	15392000	17945000	C00157	HMDB0013409	16759366	LMGP01020064	-	86248	-	ko00564,ko00590,ko00591,ko00592,ko01100,ko04723,ko05231
LIPID-P-0566	PC(O-18:0_22:6)	磷脂酰胆碱_PC(O-18:0_22:6)	GP	甘油磷脂类	PC-O	磷脂酰胆碱(醚键)	820.622	819.614	[M+H]+	C48H86NO7P	391640	923300	737300	506540	745640	545120	621610	472230	338940	253820	287320	392090	609770	666520	764040	743980	1236300	913260	1530000	2944200	1520400	1229800	766750	1403100	413720	413610	465570	518320	502710	631380	C00157	HMDB0013422	24779341	LMGP01020110	-	86252	-	ko00564,ko00590,ko00591,ko00592,ko01100,ko04723,ko05231
LIPID-P-0568	PC(O-16:1_22:6)	磷脂酰胆碱_PC(O-16:1_22:6)	GP	甘油磷脂类	PC-O	磷脂酰胆碱(醚键)	790.575	789.567	[M+H]+	C46H80NO7P	1441100	3160200	3800200	2426300	2084500	2645300	4491100	5254900	2945800	7319900	5409900	3514100	2606000	2648400	3644800	3910800	2891600	3283200	11593000	18794000	16462000	7950900	3671000	3920000	3040900	2657200	3045000	3399400	3772000	3983900	C00157	-	-	-	-	-	-	ko00564,ko00590,ko00591,ko00592,ko01100,ko04723,ko05231
LIPID-P-0569	PC(O-18:1_22:6)	磷脂酰胆碱_PC(O-18:1_22:6)	GP	甘油磷脂类	PC-O	磷脂酰胆碱(醚键)	818.606	817.599	[M+H]+	C48H84NO7P	180110	442130	564980	242390	380030	406630	322500	272950	218850	129950	247650	412260	378820	392150	491830	458150	600330	454800	866370	2659500	1114200	662900	412770	795220	338370	251870	299700	393070	441990	453430	C00157	-	-	-	-	-	-	ko00564,ko00590,ko00591,ko00592,ko01100,ko04723,ko05231
LIPID-P-0631	PE(P-18:0_18:0)	磷脂酰乙醇胺_PE(P-18:0_18:0)	GP	甘油磷脂类	PE-P	磷脂酰乙醇胺(烯醚键)	732.591	731.583	[M+H]+	C41H82NO7P	147280	98653	116640	107540	99779	175310	86351	87571	111920	113100	111780	143870	126740	81842	75320	131240	94141	100360	118920	151440	166050	176690	125200	148310	158950	127890	159380	151460	174110	200910	C00350	HMDB0011373	52925078	LMGP02030045	-	-	-	ko00563,ko00564,ko01100,ko04136,ko04140,ko04723,ko05130,ko05167
LIPID-P-0634	PE(P-16:0_16:1)	磷脂酰乙醇胺_PE(P-16:0_16:1)	GP	甘油磷脂类	PE-P	磷脂酰乙醇胺(烯醚键)	674.512	673.505	[M+H]+	C37H72NO7P	1618600	1003100	814930	834550	1235600	1649900	398140	398550	474820	295160	211960	802150	986200	993570	642610	968720	1040300	719660	523110	539830	719120	593080	390680	769630	446390	349940	375910	472760	517070	599260	C00350	HMDB0011339	52925047	-	-	-	-	ko00563,ko00564,ko01100,ko04136,ko04140,ko04723,ko05130,ko05167
LIPID-P-0636	PE(P-16:0_18:1)	磷脂酰乙醇胺_PE(P-16:0_18:1)	GP	甘油磷脂类	PE-P	磷脂酰乙醇胺(烯醚键)	702.544	701.536	[M+H]+	C39H76NO7P	35468000	22331000	25237000	21382000	22886000	49939000	15242000	19711000	22938000	22357000	21415000	23804000	20082000	16987000	14567000	25231000	19777000	19787000	29309000	23654000	35785000	25517000	17330000	24137000	14035000	9752500	13093000	14678000	14382000	18346000	C00350	HMDB0011342	52925128	LMGP02030095	-	84533	-	ko00563,ko00564,ko01100,ko04136,ko04140,ko04723,ko05130,ko05167
LIPID-P-0640	PE(P-16:0_18:2)	磷脂酰乙醇胺_PE(P-16:0_18:2)	GP	甘油磷脂类	PE-P	磷脂酰乙醇胺(烯醚键)	700.528	699.52	[M+H]+	C39H74NO7P	10651000	10232000	7751000	6784500	9930300	14983000	5459300	5769700	4675100	5607600	3306900	7872200	6128400	5432400	5123900	7524000	4257500	3539900	4739800	5632500	7552400	6803100	4431000	5665700	4028700	2724800	3534200	4241700	3710000	4750700	C00350	HMDB0011343	52925127	LMGP02030094	-	84532	-	ko00563,ko00564,ko01100,ko04136,ko04140,ko04723,ko05130,ko05167
LIPID-P-0642	PE(P-18:1_18:1)	磷脂酰乙醇胺_PE(P-18:1_18:1)	GP	甘油磷脂类	PE-P	磷脂酰乙醇胺(烯醚键)	728.559	727.552	[M+H]+	C41H78NO7P	6403700	3047700	3895300	3544700	3928100	6816800	3257800	3462600	4149200	3489500	2707800	4526400	3375500	2222600	2036800	3621300	3061500	3573000	4173800	5876700	6176500	6498900	4263800	6970500	2610200	1835200	2424900	2637300	2611700	3305700	C00350	HMDB0009115	53479670	-	-	-	-	ko00563,ko00564,ko01100,ko04136,ko04140,ko04723,ko05130,ko05167
LIPID-P-0645	PE(P-16:0_18:3)	磷脂酰乙醇胺_PE(P-16:0_18:3)	GP	甘油磷脂类	PE-P	磷脂酰乙醇胺(烯醚键)	698.512	697.505	[M+H]+	C39H72NO7P	1362800	830040	524280	655990	941040	1425400	270720	292490	423910	457420	202860	544120	495790	508650	496300	757370	720340	346460	325120	361820	541550	436890	386340	511780	287750	306200	313550	299340	317610	427070	C00350	HMDB0011344	52925052	LMGP02030019	-	-	-	ko00563,ko00564,ko01100,ko04136,ko04140,ko04723,ko05130,ko05167
LIPID-P-0647	PE(P-18:1_18:2)	磷脂酰乙醇胺_PE(P-18:1_18:2)	GP	甘油磷脂类	PE-P	磷脂酰乙醇胺(烯醚键)	726.544	725.536	[M+H]+	C41H76NO7P	4436200	3586900	3210900	2807300	3988100	5013400	2408100	2921500	2742600	2375300	1577600	3593800	2448100	1765600	1806400	3019700	1744100	1711900	2174900	3114300	3478700	3275700	2347700	3887300	1577500	1167000	1540300	1789600	1669700	1983000	C00350	HMDB0011377	52925080	LMGP02030047	-	-	-	ko00563,ko00564,ko01100,ko04136,ko04140,ko04723,ko05130,ko05167
LIPID-P-0649	PE(P-18:0_20:3)	磷脂酰乙醇胺_PE(P-18:0_20:3)	GP	甘油磷脂类	PE-P	磷脂酰乙醇胺(烯醚键)	754.575	753.567	[M+H]+	C43H80NO7P	742330	673720	849400	836410	690270	1439500	914210	824480	891550	707060	657240	883230	1366100	954130	1088100	1354900	1496700	1578400	1345400	1846800	2705600	2208700	1086700	1848900	700290	484170	710680	707590	789890	908230	C00350	HMDB0011383	53480854	LMGP02030055	-	-	-	ko00563,ko00564,ko01100,ko04136,ko04140,ko04723,ko05130,ko05167
LIPID-P-0650	PE(P-18:0_22:3)	磷脂酰乙醇胺_PE(P-18:0_22:3)	GP	甘油磷脂类	PE-P	磷脂酰乙醇胺(烯醚键)	782.606	781.599	[M+H]+	C45H84NO7P	135160	77833	122400	80802	126630	182750	57303	89224	86669	62844	46514	69171	159490	106250	88108	122490	150320	124360	61500	49919	113850	59772	45534	93323	86976	48022	34745	45115	72512	71647	C00350	-	53480883	-	-	-	-	ko00563,ko00564,ko01100,ko04136,ko04140,ko04723,ko05130,ko05167
LIPID-P-0651	PE(P-15:0_20:4)	磷脂酰乙醇胺_PE(P-15:0_20:4)	GP	甘油磷脂类	PE-P	磷脂酰乙醇胺(烯醚键)	710.512	709.505	[M+H]+	C40H72NO7P	203680	146090	178480	178630	226390	329830	204940	170220	154680	114050	80013	193470	244850	193560	211130	220390	217110	212970	280250	290030	322480	320100	198540	350160	100560	77626	143370	143500	170180	172930	C00350	-	-	-	-	-	-	ko00563,ko00564,ko01100,ko04136,ko04140,ko04723,ko05130,ko05167
LIPID-P-0652	PE(P-16:0_20:4)	磷脂酰乙醇胺_PE(P-16:0_20:4)	GP	甘油磷脂类	PE-P	磷脂酰乙醇胺(烯醚键)	724.528	723.52	[M+H]+	C41H74NO7P	67276000	64659000	66238000	68935000	75491000	121090000	73003000	53083000	55029000	37646000	33164000	69783000	75185000	68805000	67901000	72935000	84015000	93177000	105630000	124000000	142110000	122460000	64262000	98753000	39218000	29367000	39517000	44627000	41752000	51119000	C00350	HMDB0011352	52925126	LMGP02030093	-	84527	-	ko00563,ko00564,ko01100,ko04136,ko04140,ko04723,ko05130,ko05167
LIPID-P-0653	PE(P-17:0_20:4)	磷脂酰乙醇胺_PE(P-17:0_20:4)	GP	甘油磷脂类	PE-P	磷脂酰乙醇胺(烯醚键)	738.544	737.536	[M+H]+	C42H76NO7P	180880	230680	200960	191460	189310	311040	311930	196110	203010	133030	92575	241280	277440	268310	216320	254510	363300	267580	672790	539110	792880	595160	296320	590780	190960	97192	117250	108890	158050	186820	C00350	-	-	-	-	-	-	ko00563,ko00564,ko01100,ko04136,ko04140,ko04723,ko05130,ko05167
LIPID-P-0654	PE(P-18:0_20:4)	磷脂酰乙醇胺_PE(P-18:0_20:4)	GP	甘油磷脂类	PE-P	磷脂酰乙醇胺(烯醚键)	752.559	751.552	[M+H]+	C43H78NO7P	17693000	16051000	19482000	18523000	18687000	32400000	21557000	17610000	20711000	15930000	16036000	18936000	30558000	21122000	24603000	29228000	34188000	34177000	33034000	40772000	61480000	48821000	22051000	41376000	16411000	10825000	15116000	17519000	17490000	21940000	C00350	HMDB0005779	9547058	LMGP02030003	-	78342	6548	ko00563,ko00564,ko01100,ko04136,ko04140,ko04723,ko05130,ko05167
LIPID-P-0657	PE(P-16:0_20:5)	磷脂酰乙醇胺_PE(P-16:0_20:5)	GP	甘油磷脂类	PE-P	磷脂酰乙醇胺(烯醚键)	722.512	721.505	[M+H]+	C41H72NO7P	4212700	2452100	1856700	2388000	2242900	5344700	2605700	2110900	2113800	543050	622810	2663900	1453300	1508000	1390500	1517200	1713100	1100700	2837500	2852800	2540000	3673000	2253200	2341800	1130700	978530	1079000	1209400	1253000	1549300	C00350	HMDB0011354	52925061	LMGP02030028	-	-	-	ko00563,ko00564,ko01100,ko04136,ko04140,ko04723,ko05130,ko05167
LIPID-P-0658	PE(P-18:1_20:4)	磷脂酰乙醇胺_PE(P-18:1_20:4)	GP	甘油磷脂类	PE-P	磷脂酰乙醇胺(烯醚键)	750.544	749.536	[M+H]+	C43H76NO7P	18189000	13788000	15194000	16883000	18157000	25418000	20013000	14556000	16444000	11010000	8728600	18120000	17601000	13382000	12474000	18758000	20664000	20380000	25176000	34099000	32685000	34761000	18589000	30421000	9795600	7425600	9073500	10958000	11520000	12827000	C00350	-	85366510	-	-	-	-	ko00563,ko00564,ko01100,ko04136,ko04140,ko04723,ko05130,ko05167
LIPID-P-0659	PE(P-17:0_22:5)	磷脂酰乙醇胺_PE(P-17:0_22:5)	GP	甘油磷脂类	PE-P	磷脂酰乙醇胺(烯醚键)	764.559	763.552	[M+H]+	C44H78NO7P	119750	111080	128180	123790	179230	156110	220550	173160	205740	94517	98648	182750	162810	84854	141440	221760	184910	167240	152030	149910	170900	236090	130750	269610	90453	76203	79235	90967	87042	90888	C00350	-	-	-	-	-	-	ko00563,ko00564,ko01100,ko04136,ko04140,ko04723,ko05130,ko05167
LIPID-P-0660	PE(P-18:0_22:5)	磷脂酰乙醇胺_PE(P-18:0_22:5)	GP	甘油磷脂类	PE-P	磷脂酰乙醇胺(烯醚键)	778.575	777.567	[M+H]+	C45H80NO7P	2164700	1908600	2577700	2489900	2620200	4042400	3626900	2933200	3693400	2022200	2164500	3191700	3717700	2305700	3292500	4286200	4425700	4232000	3700900	3441400	5941500	5291600	2854400	4680200	2018500	1430300	1916200	2002800	2070600	2582400	C00350	HMDB0011418	53480878	-	-	-	-	ko00563,ko00564,ko01100,ko04136,ko04140,ko04723,ko05130,ko05167
LIPID-P-0661	PE(P-16:0_22:6)	磷脂酰乙醇胺_PE(P-16:0_22:6)	GP	甘油磷脂类	PE-P	磷脂酰乙醇胺(烯醚键)	748.528	747.52	[M+H]+	C43H74NO7P	6869000	10623000	12331000	6592500	7337300	12166000	7606500	7779700	6027400	7699400	7323000	7318500	8734100	7755100	10142000	13563000	9581700	14776000	24749000	39080000	39310000	18133000	10272000	14496000	5762800	4541300	5858000	6749400	6838200	7893900	C00350	HMDB0005780	5283497	LMGP02030001	-	90479	6548	ko00563,ko00564,ko01100,ko04136,ko04140,ko04723,ko05130,ko05167
LIPID-P-0662	PE(P-18:0_22:6)	磷脂酰乙醇胺_PE(P-18:0_22:6)	GP	甘油磷脂类	PE-P	磷脂酰乙醇胺(烯醚键)	776.559	775.552	[M+H]+	C45H78NO7P	1338200	2448500	2618700	1164700	1530000	2454300	1947900	2262300	1725800	2000900	2513500	1634900	2599600	1471000	2658800	3080200	2418200	3458900	4992700	8228100	9452800	5062300	2446400	3876100	1566200	1187700	1381600	1643800	1567900	1997100	C00350	HMDB0011394	42607458	LMGP02030005	-	78263	-	ko00563,ko00564,ko01100,ko04136,ko04140,ko04723,ko05130,ko05167
LIPID-P-0664	PE(P-18:1_22:6)	磷脂酰乙醇胺_PE(P-18:1_22:6)	GP	甘油磷脂类	PE-P	磷脂酰乙醇胺(烯醚键)	774.544	773.536	[M+H]+	C45H76NO7P	1530300	2272700	2355100	1331700	1625800	2201800	2073400	2017600	1612400	1574700	1602400	1829900	1714700	1122300	1535800	2417400	1786400	2666800	5444200	10658000	8301000	5092000	2767600	4329600	1289000	983310	1196200	1460100	1442700	1668700	C00350	HMDB0011460	52925039	LMGP02030006	-	90487	-	ko00563,ko00564,ko01100,ko04136,ko04140,ko04723,ko05130,ko05167
LIPID-P-0729	SM(d18:0/14:0)	鞘磷脂_SM(d18:0/14:0)	SP	鞘脂类	SM	鞘磷脂	677.56	676.552	[M+H]+	C37H77N2O6P	44650	22775	21259	38094	61447	58350	33004	20686	18288	15158	14693	24338	59435	31696	45040	55269	52304	40268	24040	45663	47548	54552	39815	45287	32561	49075	55747	45578	73239	57071	C00550	HMDB0012085	44260138	LMSP03010030	-	89482	-	ko00600,ko01100,ko04071,ko04217
LIPID-P-0730	SM(d18:0/16:0)	鞘磷脂_SM(d18:0/16:0)	SP	鞘脂类	SM	鞘磷脂	705.591	704.583	[M+H]+	C39H81N2O6P	247700	201940	234080	260990	258260	289800	122600	115250	168340	159650	103470	164290	313780	273310	316140	341530	423310	370440	180070	226730	219340	187610	173670	405650	402120	372830	363280	382490	434390	438440	C00550	HMDB0010168	9939965	LMSP03010004	-	17636	-	ko00600,ko01100,ko04071,ko04217
LIPID-P-0731	SM(d18:0/17:0)	鞘磷脂_SM(d18:0/17:0)	SP	鞘脂类	SM	鞘磷脂	719.607	718.599	[M+H]+	C40H83N2O6P	740830	552100	525020	362500	640720	522540	210740	150570	288050	164560	135210	419270	292580	327310	266200	527130	512480	437520	230760	554280	464200	365280	299130	699790	226930	228850	249610	298470	242580	355540	C00550	-	52931153	LMSP03010046	-	-	-	ko00600,ko01100,ko04071,ko04217
LIPID-P-0732	SM(d18:0/18:0)	鞘磷脂_SM(d18:0/18:0)	SP	鞘脂类	SM	鞘磷脂	733.622	732.615	[M+H]+	C41H85N2O6P	3852500	2369300	2815100	2635300	2270600	3280500	1175000	789870	1452100	2389300	990240	1357500	5755900	4148000	6503900	3859500	6385000	5330800	2581200	1640600	3672000	2911400	2527700	2616600	3283500	2313700	3009700	3339000	3210700	3956200	C00550	HMDB0012087	44260130	LMSP03010020	-	89483	-	ko00600,ko01100,ko04071,ko04217
LIPID-P-0733	SM(d18:0/20:0)	鞘磷脂_SM(d18:0/20:0)	SP	鞘脂类	SM	鞘磷脂	761.654	760.646	[M+H]+	C43H89N2O6P	3344400	2750900	2913900	2746100	2804200	5586500	2609100	3289000	3780300	2750200	1911800	3409200	4261700	2683600	3615800	3959400	3974500	5154200	4179200	5500700	6174300	4445800	2792100	5045700	3145100	2426000	3167500	3501300	3258900	4008500	C00550	HMDB0012090	44260131	LMSP03010021	-	17636	-	ko00600,ko01100,ko04071,ko04217
LIPID-P-0734	SM(d18:0/22:0)	鞘磷脂_SM(d18:0/22:0)	SP	鞘脂类	SM	鞘磷脂	789.685	788.677	[M+H]+	C45H93N2O6P	509220	262560	294780	427710	339650	593790	233690	200140	277080	322740	185320	247850	674440	543510	633560	542860	591770	730000	445340	364320	928980	986190	1000500	489700	616220	423040	471910	581760	653180	612140	C00550	HMDB0012091	44260132	LMSP03010022	-	89490	-	ko00600,ko01100,ko04071,ko04217
LIPID-P-0735	SM(d18:1/12:0)	鞘磷脂_SM(d18:1/12:0)	SP	鞘脂类	SM	鞘磷脂	647.513	646.505	[M+H]+	C35H71N2O6P	11773	16457	18859	22986	29713	41759	10674	13133	14850	15509	17146	20756	21352	21700	21756	24750	26861	27753	34685	29850	29459	27709	29568	28898	25299	44883	41065	46473	40318	56313	C00550	HMDB0012096	44260123	LMSP03010002	-	17636	-	ko00600,ko01100,ko04071,ko04217
LIPID-P-0736	SM(d18:1/14:0)	鞘磷脂_SM(d18:1/14:0)	SP	鞘脂类	SM	鞘磷脂	675.544	674.536	[M+H]+	C37H75N2O6P	16239	12926	11676	21099	24325	29678	11856	8831.8	10264	12828	8815.4	16406	19394	15807	15018	29341	27834	21326	13894	11791	12551	13923	17943	43989	14164	19724	35426	13823	28318	38318	C00550	HMDB0012097	11433862	LMSP03010028	-	64486	-	ko00600,ko01100,ko04071,ko04217
LIPID-P-0737	SM(d18:1/15:0)	鞘磷脂_SM(d18:1/15:0)	SP	鞘脂类	SM	鞘磷脂	689.56	688.552	[M+H]+	C38H77N2O6P	270190	158850	177940	214180	295160	307740	182930	143860	190710	156900	95604	214910	339730	208620	230570	318920	353880	291120	243370	251940	307410	355710	212480	471840	219500	239790	250550	288270	305530	367980	C00550	-	52931139	LMSP03010038	-	-	-	ko00600,ko01100,ko04071,ko04217
LIPID-P-0738	SM(d18:1/16:0)	鞘磷脂_SM(d18:1/16:0)	SP	鞘脂类	SM	鞘磷脂	703.575	702.568	[M+H]+	C39H79N2O6P	2968300	2418100	2573600	2739100	2946200	4318500	1970300	1928300	2180200	1823700	1332200	2723700	3657800	2883700	2820900	4190400	4501000	4925500	2689600	3712800	3876900	3328300	2663500	5302100	3754000	3874800	3987600	4433300	4425900	4569200	C00550	HMDB0010169	5283590	LMSP03010003	-	17636	-	ko00600,ko01100,ko04071,ko04217
LIPID-P-0739	SM(d18:1/17:0)	鞘磷脂_SM(d18:1/17:0)	SP	鞘脂类	SM	鞘磷脂	717.591	716.583	[M+H]+	C40H81N2O6P	2175200	1632800	1403300	1712500	2469200	2512700	1319600	1256700	1494000	1499500	981650	1710400	2926400	1899500	2201900	3139600	2711000	2254300	1662200	2014300	3220900	3010400	1880900	4177000	2192700	1665700	2284000	2549700	2619500	3048900	C00550	-	46891763	LMSP03010044	-	-	-	ko00600,ko01100,ko04071,ko04217
LIPID-P-0740	SM(d18:1/18:0)	鞘磷脂_SM(d18:1/18:0)	SP	鞘脂类	SM	鞘磷脂	731.607	730.599	[M+H]+	C41H83N2O6P	3507700	2870200	3175200	3493800	3217300	3817800	1499800	1623800	2136800	2579400	2085800	1892400	4541700	3588500	4698300	4456600	4561900	4536200	3260000	2321300	3335300	2252400	2069000	3128300	2290000	2202700	2360900	2374100	2574900	2713300	C00550	HMDB0001348	5283588	LMSP03010001	-	17636	176	ko00600,ko01100,ko04071,ko04217
LIPID-P-0741	SM(d18:1/19:0)	鞘磷脂_SM(d18:1/19:0)	SP	鞘脂类	SM	鞘磷脂	745.622	744.615	[M+H]+	C42H85N2O6P	17374000	16377000	18983000	14942000	14839000	23348000	13871000	22744000	24116000	41523000	23885000	23101000	14479000	10897000	12751000	18051000	15812000	13084000	30338000	20642000	30753000	18101000	13134000	16810000	12117000	9281500	11538000	13538000	12171000	15342000	C00550	-	52931171	LMSP03010055	-	-	-	ko00600,ko01100,ko04071,ko04217
LIPID-P-0742	SM(d18:1/20:0)	鞘磷脂_SM(d18:1/20:0)	SP	鞘脂类	SM	鞘磷脂	759.638	758.63	[M+H]+	C43H87N2O6P	1075500	889970	954780	803220	889950	1697400	802500	924950	1060000	869310	620030	1115900	1101100	786360	1097400	1109300	1246800	1541900	1189800	1507300	1583800	1147400	948150	1461100	874810	870380	931140	1048200	1058800	1172300	C00550	HMDB0012102	44260124	LMSP03010005	-	83359	-	ko00600,ko01100,ko04071,ko04217
LIPID-P-0743	SM(d18:1/21:0)	鞘磷脂_SM(d18:1/21:0)	SP	鞘脂类	SM	鞘磷脂	773.654	772.646	[M+H]+	C44H89N2O6P	1518400	1278400	1401600	1593200	1288900	2718700	1265700	1626600	1744200	2427800	1662400	1962700	1643700	1154600	1552800	1825100	1936200	2145500	1993200	2489700	2437400	2404600	1539700	2198600	1498000	1191400	1586800	1791000	1797500	1982900	C00550	HMDB0240611	52931193	LMSP03010067	121999-71-1	-	-	ko00600,ko01100,ko04071,ko04217
LIPID-P-0744	SM(d18:1/22:0)	鞘磷脂_SM(d18:1/22:0)	SP	鞘脂类	SM	鞘磷脂	787.669	786.661	[M+H]+	C45H91N2O6P	704890	474790	549310	538550	571970	868200	584900	489450	532460	528710	422660	614890	528450	446170	505930	585840	637090	757700	733540	839130	949230	921490	645560	826020	722530	610420	651730	671870	758330	768990	C00550	HMDB0012103	44260125	LMSP03010006	-	74532	-	ko00600,ko01100,ko04071,ko04217
LIPID-P-0745	SM(d18:1/23:0)	鞘磷脂_SM(d18:1/23:0)	SP	鞘脂类	SM	鞘磷脂	801.685	800.677	[M+H]+	C46H93N2O6P	5965500	4506300	4822700	6655200	5341800	10766000	5237800	5471000	6511900	6511100	5197900	6779100	5614800	4174000	5658500	6956600	6622000	8052500	7908800	9152200	10110000	9157900	5736800	8676300	9746500	7161500	9098100	9147200	10349000	11823000	C00550	HMDB0012105	46891684	LMSP03010078	-	83880	-	ko00600,ko01100,ko04071,ko04217
LIPID-P-0746	SM(d18:1/24:0)	鞘磷脂_SM(d18:1/24:0)	SP	鞘脂类	SM	鞘磷脂	815.701	814.693	[M+H]+	C47H95N2O6P	657920	518020	493850	492770	518890	905660	558770	453290	557060	434290	330360	701680	486460	495360	401150	546290	642290	763530	641620	917410	831980	822570	544470	932300	737410	668580	695280	722140	744230	755810	C00550	HMDB0011697	5283595	LMSP03010008	-	-	-	ko00600,ko01100,ko04071,ko04217
LIPID-P-0747	SM(d18:1/25:0)	鞘磷脂_SM(d18:1/25:0)	SP	鞘脂类	SM	鞘磷脂	829.716	828.708	[M+H]+	C48H97N2O6P	411240	328560	365940	454890	450620	801740	343990	379800	484110	422650	324220	458750	430610	261890	345620	479910	492940	571690	423200	582230	532500	619210	405250	660870	676070	531710	729260	810630	819890	783480	C00550	-	44260137	LMSP03010027	-	-	-	ko00600,ko01100,ko04071,ko04217
LIPID-P-0748	SM(d20:0/24:1)	鞘磷脂_SM(d20:0/24:1)	SP	鞘脂类	SM	鞘磷脂	843.732	842.724	[M+H]+	C49H99N2O6P	142250	83461	86296	115270	114350	224710	135880	90453	117380	80280	55156	141110	88429	103710	80863	116350	108630	127200	125160	229550	218430	170340	111950	220280	359170	252370	378000	470840	433130	533520	C00550	-	52931231	LMSP03010088	-	-	-	ko00600,ko01100,ko04071,ko04217
LIPID-P-0754	SM(d18:1/20:1)	鞘磷脂_SM(d18:1/20:1)	SP	鞘脂类	SM	鞘磷脂	757.622	756.615	[M+H]+	C43H85N2O6P	499340	387400	408610	428710	567150	876110	281970	253650	338980	338330	232980	414250	557990	379960	389900	433800	655640	585380	475710	396610	491240	384200	294550	491960	340690	331250	405310	352300	342640	473980	C00550	HMDB0240610	52931179	LMSP03010059	222403-67-0	-	-	ko00600,ko01100,ko04071,ko04217
LIPID-P-0755	SM(d18:1/21:1)	鞘磷脂_SM(d18:1/21:1)	SP	鞘脂类	SM	鞘磷脂	771.638	770.63	[M+H]+	C44H87N2O6P	2375100	1976600	1986900	1878100	1847300	2801400	1659300	1740500	1976100	2431400	1554900	2078600	1743500	1423200	1205200	1558400	2159000	1443100	2397300	2807200	2181000	2387700	1626600	1959600	987930	839520	1038000	1115100	1159400	1251700	C00550	-	52931187	LMSP03010064	-	-	-	ko00600,ko01100,ko04071,ko04217
LIPID-P-0756	SM(d18:1/22:1)	鞘磷脂_SM(d18:1/22:1)	SP	鞘脂类	SM	鞘磷脂	785.654	784.646	[M+H]+	C45H89N2O6P	985030	580340	623010	659640	806140	1181100	410630	405480	460600	557140	324040	549250	751030	572850	563670	678650	957680	916500	808800	841550	1009300	861050	632700	1034500	764140	596960	754820	852440	763740	976300	C00550	HMDB0012104	52931203	LMSP03010072	222403-68-1	74533	-	ko00600,ko01100,ko04071,ko04217
LIPID-P-0758	SM(d18:1/24:1)	鞘磷脂_SM(d18:1/24:1)	SP	鞘脂类	SM	鞘磷脂	813.685	812.677	[M+H]+	C47H93N2O6P	648320	388590	435960	511890	588640	725240	372670	326250	364350	350080	286140	449470	519780	393120	363270	490350	583060	710690	498970	571290	645910	574610	455140	768130	613840	628620	621520	657530	782180	763280	C00550	HMDB0012107	44260126	LMSP03010007	-	74535	-	ko00600,ko01100,ko04071,ko04217
LIPID-P-0760	SM(d18:1/26:1)	鞘磷脂_SM(d18:1/26:1)	SP	鞘脂类	SM	鞘磷脂	841.716	840.708	[M+H]+	C49H97N2O6P	236590	182650	147950	229670	235510	339290	149830	104420	122750	121700	92257	186760	215810	193320	157640	195070	272160	261780	158880	232850	291070	236700	162280	351330	364800	264230	351540	356050	394360	479690	C00550	HMDB0013461	44260128	LMSP03010009	-	84476	-	ko00600,ko01100,ko04071,ko04217
LIPID-P-0763	SM(d18:2/22:1)	鞘磷脂_SM(d18:2/22:1)	SP	鞘脂类	SM	鞘磷脂	783.638	782.63	[M+H]+	C45H87N2O6P	262470	133510	252180	228390	279190	325320	143500	146050	131640	141050	99671	191510	343440	213070	242520	268990	219430	285810	183690	9	271040	207000	164790	217670	233710	222390	229890	325880	316190	256090	C00550	-	52931199	LMSP03010070	-	-	-	ko00600,ko01100,ko04071,ko04217
LIPID-P-0764	SM(d18:2/23:1)	鞘磷脂_SM(d18:2/23:1)	SP	鞘脂类	SM	鞘磷脂	797.654	796.646	[M+H]+	C46H89N2O6P	947670	1164000	1494500	1644500	1533200	2272500	1746600	1279200	1442100	921090	1219500	1342800	2214300	1889700	2608100	2272000	3328900	2817600	2432500	4388900	3482300	3870900	1876300	3245100	1318000	1052600	1318000	1547700	1440400	1698000	C00550	-	-	-	-	-	-	ko00600,ko01100,ko04071,ko04217
LIPID-P-0765	SM(d18:2/24:1)	鞘磷脂_SM(d18:2/24:1)	SP	鞘脂类	SM	鞘磷脂	811.669	810.661	[M+H]+	C47H91N2O6P	108840	59723	94486	92170	124170	117710	93987	82644	101450	79394	67820	110700	116920	76324	104640	127600	103150	127310	87400	104620	122340	100220	87394	152020	153050	157280	160840	164900	189650	171280	C00550	HMDB0240636	52931215	LMSP03010080	2256062-31-2	-	-	ko00600,ko01100,ko04071,ko04217
LIPID-P-0767	SM(d18:2/26:1)	鞘磷脂_SM(d18:2/26:1)	SP	鞘脂类	SM	鞘磷脂	839.701	838.693	[M+H]+	C49H95N2O6P	51165	46052	53917	52921	69097	73173	55092	40630	42692	34033	25012	60473	58305	60613	61880	88647	72733	76662	36386	64505	50111	56394	43116	104810	93785	67262	89717	112310	123910	131550	C00550	-	-	-	-	-	-	ko00600,ko01100,ko04071,ko04217
LIPID-P-0768	SM(d18:2/24:3)	鞘磷脂_SM(d18:2/24:3)	SP	鞘脂类	SM	鞘磷脂	807.638	806.63	[M+H]+	C47H87N2O6P	1779200	1229200	915040	1116200	1913900	3212800	1657500	1411100	2035500	1515100	1088000	1394600	2279100	2174500	1753400	2351200	2942300	2952000	2714600	2770300	1865200	3303500	2315500	2469100	1097300	1283900	1302000	1336100	1449200	1647600	C00550	-	-	-	-	-	-	ko00600,ko01100,ko04071,ko04217
LIPID-P-0769	TG(10:0_12:0_14:0)	甘油三酯_TG(10:0_12:0_14:0)	GL	甘油脂类	TG	甘油三酯	656.578	638.549	[M+NH4]+	C39H74O6	9	9	9	9	9	11990	9	9	9	9	9	9	9	9	9	9621.5	9	9	9	9	9	9	9	9	73312	38135	38389	50850	46824	51068	C00422	HMDB0071114	131777922	-	-	-	-	ko00561,ko01100,ko04714,ko04923,ko04931,ko04975,ko04977,ko04979,ko05417
LIPID-P-0770	TG(8:0_14:0_16:0)	甘油三酯_TG(8:0_14:0_16:0)	GL	甘油脂类	TG	甘油三酯	684.611	666.58	[M+NH4]+	C41H78O6	9	9	9	9	9	9	9	9	9	9	9	9	9	9	9	9	9	9	9	9	9	9	9	9	46745	28910	61870	43278	61762	50987	C00422	HMDB0071936	131778738	-	-	-	-	ko00561,ko01100,ko04714,ko04923,ko04931,ko04975,ko04977,ko04979,ko05417
LIPID-P-0771	TG(10:0_16:0_12:0)	甘油三酯_TG(10:0_16:0_12:0)	GL	甘油脂类	TG	甘油三酯	684.613	666.58	[M+NH4]+	C41H78O6	15955	9644.6	17166	25591	12146	27672	16305	22138	33912	13431	26990	21006	23546	34799	17191	13144	12546	15432	18212	25515	31414	25395	32913	13902	70731	47649	35996	43757	47820	65415	C00422	HMDB0071588	131778392	-	-	-	-	ko00561,ko01100,ko04714,ko04923,ko04931,ko04975,ko04977,ko04979,ko05417
LIPID-P-0772	TG(8:0_16:0_16:0)	甘油三酯_TG(8:0_16:0_16:0)	GL	甘油脂类	TG	甘油三酯	712.642	694.611	[M+NH4]+	C43H82O6	9	9	9	9	9	9	9	9	9	9	9	9	9	9	9	9	9	9	9	38466	9	9	9	9	1116200	633880	865460	1053200	995670	982000	C00422	HMDB0071914	131778716	-	-	-	-	ko00561,ko01100,ko04714,ko04923,ko04931,ko04975,ko04977,ko04979,ko05417
LIPID-P-0773	TG(10:0_14:0_16:0)	甘油三酯_TG(10:0_14:0_16:0)	GL	甘油脂类	TG	甘油三酯	712.643	694.611	[M+NH4]+	C43H82O6	9	9	9	9	9	9	9	9	9	9	9	9	30610	9	9	9	22918	33496	9	9	9	9	9	9	159800	155050	138830	180510	188170	158940	C00422	HMDB0071634	131778438	-	-	-	-	ko00561,ko01100,ko04714,ko04923,ko04931,ko04975,ko04977,ko04979,ko05417
LIPID-P-0775	TG(8:0_14:0_18:0)	甘油三酯_TG(8:0_14:0_18:0)	GL	甘油脂类	TG	甘油三酯	712.644	694.611	[M+NH4]+	C43H82O6	9	9	9	9	9	9	9	9	9	9	9	9	9	9	9	9	9	9	9	9	9	9	13903	9	611460	431740	607150	587340	670330	439210	C00422	HMDB0072111	131778910	-	-	-	-	ko00561,ko01100,ko04714,ko04923,ko04931,ko04975,ko04977,ko04979,ko05417
LIPID-P-0776	TG(10:0_15:0_16:0)	甘油三酯_TG(10:0_15:0_16:0)	GL	甘油脂类	TG	甘油三酯	726.658	708.627	[M+NH4]+	C44H84O6	9	9	9	9	9	9	9	9	9	9	9	9	9	9	9	9	9	9	9	9	9	9	9	9	626760	585110	633320	565930	613720	663350	C00422	HMDB0072597	131779393	-	-	-	-	ko00561,ko01100,ko04714,ko04923,ko04931,ko04975,ko04977,ko04979,ko05417
LIPID-P-0777	TG(12:0_14:0_16:0)	甘油三酯_TG(12:0_14:0_16:0)	GL	甘油脂类	TG	甘油三酯	740.677	722.642	[M+NH4]+	C45H86O6	9	9	9	9	9	9	9	9	9	9	9	9	9	9	9	9	38894	9	59076	114270	64681	60502	9	70249	3464300	2313500	3555300	3899500	5127400	4344100	C00422	HMDB0095276	131803451	LMGL03013211	-	-	-	ko00561,ko01100,ko04714,ko04923,ko04931,ko04975,ko04977,ko04979,ko05417
LIPID-P-0778	TG(12:0_12:0_18:0)	甘油三酯_TG(12:0_12:0_18:0)	GL	甘油脂类	TG	甘油三酯	740.677	722.642	[M+NH4]+	C45H86O6	9	9	9	9	9	9	9	9	9	9	9	9	9	9	9	9	9	9	9	9	9	9	9	9	178880	104940	138110	185090	200640	181980	C00422	HMDB0095006	131803182	LMGL03012637	-	-	-	ko00561,ko01100,ko04714,ko04923,ko04931,ko04975,ko04977,ko04979,ko05417
LIPID-P-0779	TG(12:0_15:0_16:0)	甘油三酯_TG(12:0_15:0_16:0)	GL	甘油脂类	TG	甘油三酯	754.688	736.658	[M+NH4]+	C46H88O6	9	9	9	9	9	9	9	9	9	9	9	9	9	9	9	9	9	9	9	9	9	9	9	9	535390	414730	424940	371950	464990	534150	C00422	HMDB0095418	131803593	LMGL03013268	-	-	-	ko00561,ko01100,ko04714,ko04923,ko04931,ko04975,ko04977,ko04979,ko05417
LIPID-P-0782	TG(14:0_14:0_16:0)	甘油三酯_TG(14:0_14:0_16:0)	GL	甘油脂类	TG	甘油三酯	768.708	750.674	[M+NH4]+	C47H90O6	71091	105450	86354	107240	76049	116720	97317	128740	123780	55335	153220	141920	9	121710	78140	89181	111370	99876	134760	110000	182970	356430	133430	147760	3616500	2637900	3709700	2691500	2976900	3796100	C00422	HMDB0042063	97045147	LMGL03012756	-	-	-	ko00561,ko01100,ko04714,ko04923,ko04931,ko04975,ko04977,ko04979,ko05417
LIPID-P-0783	TG(12:0_14:0_18:0)	甘油三酯_TG(12:0_14:0_18:0)	GL	甘油脂类	TG	甘油三酯	768.706	750.674	[M+NH4]+	C47H90O6	9	9	9	9	9	9	9	9	9	9	9	9	9	9	9	9	9	9	9	9	9	9	9	9	313940	361350	367380	295800	330600	357490	C00422	HMDB0095296	56937006	LMGL03013216	-	-	-	ko00561,ko01100,ko04714,ko04923,ko04931,ko04975,ko04977,ko04979,ko05417
LIPID-P-0784	TG(12:0_16:0_16:0)	甘油三酯_TG(12:0_16:0_16:0)	GL	甘油脂类	TG	甘油三酯	768.707	750.674	[M+NH4]+	C47H90O6	9	9	9	50886	9	9	9	9	44355	27279	37530	29891	9	9	9	9	9	9	66602	66462	66277	121890	46161	55468	1503300	1236500	1571700	1260600	1710600	1912800	C00422	HMDB0095566	101627647	LMGL03012664	-	-	-	ko00561,ko01100,ko04714,ko04923,ko04931,ko04975,ko04977,ko04979,ko05417
LIPID-P-0785	TG(14:0_15:0_16:0)	甘油三酯_TG(14:0_15:0_16:0)	GL	甘油脂类	TG	甘油三酯	782.717	764.689	[M+NH4]+	C48H92O6	9	9	9	135460	9	147830	166700	167050	9	9	146850	9	9	9	9	9	169660	163570	9	195680	9	224480	93727	162520	575080	561770	550930	564580	648630	703450	C00422	HMDB0042093	56937957	LMGL03014167	-	-	-	ko00561,ko01100,ko04714,ko04923,ko04931,ko04975,ko04977,ko04979,ko05417
LIPID-P-0786	TG(14:0_16:0_16:0)	甘油三酯_TG(14:0_16:0_16:0)	GL	甘油脂类	TG	甘油三酯	796.739	778.705	[M+NH4]+	C49H94O6	306970	337210	197860	271210	276770	304450	730270	790410	1075400	270500	1020100	538400	485330	235360	754660	265180	341550	250680	1644500	1048200	826090	1311900	659730	1038700	8746300	8114200	8175400	9101500	9626100	8103400	C00422	HMDB0010411	545606	LMGL03012786	-	-	-	ko00561,ko01100,ko04714,ko04923,ko04931,ko04975,ko04977,ko04979,ko05417
LIPID-P-0787	TG(15:0_16:0_16:0)	甘油三酯_TG(15:0_16:0_16:0)	GL	甘油脂类	TG	甘油三酯	810.752	792.721	[M+NH4]+	C50H96O6	9	9	9	9	9	9	9	9	9	9	9	9	9	9	9	9	9	9	9	9	9	9	9	358940	4298300	4947400	4372200	4284400	4415400	4621800	C00422	HMDB0043019	56936694	LMGL03012900	-	-	-	ko00561,ko01100,ko04714,ko04923,ko04931,ko04975,ko04977,ko04979,ko05417
LIPID-P-0788	TG(16:0_16:0_16:0)	甘油三酯_TG(16:0_16:0_16:0)	GL	甘油脂类	TG	甘油三酯	824.771	806.736	[M+NH4]+	C51H98O6	2463800	1442800	885800	1193300	663870	1456700	6773700	7415100	8078100	1827400	13193000	3188500	4884100	1025400	5848400	891680	1401400	1953500	12673000	10547000	6748600	23040000	6987500	11558000	71994000	117170000	114600000	137700000	97569000	136170000	C00422	HMDB0005356	11147	LMGL03010001	555-44-2	77393	3857	ko00561,ko01100,ko04714,ko04923,ko04931,ko04975,ko04977,ko04979,ko05417
LIPID-P-0789	TG(14:0_16:0_18:0)	甘油三酯_TG(14:0_16:0_18:0)	GL	甘油脂类	TG	甘油三酯	824.771	806.736	[M+NH4]+	C51H98O6	48677	22269	34113	30417	19227	29280	118370	88205	147780	20054	125840	68627	63791	42988	105410	41693	35489	30102	122980	135230	118140	315140	157230	137890	1384800	2142400	2336400	2336400	1966900	2190600	C00422	HMDB0042124	131753268	LMGL03014225	-	-	-	ko00561,ko01100,ko04714,ko04923,ko04931,ko04975,ko04977,ko04979,ko05417
LIPID-P-0791	TG(16:0_16:0_17:0)	甘油三酯_TG(16:0_16:0_17:0)	GL	甘油脂类	TG	甘油三酯	838.786	820.752	[M+NH4]+	C52H100O6	127800	105670	117590	9	9	9	9	231860	224640	9	208840	9	191410	9	173950	9	135850	139270	304240	272420	200770	493430	284720	261880	4997800	7437900	7371000	6668300	7369500	9026800	C00422	HMDB0104223	9543988	LMGL03010019	-	-	-	ko00561,ko01100,ko04714,ko04923,ko04931,ko04975,ko04977,ko04979,ko05417
LIPID-P-0792	TG(15:0_16:0_18:0)	甘油三酯_TG(15:0_16:0_18:0)	GL	甘油脂类	TG	甘油三酯	838.784	820.752	[M+NH4]+	C52H100O6	9	9	9	9	9	9	9	9	9	9	9	9	9	9	9	9	9	9	9	9	9	9	9	9	485900	843310	729150	784270	872730	1001500	C00422	HMDB0043020	56938798	LMGL03015009	-	-	-	ko00561,ko01100,ko04714,ko04923,ko04931,ko04975,ko04977,ko04979,ko05417
LIPID-P-0793	TG(16:0_16:0_18:0)	甘油三酯_TG(16:0_16:0_18:0)	GL	甘油脂类	TG	甘油三酯	852.802	834.768	[M+NH4]+	C53H102O6	951180	879300	484850	618060	453180	883690	1760100	3087700	2854400	755550	3964900	963110	1492300	664040	3261200	892510	1122600	1303700	3895400	2081700	1856900	7923700	2869500	3457300	53636000	96963000	72544000	79491000	88002000	92812000	C00422	HMDB0005357	99649112	LMGL03010004	-	-	-	ko00561,ko01100,ko04714,ko04923,ko04931,ko04975,ko04977,ko04979,ko05417
LIPID-P-0796	TG(16:0_17:0_18:0)	甘油三酯_TG(16:0_17:0_18:0)	GL	甘油脂类	TG	甘油三酯	866.815	848.783	[M+NH4]+	C54H104O6	9	9	9	9	9	9	9	9	9	9	9	9	9	9	9	9	9	9	9	9	9	51271	9	9	1355600	1682000	1273100	1633400	1595200	2066300	C00422	HMDB0104381	131812514	LMGL03010041	-	-	-	ko00561,ko01100,ko04714,ko04923,ko04931,ko04975,ko04977,ko04979,ko05417
LIPID-P-0798	TG(14:0_18:0_20:0)	甘油三酯_TG(14:0_18:0_20:0)	GL	甘油脂类	TG	甘油三酯	880.833	862.799	[M+NH4]+	C55H106O6	9	9	9	6971.2	9	9	9	9	9	9	9	9	9	9	9	9	9	9	15923	9	9	18354	9	9	603240	1030200	818380	792760	902320	986090	C00422	HMDB0042155	56938029	LMGL03014348	-	-	-	ko00561,ko01100,ko04714,ko04923,ko04931,ko04975,ko04977,ko04979,ko05417
LIPID-P-0800	TG(16:0_18:0_18:0)	甘油三酯_TG(16:0_18:0_18:0)	GL	甘油脂类	TG	甘油三酯	880.833	862.799	[M+NH4]+	C55H106O6	509310	328480	425710	393490	308650	549740	491430	812720	632780	406590	867450	389990	616130	525620	1232000	489550	674480	691040	703970	674250	667220	1509900	810960	900090	12736000	24327000	17853000	17497000	25697000	25035000	C00422	HMDB0005365	99647664	LMGL03010069	-	-	-	ko00561,ko01100,ko04714,ko04923,ko04931,ko04975,ko04977,ko04979,ko05417
LIPID-P-0803	TG(16:0_18:0_19:0)	甘油三酯_TG(16:0_18:0_19:0)	GL	甘油脂类	TG	甘油三酯	894.848	876.815	[M+NH4]+	C56H108O6	9	9	9	9	9	9	9	9	9	9	9	9	9	9	9	9	9	9	9	9	9	9	9	9	125810	295110	207910	251900	158110	197290	C00422	HMDB0104526	9544114	LMGL03010149	-	-	-	ko00561,ko01100,ko04714,ko04923,ko04931,ko04975,ko04977,ko04979,ko05417
LIPID-P-0804	TG(18:0_18:0_18:0)	甘油三酯_TG(18:0_18:0_18:0)	GL	甘油脂类	TG	甘油三酯	908.865	890.83	[M+NH4]+	C57H110O6	198840	167530	131490	177930	159620	235190	164740	266750	181490	162420	236700	166090	234360	254780	292120	247130	248020	226500	216930	214850	189930	363440	209590	237790	1734700	6154300	2889000	3503000	2979900	3545600	C00422	HMDB0005393	11146	LMGL03010002	-	45956	4701	ko00561,ko01100,ko04714,ko04923,ko04931,ko04975,ko04977,ko04979,ko05417
LIPID-P-0806	TG(16:0_18:0_20:0)	甘油三酯_TG(16:0_18:0_20:0)	GL	甘油脂类	TG	甘油三酯	908.861	890.83	[M+NH4]+	C57H110O6	9	9	9	9	9	9	9	9	9	9	9	9	9	9	9	9	9	9	9	9	9	9	9	13309	569430	1155800	783460	911020	772530	805980	C00422	HMDB0005366	131750339	LMGL03010175	-	-	-	ko00561,ko01100,ko04714,ko04923,ko04931,ko04975,ko04977,ko04979,ko05417
LIPID-P-0808	TG(16:0_18:0_22:0)	甘油三酯_TG(16:0_18:0_22:0)	GL	甘油脂类	TG	甘油三酯	936.896	918.862	[M+NH4]+	C59H114O6	9	9	9	9	9	9	9	9	9	9	9	9	9	9	9	9	9	9	9	9	9	9	9	9	100890	353640	141510	181280	163490	162510	C00422	HMDB0043916	56938276	LMGL03010459	-	-	-	ko00561,ko01100,ko04714,ko04923,ko04931,ko04975,ko04977,ko04979,ko05417
LIPID-P-0810	TG(16:0_16:0_24:0)	甘油三酯_TG(16:0_16:0_24:0)	GL	甘油脂类	TG	甘油三酯	936.895	918.862	[M+NH4]+	C59H114O6	9	9	9	9	9	9	9	9	9	9	9	9	9	9	9	9	9	9	9	9	9	9	9	9	20489	48365	21007	24366	30288	32547	C00422	HMDB0043889	131754998	-	-	-	-	ko00561,ko01100,ko04714,ko04923,ko04931,ko04975,ko04977,ko04979,ko05417
LIPID-P-0814	TG(16:0_18:0_24:0)	甘油三酯_TG(16:0_18:0_24:0)	GL	甘油脂类	TG	甘油三酯	964.928	946.893	[M+NH4]+	C61H118O6	9	9	9	9	9	9	9	9	9	9	9	9	9	9	9	9	9	9	9	9	9	9	9	9	46281	111360	67066	57288	74266	58988	C00422	HMDB0043917	131755013	-	-	-	-	ko00561,ko01100,ko04714,ko04923,ko04931,ko04975,ko04977,ko04979,ko05417
LIPID-P-0818	TG(10:0_14:0_14:1)	甘油三酯_TG(10:0_14:0_14:1)	GL	甘油脂类	TG	甘油三酯	682.599	664.564	[M+NH4]+	C41H76O6	9	9	9	9	9	9	9	9	9	9	9	9	9	9	9	9	9	9	9	9	9	9	9	9	19602	16156	9888.7	12618	18931	17011	C00422	-	-	-	-	-	-	ko00561,ko01100,ko04714,ko04923,ko04931,ko04975,ko04977,ko04979,ko05417
LIPID-P-0819	TG(8:0_16:0_16:1)	甘油三酯_TG(8:0_16:0_16:1)	GL	甘油脂类	TG	甘油三酯	710.625	692.595	[M+NH4]+	C43H80O6	9	9	9	9	9	9	9	9	9	9	9	9	9	9	9	9	9	9	9	9	9	9	9	9	633330	456600	373090	546120	610570	596600	C00422	-	-	-	-	-	-	ko00561,ko01100,ko04714,ko04923,ko04931,ko04975,ko04977,ko04979,ko05417
LIPID-P-0820	TG(8:0_14:0_18:1)	甘油三酯_TG(8:0_14:0_18:1)	GL	甘油脂类	TG	甘油三酯	710.627	692.595	[M+NH4]+	C43H80O6	9	9	9	9	9	9	9	9	9	9	9	9	9	9	9	9	9	9	9	9	9	9	9	9	144290	106000	74238	127100	111920	128020	C00422	-	-	-	-	-	-	ko00561,ko01100,ko04714,ko04923,ko04931,ko04975,ko04977,ko04979,ko05417
LIPID-P-0821	TG(10:0_12:0_18:1)	甘油三酯_TG(10:0_12:0_18:1)	GL	甘油脂类	TG	甘油三酯	710.629	692.595	[M+NH4]+	C43H80O6	9	9	9	9	9	9	9	9	9	9	9	9	9	9	9	9	9	9	9	9	9	9	9	9	70494	72525	63845	64667	50916	74086	C00422	-	-	-	-	-	-	ko00561,ko01100,ko04714,ko04923,ko04931,ko04975,ko04977,ko04979,ko05417
LIPID-P-0822	TG(8:0_16:0_18:1)	甘油三酯_TG(8:0_16:0_18:1)	GL	甘油脂类	TG	甘油三酯	738.659	720.627	[M+NH4]+	C45H84O6	9	9	9	9	9	9	9	9	9	12527	9	9	9	9	9	9	9	9	9	9	9	23803	13474	5253.8	1960200	1599900	1635700	1653300	1812300	2047600	C00422	-	-	-	-	-	-	ko00561,ko01100,ko04714,ko04923,ko04931,ko04975,ko04977,ko04979,ko05417
LIPID-P-0823	TG(12:0_14:0_16:1)	甘油三酯_TG(12:0_14:0_16:1)	GL	甘油脂类	TG	甘油三酯	738.66	720.627	[M+NH4]+	C45H84O6	9	9	14409	9	9	9	34875	38668	27873	9	9	20286	9	9	29745	30350	14304	9	11806	35642	29711	31572	37117	21174	565700	396420	433760	416150	459730	556570	C00422	-	56937002	LMGL03013212	-	-	-	ko00561,ko01100,ko04714,ko04923,ko04931,ko04975,ko04977,ko04979,ko05417
LIPID-P-0824	TG(10:0_16:0_16:1)	甘油三酯_TG(10:0_16:0_16:1)	GL	甘油脂类	TG	甘油三酯	738.661	720.627	[M+NH4]+	C45H84O6	9	9	9	9	9	9	9	9	9	9	9	9	9	9	9	9	9	9	9	9	9	23836	1268	9	1591800	1312600	1364700	1184800	1491700	1767600	C00422	-	-	-	-	-	-	ko00561,ko01100,ko04714,ko04923,ko04931,ko04975,ko04977,ko04979,ko05417
LIPID-P-0827	TG(12:0_16:0_16:1)	甘油三酯_TG(12:0_16:0_16:1)	GL	甘油脂类	TG	甘油三酯	766.692	748.658	[M+NH4]+	C47H88O6	133390	78425	66783	9	117360	80790	110710	115080	114190	123640	112410	99295	136280	126010	56417	9	141630	121570	169420	155340	131840	176130	84667	131730	1829400	1062100	1262000	1484100	1303300	1606000	C00422	-	56937112	LMGL03013322	-	-	-	ko00561,ko01100,ko04714,ko04923,ko04931,ko04975,ko04977,ko04979,ko05417
LIPID-P-0828	TG(10:0_16:0_18:1)	甘油三酯_TG(10:0_16:0_18:1)	GL	甘油脂类	TG	甘油三酯	766.692	748.658	[M+NH4]+	C47H88O6	9	9	10496	9	9	9598.9	26857	9	21762	9	9	20280	9	9	8230.1	9	9	11979	55289	62927	38011	91939	36702	37510	13522000	9616500	12173000	12561000	8220900	11386000	C00422	-	-	-	-	-	-	ko00561,ko01100,ko04714,ko04923,ko04931,ko04975,ko04977,ko04979,ko05417
LIPID-P-0829	TG(12:0_14:0_18:1)	甘油三酯_TG(12:0_14:0_18:1)	GL	甘油脂类	TG	甘油三酯	766.692	748.658	[M+NH4]+	C47H88O6	43582	76730	9	9	62516	9	61623	42566	96913	60168	78033	91543	81496	50347	56755	9	9	77500	97976	115790	76420	100800	62798	72775	1440100	1137400	1031300	1362200	1324200	1081200	C00422	-	56937007	LMGL03013217	-	-	-	ko00561,ko01100,ko04714,ko04923,ko04931,ko04975,ko04977,ko04979,ko05417
LIPID-P-0831	TG(12:0_15:0_18:1)	甘油三酯_TG(12:0_15:0_18:1)	GL	甘油脂类	TG	甘油三酯	780.703	762.674	[M+NH4]+	C48H90O6	9	9	9	9	9	9	9	9	9	9	9	9	9	9	9	9	9	9	9	9	9	9	9	9	805180	728190	761270	773340	735970	957740	C00422	-	56937064	LMGL03013274	-	-	-	ko00561,ko01100,ko04714,ko04923,ko04931,ko04975,ko04977,ko04979,ko05417
LIPID-P-0833	TG(12:0_16:0_18:1)	甘油三酯_TG(12:0_16:0_18:1)	GL	甘油脂类	TG	甘油三酯	794.724	776.689	[M+NH4]+	C49H92O6	33863	9	9	9	9	9	73357	56211	61220	31143	44146	37733	9	32768	36081	17844	19361	9	90527	90044	63963	186280	87774	119710	8152200	5502900	6284900	7263500	7436900	7411500	C00422	-	56937116	LMGL03013326	-	-	-	ko00561,ko01100,ko04714,ko04923,ko04931,ko04975,ko04977,ko04979,ko05417
LIPID-P-0834	TG(14:0_16:0_16:1)	甘油三酯_TG(14:0_16:0_16:1)	GL	甘油脂类	TG	甘油三酯	794.724	776.689	[M+NH4]+	C49H92O6	131240	121310	9	94100	96161	139550	163000	159530	218920	131860	119700	162600	131670	9	137790	9	9	9	325990	269880	181910	490700	208790	280540	12226000	8883900	9723000	12616000	11923000	11182000	C00422	HMDB0042129	56938011	LMGL03014221	-	-	-	ko00561,ko01100,ko04714,ko04923,ko04931,ko04975,ko04977,ko04979,ko05417
LIPID-P-0835	TG(15:0_16:0_16:1)	甘油三酯_TG(15:0_16:0_16:1)	GL	甘油脂类	TG	甘油三酯	808.737	790.705	[M+NH4]+	C50H94O6	9	9	9	9	9	9	9	9	9	9	9	9	9	9	9	9	9	9	9	9	9	9	9	9	2101000	1958600	2045900	2104200	2270400	2275400	C00422	HMDB0043025	56938794	LMGL03015005	-	-	-	ko00561,ko01100,ko04714,ko04923,ko04931,ko04975,ko04977,ko04979,ko05417
LIPID-P-0836	TG(14:0_15:0_18:1)	甘油三酯_TG(14:0_15:0_18:1)	GL	甘油脂类	TG	甘油三酯	808.736	790.705	[M+NH4]+	C50H94O6	9	9	9	9	9	9	9	9	9	9	9	9	9	9	9	9	9	9	9	9	9	9	9	9	850460	829270	888130	840320	852830	998770	C00422	HMDB0042100	56937963	LMGL03014173	-	-	-	ko00561,ko01100,ko04714,ko04923,ko04931,ko04975,ko04977,ko04979,ko05417
LIPID-P-0837	TG(16:0_16:0_16:1)	甘油三酯_TG(16:0_16:0_16:1)	GL	甘油脂类	TG	甘油三酯	822.755	804.721	[M+NH4]+	C51H96O6	249530	208490	108120	149790	54812	226820	1216400	1052300	1635200	219840	908770	1025600	388450	110800	486110	101750	211790	245170	2438500	2221100	1141900	3557100	826790	1845000	49503000	45328000	45253000	51407000	54753000	57902000	C00422	HMDB0005359	9543986	LMGL03010017	-	-	4716	ko00561,ko01100,ko04714,ko04923,ko04931,ko04975,ko04977,ko04979,ko05417
LIPID-P-0838	TG(14:0_16:0_18:1)	甘油三酯_TG(14:0_16:0_18:1)	GL	甘油脂类	TG	甘油三酯	822.755	804.721	[M+NH4]+	C51H96O6	58868	63350	31995	46972	9	64282	227710	221730	422380	31011	158050	252300	92745	32340	116400	44108	49442	50149	506080	394240	190930	873340	197670	415780	10913000	11714000	10468000	13657000	12824000	14786000	C00422	HMDB0042131	56938015	LMGL03014226	-	-	-	ko00561,ko01100,ko04714,ko04923,ko04931,ko04975,ko04977,ko04979,ko05417
LIPID-P-0841	TG(15:0_16:0_18:1)	甘油三酯_TG(15:0_16:0_18:1)	GL	甘油脂类	TG	甘油三酯	836.77	818.736	[M+NH4]+	C52H98O6	9	9	9	9	9	44590	104780	59935	97764	20993	54070	58693	9	9	9	9	9	9	167120	96348	51020	403560	78687	173740	10681000	9326600	10048000	11139000	12683000	13577000	C00422	HMDB0043027	131754161	LMGL03015010	-	-	-	ko00561,ko01100,ko04714,ko04923,ko04931,ko04975,ko04977,ko04979,ko05417
LIPID-P-0843	TG(16:0_16:0_18:1)	甘油三酯_TG(16:0_16:0_18:1)	GL	甘油脂类	TG	甘油三酯	850.786	832.752	[M+NH4]+	C53H100O6	2042500	1490000	713510	886850	309840	1406600	7783200	5126300	8461100	1007300	6440600	4816200	2117800	539650	3113000	676640	1193300	2190800	14064000	14752000	7023600	25979000	9977300	13161000	262460000	259680000	277830000	269450000	283170000	308890000	C00422	HMDB0005360	25240460	LMGL03010006	-	-	4705	ko00561,ko01100,ko04714,ko04923,ko04931,ko04975,ko04977,ko04979,ko05417
LIPID-P-0845	TG(16:0_17:0_18:1)	甘油三酯_TG(16:0_17:0_18:1)	GL	甘油脂类	TG	甘油三酯	864.801	846.768	[M+NH4]+	C54H102O6	65772	40402	9	9	9	9	189170	106540	230370	9	64344	107710	9	9	89503	9	9	38706	256850	192470	130270	732200	188070	228840	24514000	23668000	25076000	25324000	24440000	29711000	C00422	-	-	LMGL03010051	-	-	-	ko00561,ko01100,ko04714,ko04923,ko04931,ko04975,ko04977,ko04979,ko05417
LIPID-P-0846	TG(16:0_18:0_18:1)	甘油三酯_TG(16:0_18:0_18:1)	GL	甘油脂类	TG	甘油三酯	878.817	860.783	[M+NH4]+	C55H104O6	391840	171180	76335	119880	43588	245480	1019800	766630	1549500	155300	687100	842150	260590	91103	768400	156410	282270	307560	2105900	1886500	828300	5099000	1477200	2414200	109090000	111440000	103410000	104490000	127820000	125630000	C00422	HMDB0005367	5365005	LMGL03010085	-	-	-	ko00561,ko01100,ko04714,ko04923,ko04931,ko04975,ko04977,ko04979,ko05417
LIPID-P-0848	TG(16:0_16:1_20:0)	甘油三酯_TG(16:0_16:1_20:0)	GL	甘油脂类	TG	甘油三酯	878.818	860.783	[M+NH4]+	C55H104O6	9	9	9	9	9	9	9	9	9	9	9	9	9	9	9	9	9	9	9	9	9	9	9	9	306980	376600	325910	363720	343560	454610	C00422	HMDB0005375	9544061	LMGL03010095	-	-	4794	ko00561,ko01100,ko04714,ko04923,ko04931,ko04975,ko04977,ko04979,ko05417
LIPID-P-0849	TG(17:0_18:0_18:1)	甘油三酯_TG(17:0_18:0_18:1)	GL	甘油脂类	TG	甘油三酯	892.831	874.799	[M+NH4]+	C56H106O6	9	9	9	9	9	9	9	9	9	9	9	9	9	9	9	9	9	9	9	9	9	46164	23846	34497	2516700	1810800	3154900	3207200	3138400	3320400	C00422	-	9544084	LMGL03010119	-	-	-	ko00561,ko01100,ko04714,ko04923,ko04931,ko04975,ko04977,ko04979,ko05417
LIPID-P-0850	TG(17:0_17:0_19:1)	甘油三酯_TG(17:0_17:0_19:1)	GL	甘油脂类	TG	甘油三酯	892.826	874.799	[M+NH4]+	C56H106O6	9	9	9	9	9	9	9	9	9	9	9	9	9	9	9	9	9	9	9	9	9	9	9	9	704890	820160	929630	756390	1026200	802430	C00422	-	56936791	LMGL03012999	-	-	-	ko00561,ko01100,ko04714,ko04923,ko04931,ko04975,ko04977,ko04979,ko05417
LIPID-P-0851	TG(16:0_18:0_20:1)	甘油三酯_TG(16:0_18:0_20:1)	GL	甘油脂类	TG	甘油三酯	906.847	888.815	[M+NH4]+	C57H108O6	9	9	9	9	9	9	11709	7468.4	9	9	10614	10825	9	9	13486	4461	9	9	9	16884	13607	45128	12382	31451	3201100	4844100	4630100	5827100	5776200	4439700	C00422	HMDB0005368	9544170	LMGL03010205	-	-	-	ko00561,ko01100,ko04714,ko04923,ko04931,ko04975,ko04977,ko04979,ko05417
LIPID-P-0852	TG(18:0_18:0_18:1)	甘油三酯_TG(18:0_18:0_18:1)	GL	甘油脂类	TG	甘油三酯	906.849	888.815	[M+NH4]+	C57H108O6	141850	73526	53254	41327	17220	122390	303640	262330	474120	37420	234870	180430	130070	46949	507080	74865	109280	166570	451370	437100	290740	1660700	565620	819770	91001000	104880000	83501000	111870000	122010000	90519000	C00422	HMDB0005395	16058371	LMGL03010188	-	-	4884	ko00561,ko01100,ko04714,ko04923,ko04931,ko04975,ko04977,ko04979,ko05417
LIPID-P-0853	TG(16:0_20:0_18:1)	甘油三酯_TG(16:0_20:0_18:1)	GL	甘油脂类	TG	甘油三酯	906.846	888.815	[M+NH4]+	C57H108O6	6565.7	9	9	9	9	9	14403	9	16387	9	7902	13970	9	9	8310.9	2148.5	6047.1	9	24255	23918	19548	46652	18799	42059	5323200	5637300	4448500	5312200	6320000	5445100	C00422	HMDB0005368	9544170	LMGL03010205	-	-	-	ko00561,ko01100,ko04714,ko04923,ko04931,ko04975,ko04977,ko04979,ko05417
LIPID-P-0854	TG(15:0_16:0_24:1)	甘油三酯_TG(15:0_16:0_24:1)	GL	甘油脂类	TG	甘油三酯	920.858	902.83	[M+NH4]+	C58H110O6	9	9	9	9	9	9	9	9	9	9	9	9	9	9	9	9	9	9	9	9	9	9	9	9	363620	510490	442560	451660	473510	454450	C00422	HMDB0043031	131754165	-	-	-	-	ko00561,ko01100,ko04714,ko04923,ko04931,ko04975,ko04977,ko04979,ko05417
LIPID-P-0855	TG(16:0_18:1_21:0)	甘油三酯_TG(16:0_18:1_21:0)	GL	甘油脂类	TG	甘油三酯	920.855	902.83	[M+NH4]+	C58H110O6	9	9	9	9	9	9	9	9	9	9	9	9	9	9	9	9	9	9	9	9	9	9	9	9	427850	759000	651620	673770	698690	664030	C00422	-	9544418	LMGL03010455	-	-	-	ko00561,ko01100,ko04714,ko04923,ko04931,ko04975,ko04977,ko04979,ko05417
LIPID-P-0856	TG(18:0_18:1_20:0)	甘油三酯_TG(18:0_18:1_20:0)	GL	甘油脂类	TG	甘油三酯	934.876	916.846	[M+NH4]+	C59H112O6	9	9	9	9	9	9	9	9	9	9	9	9	9	9	9	9	9	9	9	9	9	9	9	9	858410	902430	1040600	1169800	1127600	1089400	C00422	HMDB0005402	9544345	LMGL03010382	-	-	-	ko00561,ko01100,ko04714,ko04923,ko04931,ko04975,ko04977,ko04979,ko05417
LIPID-P-0858	TG(16:0_18:1_22:0)	甘油三酯_TG(16:0_18:1_22:0)	GL	甘油脂类	TG	甘油三酯	934.88	916.846	[M+NH4]+	C59H112O6	9	9	9	9	9	9	9	9	9	9	9	9	9	9	9	9	9	9	9	9	9	11429	9	9	1511600	1666600	1898600	1681000	1408400	2029800	C00422	HMDB0044112	9544474	LMGL03010511	-	-	-	ko00561,ko01100,ko04714,ko04923,ko04931,ko04975,ko04977,ko04979,ko05417
LIPID-P-0859	TG(16:0_24:0_16:1)	甘油三酯_TG(16:0_24:0_16:1)	GL	甘油脂类	TG	甘油三酯	934.871	916.846	[M+NH4]+	C59H112O6	9	9	9	9	9	9	9	9	9	9	9	9	9	9	9	9	9	9	9	9	9	9	9	9	25573	36424	26259	44275	35387	40200	C00422	HMDB0044003	131755091	-	-	-	-	ko00561,ko01100,ko04714,ko04923,ko04931,ko04975,ko04977,ko04979,ko05417
LIPID-P-0861	TG(15:0_24:0_18:1)	甘油三酯_TG(15:0_24:0_18:1)	GL	甘油脂类	TG	甘油三酯	948.888	930.862	[M+NH4]+	C60H114O6	9	9	9	9	9	9	9	9	9	9	9	9	9	9	9	9	9	9	9	9	9	9	9	9	136090	177070	131150	132690	135500	158160	C00422	HMDB0043142	131754270	-	-	-	-	ko00561,ko01100,ko04714,ko04923,ko04931,ko04975,ko04977,ko04979,ko05417
LIPID-P-0862	TG(16:0_23:0_18:1)	甘油三酯_TG(16:0_23:0_18:1)	GL	甘油脂类	TG	甘油三酯	948.891	930.862	[M+NH4]+	C60H114O6	9	9	9	9	9	9	9	9	9	9	9	9	9	9	9	9	9	9	9	9	9	9	9	9	143740	144130	165710	145560	143760	152420	C00422	-	-	-	-	-	-	ko00561,ko01100,ko04714,ko04923,ko04931,ko04975,ko04977,ko04979,ko05417
LIPID-P-0865	TG(16:0_24:0_18:1)	甘油三酯_TG(16:0_24:0_18:1)	GL	甘油脂类	TG	甘油三酯	962.911	944.877	[M+NH4]+	C61H116O6	9	9	9	9	9	9	9	9	9	9	9	9	9	9	9	9	9	9	9	9	9	9	9	9	294550	349050	314710	317880	344310	311820	C00422	HMDB0044004	131755092	-	-	-	-	ko00561,ko01100,ko04714,ko04923,ko04931,ko04975,ko04977,ko04979,ko05417
LIPID-P-0867	TG(16:0_20:1_22:0)	甘油三酯_TG(16:0_20:1_22:0)	GL	甘油脂类	TG	甘油三酯	962.912	944.877	[M+NH4]+	C61H116O6	9	9	9	9	9	9	9	9	9	9	9	9	9	9	9	9	9	9	9	9	9	9	9	9	77728	103760	81530	74840	83439	100490	C00422	HMDB0044140	9544784	LMGL03010823	-	-	-	ko00561,ko01100,ko04714,ko04923,ko04931,ko04975,ko04977,ko04979,ko05417
LIPID-P-0868	TG(16:0_25:0_18:1)	甘油三酯_TG(16:0_25:0_18:1)	GL	甘油脂类	TG	甘油三酯	976.919	958.893	[M+NH4]+	C62H118O6	9	9	9	9	9	9	9	9	9	9	9	9	9	9	9	9	9	9	9	9	9	9	9	9	36928	43440	42751	35812	41742	43297	C00422	-	-	-	-	-	-	ko00561,ko01100,ko04714,ko04923,ko04931,ko04975,ko04977,ko04979,ko05417
LIPID-P-0870	TG(16:0_26:0_18:1)	甘油三酯_TG(16:0_26:0_18:1)	GL	甘油脂类	TG	甘油三酯	990.936	972.908	[M+NH4]+	C63H120O6	9	9	9	9	9	9	9	9	9	9	9	9	9	9	9	9	9	9	9	9	9	9	9	9	55717	56881	49847	53509	60434	68577	C00422	-	-	-	-	-	-	ko00561,ko01100,ko04714,ko04923,ko04931,ko04975,ko04977,ko04979,ko05417
LIPID-P-0872	TG(18:0_20:1_22:0)	甘油三酯_TG(18:0_20:1_22:0)	GL	甘油脂类	TG	甘油三酯	990.943	972.908	[M+NH4]+	C63H120O6	9	9	9	9	9	9	9	9	9	9	9	9	9	9	9	9	9	9	9	9	9	9	9	9	31683	41491	39750	33090	44611	50806	C00422	HMDB0044967	9545303	LMGL03011188	-	-	-	ko00561,ko01100,ko04714,ko04923,ko04931,ko04975,ko04977,ko04979,ko05417
LIPID-P-0875	TG(8:0_14:0_18:2)	甘油三酯_TG(8:0_14:0_18:2)	GL	甘油脂类	TG	甘油三酯	708.612	690.58	[M+NH4]+	C43H78O6	9	9	9	9	9	9	9	9	9	9	9	9	9	9	9	9	9	9	9	9	9	9	9	9	17185	18565	21754	26008	14934	17181	C00422	-	-	-	-	-	-	ko00561,ko01100,ko04714,ko04923,ko04931,ko04975,ko04977,ko04979,ko05417
LIPID-P-0876	TG(8:0_16:1_16:1)	甘油三酯_TG(8:0_16:1_16:1)	GL	甘油脂类	TG	甘油三酯	708.611	690.58	[M+NH4]+	C43H78O6	9	9	9	9	9	9	9	9	9	9	9	9	9	9	9	9	9	9	9	9	9	9	9	9	28852	34306	27280	30500	38536	41909	C00422	-	-	-	-	-	-	ko00561,ko01100,ko04714,ko04923,ko04931,ko04975,ko04977,ko04979,ko05417
LIPID-P-0878	TG(8:0_16:1_18:1)	甘油三酯_TG(8:0_16:1_18:1)	GL	甘油脂类	TG	甘油三酯	736.646	718.611	[M+NH4]+	C45H82O6	9	9	9	9	9	9	9	9	9	9	9	9	9	9	9	9	9	9	9	9	9	9	9	9	626830	619460	568110	536630	809140	651820	C00422	-	-	-	-	-	-	ko00561,ko01100,ko04714,ko04923,ko04931,ko04975,ko04977,ko04979,ko05417
LIPID-P-0880	TG(8:0_16:0_18:2)	甘油三酯_TG(8:0_16:0_18:2)	GL	甘油脂类	TG	甘油三酯	736.642	718.611	[M+NH4]+	C45H82O6	9	9	9	9	9	9	9	9	9	9	9	9	9	9	9	9	9	9	9	9	9	9	9	9	558370	517440	574870	540960	499830	607270	C00422	-	-	-	-	-	-	ko00561,ko01100,ko04714,ko04923,ko04931,ko04975,ko04977,ko04979,ko05417
LIPID-P-0882	TG(9:0_16:0_18:2)	甘油三酯_TG(9:0_16:0_18:2)	GL	甘油脂类	TG	甘油三酯	750.658	732.627	[M+NH4]+	C46H84O6	9	9	9	9	9	9	9	9	9	9	9	9	9	9	9	9	9	9	2909.8	4545.2	9	9	9	9	383720	293900	379710	422320	441650	396440	C00422	-	-	-	-	-	-	ko00561,ko01100,ko04714,ko04923,ko04931,ko04975,ko04977,ko04979,ko05417
LIPID-P-0884	TG(14:0_14:1_16:1)	甘油三酯_TG(14:0_14:1_16:1)	GL	甘油脂类	TG	甘油三酯	764.673	746.642	[M+NH4]+	C47H86O6	52342	9	9	64932	47205	51359	116780	9	9	9	9	9	62218	9	51263	9	57056	9	69610	99980	118010	76200	64178	37057	1943200	1638600	1776400	1998600	2109400	2093900	C00422	HMDB0042279	131753421	LMGL03014140	-	-	-	ko00561,ko01100,ko04714,ko04923,ko04931,ko04975,ko04977,ko04979,ko05417
LIPID-P-0885	TG(10:0_16:0_18:2)	甘油三酯_TG(10:0_16:0_18:2)	GL	甘油脂类	TG	甘油三酯	764.672	746.642	[M+NH4]+	C47H86O6	9	9	9	9	9	9	9	9	21769	9	9	9	9	9	9	9	9	9	36159	24897	21714	41417	9	9	4013700	3107100	4145800	4099300	5162500	4893300	C00422	-	-	-	-	-	-	ko00561,ko01100,ko04714,ko04923,ko04931,ko04975,ko04977,ko04979,ko05417
LIPID-P-0886	TG(12:0_14:0_18:2)	甘油三酯_TG(12:0_14:0_18:2)	GL	甘油脂类	TG	甘油三酯	764.676	746.642	[M+NH4]+	C47H86O6	9	9	9	9	9	9	20470	18612	17898	9	9	38378	32064	9	9	14502	9	9	9	9	9	9	21525	22302	317570	214590	266610	321380	334150	308460	C00422	-	56937008	LMGL03013218	-	-	-	ko00561,ko01100,ko04714,ko04923,ko04931,ko04975,ko04977,ko04979,ko05417
LIPID-P-0892	TG(14:1_16:0_16:1)	甘油三酯_TG(14:1_16:0_16:1)	GL	甘油脂类	TG	甘油三酯	792.708	774.674	[M+NH4]+	C49H90O6	9	21640	12452	9	9	9	67697	41258	60884	35224	34945	47024	27377	9	9	9	37206	25004	81079	73318	50972	132920	59170	44488	5578400	4881200	6229800	6304600	6233500	6336100	C00422	HMDB0047771	56938416	LMGL03014627	-	-	-	ko00561,ko01100,ko04714,ko04923,ko04931,ko04975,ko04977,ko04979,ko05417
LIPID-P-0893	TG(12:0_16:0_18:2)	甘油三酯_TG(12:0_16:0_18:2)	GL	甘油脂类	TG	甘油三酯	792.707	774.674	[M+NH4]+	C49H90O6	9	9	9	9	9	9	27379	27643	9	9	9	9	9	9	23333	9	9	9	47202	49372	34389	82664	9	36104	4159300	3876800	4676300	4613900	4009300	4238700	C00422	-	56937117	LMGL03013327	-	-	-	ko00561,ko01100,ko04714,ko04923,ko04931,ko04975,ko04977,ko04979,ko05417
LIPID-P-0894	TG(14:0_14:1_18:1)	甘油三酯_TG(14:0_14:1_18:1)	GL	甘油脂类	TG	甘油三酯	792.708	774.674	[M+NH4]+	C49H90O6	9	16682	9	17879	14507	23969	27432	9	40025	14961	37127	33760	9	9	21764	9	9	9	72005	53971	34673	167860	34128	88621	10632000	10220000	13635000	13979000	11454000	14252000	C00422	HMDB0042281	56937935	LMGL03014145	-	-	-	ko00561,ko01100,ko04714,ko04923,ko04931,ko04975,ko04977,ko04979,ko05417
LIPID-P-0896	TG(15:0_16:1_16:1)	甘油三酯_TG(15:0_16:1_16:1)	GL	甘油脂类	TG	甘油三酯	806.724	788.689	[M+NH4]+	C50H92O6	191880	155210	228910	214770	162390	306680	268340	227680	265250	176690	147030	248910	260550	290220	243900	200690	156530	206640	225540	289500	248910	299850	176880	262160	892160	655400	872980	845660	896570	944310	C00422	HMDB0043199	131754326	LMGL03012901	-	-	-	ko00561,ko01100,ko04714,ko04923,ko04931,ko04975,ko04977,ko04979,ko05417
LIPID-P-0898	TG(14:0_15:0_18:2)	甘油三酯_TG(14:0_15:0_18:2)	GL	甘油脂类	TG	甘油三酯	806.722	788.689	[M+NH4]+	C50H92O6	9	9	9	9	9	9	9	9	9	9	9	9	9	9	9	9	9	9	9	9	9	9	9	9	608660	471590	498630	540150	464960	667270	C00422	HMDB0042106	56937964	LMGL03014174	-	-	-	ko00561,ko01100,ko04714,ko04923,ko04931,ko04975,ko04977,ko04979,ko05417
LIPID-P-0900	TG(14:0_16:1_17:1)	甘油三酯_TG(14:0_16:1_17:1)	GL	甘油脂类	TG	甘油三酯	806.722	788.689	[M+NH4]+	C50H92O6	9	9	9	9	9	9	9	9	9	9	9	9	9	9	9	9	9	9	9	9	9	9	9	9	261640	252030	334390	319930	312450	286660	C00422	-	56938037	LMGL03014248	-	-	-	ko00561,ko01100,ko04714,ko04923,ko04931,ko04975,ko04977,ko04979,ko05417
LIPID-P-0901	TG(16:0_16:1_16:1)	甘油三酯_TG(16:0_16:1_16:1)	GL	甘油脂类	TG	甘油三酯	820.739	802.705	[M+NH4]+	C51H94O6	134990	112680	80633	103390	68229	86590	533120	285640	629380	132550	351400	493210	138150	55688	204020	9	71250	123960	798850	726880	347440	1569900	338360	639480	48401000	45262000	47393000	45386000	56273000	54714000	C00422	HMDB0005376	-	LMGL03010018	-	-	4717	ko00561,ko01100,ko04714,ko04923,ko04931,ko04975,ko04977,ko04979,ko05417
LIPID-P-0902	TG(14:0_16:0_18:2)	甘油三酯_TG(14:0_16:0_18:2)	GL	甘油脂类	TG	甘油三酯	820.739	802.705	[M+NH4]+	C51H94O6	60681	32914	9	9	9	9	250020	101330	275820	29380	148880	170000	49379	9	90276	34321	9	9	309750	287780	142530	690560	199660	309790	19280000	14943000	15639000	20607000	18000000	21236000	C00422	-	56938016	LMGL03014227	-	-	-	ko00561,ko01100,ko04714,ko04923,ko04931,ko04975,ko04977,ko04979,ko05417
LIPID-P-0903	TG(14:0_16:1_18:1)	甘油三酯_TG(14:0_16:1_18:1)	GL	甘油脂类	TG	甘油三酯	820.739	802.705	[M+NH4]+	C51H94O6	74675	9	9	9	9	9	187200	109260	264720	62673	135840	228370	47524	32237	80871	58747	60404	63541	337640	297790	188620	637890	174200	246270	29206000	28983000	29189000	25934000	32109000	28861000	C00422	HMDB0010420	53480485	LMGL03014251	-	-	-	ko00561,ko01100,ko04714,ko04923,ko04931,ko04975,ko04977,ko04979,ko05417
LIPID-P-0906	TG(16:0_16:1_17:1)	甘油三酯_TG(16:0_16:1_17:1)	GL	甘油脂类	TG	甘油三酯	834.755	816.721	[M+NH4]+	C52H96O6	9	9	9	9	9	9	40614	9	37596	9	9	9	9	9	9	9	9	9	9	9	9	9	9	9	1237500	1005200	1106600	1043800	1221400	1453200	C00422	-	9543994	LMGL03010025	-	-	-	ko00561,ko01100,ko04714,ko04923,ko04931,ko04975,ko04977,ko04979,ko05417
LIPID-P-0907	TG(15:0_16:0_18:2)	甘油三酯_TG(15:0_16:0_18:2)	GL	甘油脂类	TG	甘油三酯	834.755	816.721	[M+NH4]+	C52H96O6	9	9	9	9	9	9	9	9	37575	9	9	9	9	9	9	9	9	9	9	9	9	100120	9	9	3760900	2932100	3191100	2907000	3813300	4351100	C00422	HMDB0043032	56938800	LMGL03015011	-	-	-	ko00561,ko01100,ko04714,ko04923,ko04931,ko04975,ko04977,ko04979,ko05417
LIPID-P-0908	TG(15:0_16:1_18:1)	甘油三酯_TG(15:0_16:1_18:1)	GL	甘油脂类	TG	甘油三酯	834.755	816.721	[M+NH4]+	C52H96O6	9	9	9	9	9	9	47677	9	9	9	9	9	9	9	9	9	9	9	55515	9	9	123070	9	9	5659000	4344700	4424600	4294400	5243900	5550000	C00422	HMDB0043201	56938821	LMGL03015035	-	-	-	ko00561,ko01100,ko04714,ko04923,ko04931,ko04975,ko04977,ko04979,ko05417
LIPID-P-0909	TG(16:0_16:1_18:1)	甘油三酯_TG(16:0_16:1_18:1)	GL	甘油脂类	TG	甘油三酯	848.771	830.736	[M+NH4]+	C53H98O6	958720	603930	356650	511360	243880	658700	3921300	2088600	3724200	677210	2201500	3269000	971590	360130	1288800	329560	617760	1012600	5101200	5661600	2307400	15061000	2545700	6501200	198040000	191500000	201130000	206010000	205660000	240060000	C00422	HMDB0005377	9544011	LMGL03010043	-	-	-	ko00561,ko01100,ko04714,ko04923,ko04931,ko04975,ko04977,ko04979,ko05417
LIPID-P-0911	TG(14:0_18:0_18:2)	甘油三酯_TG(14:0_18:0_18:2)	GL	甘油脂类	TG	甘油三酯	848.771	830.736	[M+NH4]+	C53H98O6	102690	87789	25916	33506	31298	82491	418390	253390	486800	79601	257330	341220	89577	17302	202990	54986	68658	106220	534790	517110	220230	1982800	376130	747570	38118000	37083000	37893000	34207000	41753000	48505000	C00422	HMDB0010430	53480494	LMGL03014342	-	-	-	ko00561,ko01100,ko04714,ko04923,ko04931,ko04975,ko04977,ko04979,ko05417
LIPID-P-0913	TG(15:0_17:0_19:2)	甘油三酯_TG(15:0_17:0_19:2)	GL	甘油脂类	TG	甘油三酯	862.785	844.752	[M+NH4]+	C54H100O6	9	9	9	9	9	9	9	9	93162	9	9	9	9	9	9	9	9	9	56479	9	30958	283210	9	78521	8245300	9416100	9055700	9377700	9222700	9421600	C00422	-	-	-	-	-	-	ko00561,ko01100,ko04714,ko04923,ko04931,ko04975,ko04977,ko04979,ko05417
LIPID-P-0914	TG(16:0_17:1_18:1)	甘油三酯_TG(16:0_17:1_18:1)	GL	甘油脂类	TG	甘油三酯	862.785	844.752	[M+NH4]+	C54H100O6	9	9	19018	9	9	9	80296	9	106480	9	42791	54615	9	9	9	9	9	9	112010	107610	48375	338060	55739	150520	9199900	9366000	10555000	10062000	10281000	10162000	C00422	-	-	LMGL03010061	-	-	-	ko00561,ko01100,ko04714,ko04923,ko04931,ko04975,ko04977,ko04979,ko05417
LIPID-P-0915	TG(16:0_18:1_18:1)	甘油三酯_TG(16:0_18:1_18:1)	GL	甘油脂类	TG	甘油三酯	876.802	858.768	[M+NH4]+	C55H102O6	1840400	931360	418390	467310	217360	948430	5308600	2778000	5233100	682440	2130500	3362200	1234800	245430	1969500	414500	893210	1243600	6846900	6517000	2760600	16789000	4525600	9669300	202280000	214510000	250090000	262580000	262170000	248500000	C00422	HMDB0005382	25240174	LMGL03010100	-	75583	4798	ko00561,ko01100,ko04714,ko04923,ko04931,ko04975,ko04977,ko04979,ko05417
LIPID-P-0916	TG(16:0_18:0_18:2)	甘油三酯_TG(16:0_18:0_18:2)	GL	甘油脂类	TG	甘油三酯	876.79	858.768	[M+NH4]+	C55H102O6	272300	170900	77289	89335	34033	215480	993350	654310	1146700	166710	732990	704210	235430	73687	680200	119470	154160	336040	1975900	1536300	780600	3893900	1317700	2217700	83007000	86611000	91542000	99095000	103380000	110920000	C00422	HMDB0005369	9544069	LMGL03010104	-	-	-	ko00561,ko01100,ko04714,ko04923,ko04931,ko04975,ko04977,ko04979,ko05417
LIPID-P-0918	TG(14:0_18:0_20:2)	甘油三酯_TG(14:0_18:0_20:2)	GL	甘油脂类	TG	甘油三酯	876.802	858.768	[M+NH4]+	C55H102O6	9	9	9	9	9	9	9	9	9	9	9	9	9	9	9	9	9	9	9	9	9	9	9	9	469020	470030	550790	648870	693740	620230	C00422	HMDB0042168	56938139	LMGL03014350	-	-	-	ko00561,ko01100,ko04714,ko04923,ko04931,ko04975,ko04977,ko04979,ko05417
LIPID-P-0920	TG(16:0_16:1_20:1)	甘油三酯_TG(16:0_16:1_20:1)	GL	甘油脂类	TG	甘油三酯	876.802	858.768	[M+NH4]+	C55H102O6	9	9	9	9	9	9	30579	9	23617	9	9	30806	9	9	9	9	9	9	9	31634	19540	60262	26549	31718	1246100	1262200	1416200	1462000	1511500	1652800	C00422	HMDB0005378	9544079	LMGL03010114	-	-	-	ko00561,ko01100,ko04714,ko04923,ko04931,ko04975,ko04977,ko04979,ko05417
LIPID-P-0921	TG(17:0_18:1_18:1)	甘油三酯_TG(17:0_18:1_18:1)	GL	甘油脂类	TG	甘油三酯	890.786	872.783	[M+NH4]+	C56H104O6	24420	9	9	9	9	15484	49509	9	55632	9	19693	22336	9	9	9	9	9	9	55992	56324	21763	298700	42405	42430	7009900	6485500	7682400	6988600	10262000	8035600	C00422	HMDB0062701	9544103	LMGL03010138	-	127309	-	ko00561,ko01100,ko04714,ko04923,ko04931,ko04975,ko04977,ko04979,ko05417
LIPID-P-0922	TG(16:0_18:1_19:1)	甘油三酯_TG(16:0_18:1_19:1)	GL	甘油脂类	TG	甘油三酯	890.816	872.783	[M+NH4]+	C56H104O6	21130	9	9	9	9	9	38321	9	64067	9	9	9	9	9	12940	9	9	9	42000	30894	31645	163260	41437	56600	8674300	10390000	8283800	12044000	11255000	10998000	C00422	-	56939511	LMGL03015729	-	-	-	ko00561,ko01100,ko04714,ko04923,ko04931,ko04975,ko04977,ko04979,ko05417
LIPID-P-0924	TG(16:0_18:1_20:1)	甘油三酯_TG(16:0_18:1_20:1)	GL	甘油脂类	TG	甘油三酯	904.836	886.799	[M+NH4]+	C57H106O6	41021	38384	9	13168	10091	54203	209960	129030	335560	20842	77443	162720	62293	9	64695	25598	34044	61107	246420	217600	100760	721380	163480	401600	24389000	26119000	31754000	31846000	26242000	36976000	C00422	HMDB0005383	9544199	LMGL03010234	-	-	-	ko00561,ko01100,ko04714,ko04923,ko04931,ko04975,ko04977,ko04979,ko05417
LIPID-P-0925	TG(16:1_18:0_20:1)	甘油三酯_TG(16:1_18:0_20:1)	GL	甘油脂类	TG	甘油三酯	904.812	886.799	[M+NH4]+	C57H106O6	29336	9	9	9	9	33580	187200	68939	241680	13541	65611	178570	58563	9	61185	18403	57108	51891	203150	167440	77737	644360	115780	344860	19179000	22794000	21625000	28187000	23228000	30649000	C00422	HMDB0005424	9544200	LMGL03010235	-	-	-	ko00561,ko01100,ko04714,ko04923,ko04931,ko04975,ko04977,ko04979,ko05417
LIPID-P-0926	TG(18:0_18:1_18:1)	甘油三酯_TG(18:0_18:1_18:1)	GL	甘油脂类	TG	甘油三酯	904.833	886.799	[M+NH4]+	C57H106O6	399020	203700	101810	114240	62821	335250	881090	678160	1476100	139080	713070	862700	279190	83656	893270	142650	282840	394650	1978500	1902900	675720	7512100	1571800	2891400	157270000	184990000	188320000	197250000	190990000	219680000	C00422	HMDB0005403	16058372	LMGL03010217	-	77686	4913	ko00561,ko01100,ko04714,ko04923,ko04931,ko04975,ko04977,ko04979,ko05417
LIPID-P-0927	TG(16:0_16:1_22:1)	甘油三酯_TG(16:0_16:1_22:1)	GL	甘油脂类	TG	甘油三酯	904.833	886.799	[M+NH4]+	C57H106O6	9	9	9	9	9	9	9	9	9	9	9	9	9	9	9	9	9	9	9	9	9	9	9	9	92881	90706	86344	85522	82644	111470	C00422	HMDB0044064	9544289	LMGL03010325	-	-	-	ko00561,ko01100,ko04714,ko04923,ko04931,ko04975,ko04977,ko04979,ko05417
LIPID-P-0928	TG(15:0_18:1_22:1)	甘油三酯_TG(15:0_18:1_22:1)	GL	甘油脂类	TG	甘油三酯	918.842	900.815	[M+NH4]+	C58H108O6	5964.5	9	9	9	9	9	9	9	9	9	9	9	9	9	9	9	9	9	11923	9	9	48111	15129	20208	6143900	5247000	5407000	4510100	4883700	7325600	C00422	HMDB0043233	131754360	LMGL03015160	-	-	-	ko00561,ko01100,ko04714,ko04923,ko04931,ko04975,ko04977,ko04979,ko05417
LIPID-P-0930	TG(18:0_18:1_19:1)	甘油三酯_TG(18:0_18:1_19:1)	GL	甘油脂类	TG	甘油三酯	918.846	900.815	[M+NH4]+	C58H108O6	9	9	9	9	9	9	9	9	9	9	9	9	9	9	9	9	9	9	9	9	9	9	9	9	1376500	1404600	1741900	1554200	1692800	1995600	C00422	-	-	LMGL03016144	-	-	-	ko00561,ko01100,ko04714,ko04923,ko04931,ko04975,ko04977,ko04979,ko05417
LIPID-P-0931	TG(16:0_18:1_21:1)	甘油三酯_TG(16:0_18:1_21:1)	GL	甘油脂类	TG	甘油三酯	918.846	900.815	[M+NH4]+	C58H108O6	9	9	9	9	9	9	9	9	9	9	9	9	9	9	9	9	9	9	9	9	9	9	9	9	201960	181150	209980	214780	200640	219500	C00422	-	-	-	-	-	-	ko00561,ko01100,ko04714,ko04923,ko04931,ko04975,ko04977,ko04979,ko05417
LIPID-P-0933	TG(18:0_18:1_20:1)	甘油三酯_TG(18:0_18:1_20:1)	GL	甘油脂类	TG	甘油三酯	932.866	914.83	[M+NH4]+	C59H110O6	11962	6052.7	9	9	9	9	17930	9	19508	9	6631.4	14478	9	9	14025	9	9	9911.7	23225	20826	9	87732	25454	19315	8918100	10616000	10793000	11248000	11620000	11508000	C00422	HMDB0005404	25240375	LMGL03010434	-	-	-	ko00561,ko01100,ko04714,ko04923,ko04931,ko04975,ko04977,ko04979,ko05417
LIPID-P-0935	TG(16:0_18:1_22:1)	甘油三酯_TG(16:0_18:1_22:1)	GL	甘油脂类	TG	甘油三酯	932.86	914.83	[M+NH4]+	C59H110O6	9	9	9	9	9	9	9	9	9	9	9	9	9	9	9	9	9	9	11681	6194.1	9	14657	9	8166.5	1178700	1058900	1201300	1313300	1210000	1441500	C00422	HMDB0044120	9544534	LMGL03010572	-	-	-	ko00561,ko01100,ko04714,ko04923,ko04931,ko04975,ko04977,ko04979,ko05417
LIPID-P-0936	TG(18:0_18:2_20:0)	甘油三酯_TG(18:0_18:2_20:0)	GL	甘油脂类	TG	甘油三酯	932.865	914.83	[M+NH4]+	C59H110O6	9	9	9	9	9	9	9	9	9	9	9	9	9	9	9	9	9	9	9	9	9	9	9	9	564030	599830	578810	618640	672490	654980	C00422	HMDB0005409	9544390	LMGL03010427	-	-	-	ko00561,ko01100,ko04714,ko04923,ko04931,ko04975,ko04977,ko04979,ko05417
LIPID-P-0937	TG(15:0_18:1_24:1)	甘油三酯_TG(15:0_18:1_24:1)	GL	甘油脂类	TG	甘油三酯	946.872	928.846	[M+NH4]+	C60H112O6	9	9	9	9	9	9	9	9	9	9	9	9	9	9	9	9	9	9	9	9	9	9	9	9	444470	597630	572960	449510	580220	493650	C00422	HMDB0043234	131754361	-	-	-	-	ko00561,ko01100,ko04714,ko04923,ko04931,ko04975,ko04977,ko04979,ko05417
LIPID-P-0938	TG(19:0_18:1_20:1)	甘油三酯_TG(19:0_18:1_20:1)	GL	甘油脂类	TG	甘油三酯	946.872	928.846	[M+NH4]+	C60H112O6	9	9	9	9	9	9	9	9	9	9	9	9	9	9	9	9	9	9	9	9	9	9	9	9	46510	60340	40150	63788	48913	47070	C00422	-	-	-	-	-	-	ko00561,ko01100,ko04714,ko04923,ko04931,ko04975,ko04977,ko04979,ko05417
LIPID-P-0939	TG(22:0_18:1_18:1)	甘油三酯_TG(22:0_18:1_18:1)	GL	甘油脂类	TG	甘油三酯	960.892	942.862	[M+NH4]+	C61H114O6	9	9	9	9	9	9	9	9	9	9	9	9	9	9	9	9	9	9	9	9	9	9	9	9	285770	294860	339420	324470	346170	448810	C00422	HMDB0046485	131757406	-	-	-	-	ko00561,ko01100,ko04714,ko04923,ko04931,ko04975,ko04977,ko04979,ko05417
LIPID-P-0940	TG(18:0_22:0_18:2)	甘油三酯_TG(18:0_22:0_18:2)	GL	甘油脂类	TG	甘油三酯	960.893	942.862	[M+NH4]+	C61H114O6	9	9	9	9	9	9	9	9	9	9	9	9	9	9	9	9	9	9	9	9	9	9	9	9	321700	277170	220980	254460	249240	266060	C00422	HMDB0044815	131755837	-	-	-	-	ko00561,ko01100,ko04714,ko04923,ko04931,ko04975,ko04977,ko04979,ko05417
LIPID-P-0942	TG(16:0_18:1_24:1)	甘油三酯_TG(16:0_18:1_24:1)	GL	甘油脂类	TG	甘油三酯	960.886	942.862	[M+NH4]+	C61H114O6	9	9	9	9	9	9	9	9	9	9	9	9	9	9	9	9	9	9	9	9	9	9	9	9	154210	221840	128830	180690	164840	191900	C00422	HMDB0044093	131755172	-	-	-	-	ko00561,ko01100,ko04714,ko04923,ko04931,ko04975,ko04977,ko04979,ko05417
LIPID-P-0944	TG(23:0_18:1_18:1)	甘油三酯_TG(23:0_18:1_18:1)	GL	甘油脂类	TG	甘油三酯	974.902	956.877	[M+NH4]+	C62H116O6	9	9	9	9	9	9	9	9	9	9	9	9	9	9	9	9	9	9	9	9	9	9	9	9	115510	160240	111640	102480	137960	141180	C00422	-	-	-	-	-	-	ko00561,ko01100,ko04714,ko04923,ko04931,ko04975,ko04977,ko04979,ko05417
LIPID-P-0945	TG(24:0_18:1_18:1)	甘油三酯_TG(24:0_18:1_18:1)	GL	甘油脂类	TG	甘油三酯	988.924	970.893	[M+NH4]+	C63H118O6	9	9	9	9	9	9	9	9	9	9	9	9	9	9	9	9	9	9	9	9	9	9	9	9	120110	148550	114820	141650	107750	136300	C00422	HMDB0047224	131758067	-	-	-	-	ko00561,ko01100,ko04714,ko04923,ko04931,ko04975,ko04977,ko04979,ko05417
LIPID-P-0948	TG(18:0_20:1_22:1)	甘油三酯_TG(18:0_20:1_22:1)	GL	甘油脂类	TG	甘油三酯	988.927	970.893	[M+NH4]+	C63H118O6	9	9	9	9	9	9	9	9	9	9	9	9	9	9	9	9	9	9	9	9	9	9	9	9	13232	25329	17094	21759	16556	27955	C00422	HMDB0044975	131755987	LMGL03011272	-	-	-	ko00561,ko01100,ko04714,ko04923,ko04931,ko04975,ko04977,ko04979,ko05417
LIPID-P-0949	TG(24:0_18:1_20:1)	甘油三酯_TG(24:0_18:1_20:1)	GL	甘油脂类	TG	甘油三酯	1016.95	998.924	[M+NH4]+	C65H122O6	9	9	9	9	9	9	9	9	9	9	9	9	9	9	9	9	9	9	9	9	9	9	9	9	53464	65024	62525	53868	68625	61431	C00422	HMDB0047226	131758069	-	-	-	-	ko00561,ko01100,ko04714,ko04923,ko04931,ko04975,ko04977,ko04979,ko05417
LIPID-P-0952	TG(8:0_16:1_18:2)	甘油三酯_TG(8:0_16:1_18:2)	GL	甘油脂类	TG	甘油三酯	734.626	716.595	[M+NH4]+	C45H80O6	9	9	9	9	9	9	9	9	9	9	9	9	9	9	9	9	9	9	9	9	9	9	9	9	76518	45283	79622	74695	107710	102450	C00422	-	-	-	-	-	-	ko00561,ko01100,ko04714,ko04923,ko04931,ko04975,ko04977,ko04979,ko05417
LIPID-P-0955	TG(14:1_14:1_16:1)	甘油三酯_TG(14:1_14:1_16:1)	GL	甘油脂类	TG	甘油三酯	762.656	744.627	[M+NH4]+	C47H84O6	9	9	9	9	9	9	9	9	9	9	9	9	9	9	9	9	9	9	9	9	9	9	9	9	715760	561490	565730	671400	617460	673810	C00422	HMDB0047886	56936610	LMGL03012816	-	-	-	ko00561,ko01100,ko04714,ko04923,ko04931,ko04975,ko04977,ko04979,ko05417
LIPID-P-0956	TG(8:0_18:1_18:2)	甘油三酯_TG(8:0_18:1_18:2)	GL	甘油脂类	TG	甘油三酯	762.657	744.627	[M+NH4]+	C47H84O6	9	9	9	9	9	9	9	9	9	9	9	9	9	9	9	9	9	9	9	9	9	9	9	9	1234400	1035100	1046100	1045700	1252300	1199200	C00422	-	-	-	-	-	-	ko00561,ko01100,ko04714,ko04923,ko04931,ko04975,ko04977,ko04979,ko05417
LIPID-P-0957	TG(10:0_16:0_18:3)	甘油三酯_TG(10:0_16:0_18:3)	GL	甘油脂类	TG	甘油三酯	762.659	744.627	[M+NH4]+	C47H84O6	9	9	9	9	9	9	9	9	9	9	9	9	1660.3	9	9	9	9	9	9	9	9	9	9	9	704860	581380	581410	614640	683700	694350	C00422	-	-	-	-	-	-	ko00561,ko01100,ko04714,ko04923,ko04931,ko04975,ko04977,ko04979,ko05417
LIPID-P-0958	TG(9:0_18:1_18:2)	甘油三酯_TG(9:0_18:1_18:2)	GL	甘油脂类	TG	甘油三酯	776.675	758.642	[M+NH4]+	C48H86O6	9	9	9	9	9	9	9	9	9	9	9	9	9	9	9	9	9	9	9	9	9	9	9	9	431400	386170	489670	582010	534820	523240	C00422	-	-	-	-	-	-	ko00561,ko01100,ko04714,ko04923,ko04931,ko04975,ko04977,ko04979,ko05417
LIPID-P-0960	TG(14:1_16:1_16:1)	甘油三酯_TG(14:1_16:1_16:1)	GL	甘油脂类	TG	甘油三酯	790.688	772.658	[M+NH4]+	C49H88O6	37823	21040	22899	31063	9	23038	51942	46017	40783	9	38769	9	9	9	15679	27852	24191	17480	9	45139	48190	85177	19579	26766	771410	785590	781510	877170	880080	887180	C00422	HMDB0047909	56936639	LMGL03012845	-	-	-	ko00561,ko01100,ko04714,ko04923,ko04931,ko04975,ko04977,ko04979,ko05417
LIPID-P-0961	TG(12:0_16:1_18:2)	甘油三酯_TG(12:0_16:1_18:2)	GL	甘油脂类	TG	甘油三酯	790.695	772.658	[M+NH4]+	C49H88O6	9	9	9	9	9	9	9	9	9	9	9	9	9	9	9	9	9	9	22364	9	9	9	9	9606.2	3932300	3392700	3558000	4254300	4097300	4547700	C00422	-	-	LMGL03013352	-	-	-	ko00561,ko01100,ko04714,ko04923,ko04931,ko04975,ko04977,ko04979,ko05417
LIPID-P-0962	TG(10:0_18:1_18:2)	甘油三酯_TG(10:0_18:1_18:2)	GL	甘油脂类	TG	甘油三酯	790.69	772.658	[M+NH4]+	C49H88O6	9	9	9	9	9	9	9	9	9	9	9	9	9	9	9	9	9	9	8793.3	9	9	40624	9	11798	4568900	4134000	4229200	4568600	5270600	4934400	C00422	-	-	-	-	-	-	ko00561,ko01100,ko04714,ko04923,ko04931,ko04975,ko04977,ko04979,ko05417
LIPID-P-0965	TG(14:1_16:1_18:1)	甘油三酯_TG(14:1_16:1_18:1)	GL	甘油脂类	TG	甘油三酯	818.724	800.689	[M+NH4]+	C51H92O6	9	9	9	9	9	9	9	9	49501	10617	27266	58462	9	9	9	9	9	9	78998	42234	24196	134290	43001	69063	7366900	6451600	6621600	7865000	7577300	7667400	C00422	HMDB0047911	56938446	LMGL03014657	-	-	-	ko00561,ko01100,ko04714,ko04923,ko04931,ko04975,ko04977,ko04979,ko05417
LIPID-P-0966	TG(14:0_16:1_18:2)	甘油三酯_TG(14:0_16:1_18:2)	GL	甘油脂类	TG	甘油三酯	818.724	800.689	[M+NH4]+	C51H92O6	9	9	9	9	9	9	76972	9	92191	9	39420	70766	9	9	9	9	9	27985	75891	73739	9	196490	9	117540	11583000	9602100	9167900	11277000	11781000	10883000	C00422	HMDB0042316	56938041	LMGL03014252	-	-	-	ko00561,ko01100,ko04714,ko04923,ko04931,ko04975,ko04977,ko04979,ko05417
LIPID-P-0968	TG(16:0_14:1_18:2)	甘油三酯_TG(16:0_14:1_18:2)	GL	甘油脂类	TG	甘油三酯	818.72	800.689	[M+NH4]+	C51H92O6	25194	9	9	29506	9	9	95774	58084	119360	9	42084	87090	37410	9	9	9	9	9	95669	103250	88126	287480	55553	114910	11003000	9290300	12055000	12786000	13526000	15074000	C00422	HMDB0044038	131755125	LMGL03014633	-	-	-	ko00561,ko01100,ko04714,ko04923,ko04931,ko04975,ko04977,ko04979,ko05417
LIPID-P-0970	TG(16:1_16:1_17:1)	甘油三酯_TG(16:1_16:1_17:1)	GL	甘油脂类	TG	甘油三酯	832.737	814.705	[M+NH4]+	C52H94O6	9	9	9	9	9	9	9	9	41163	9	9	9	41487	9	9	9	9	50412	9	9	9	9	9	9	1327800	979100	1031100	1206600	1292400	1440500	C00422	-	9543998	LMGL03010029	-	-	-	ko00561,ko01100,ko04714,ko04923,ko04931,ko04975,ko04977,ko04979,ko05417
LIPID-P-0971	TG(15:0_16:1_18:2)	甘油三酯_TG(15:0_16:1_18:2)	GL	甘油脂类	TG	甘油三酯	832.737	814.705	[M+NH4]+	C52H94O6	9	9	9	9	9	9	9	9	9	9	9	9	9	9	9	9	9	9	9	9	9	9	9	9	1288900	1005100	1123700	1084900	1204500	1486000	C00422	-	56938822	LMGL03015036	-	-	-	ko00561,ko01100,ko04714,ko04923,ko04931,ko04975,ko04977,ko04979,ko05417
LIPID-P-0972	TG(14:0_17:1_18:2)	甘油三酯_TG(14:0_17:1_18:2)	GL	甘油脂类	TG	甘油三酯	832.737	814.705	[M+NH4]+	C52H94O6	9	9	9	9	9	9	9	9	9	9	9	9	9	9	9	9	9	9	9	9	9	9	9	9	188130	175820	158680	125470	164820	171330	C00422	-	56938088	LMGL03014299	-	-	-	ko00561,ko01100,ko04714,ko04923,ko04931,ko04975,ko04977,ko04979,ko05417
LIPID-P-0973	TG(16:1_16:1_18:1)	甘油三酯_TG(16:1_16:1_18:1)	GL	甘油脂类	TG	甘油三酯	846.753	828.721	[M+NH4]+	C53H96O6	140690	46693	39918	54889	9	68547	439310	284560	510450	119340	309380	432010	121370	38062	145940	9	61543	84008	688490	661550	351910	1827600	337430	627860	63472000	59930000	64268000	69674000	65211000	67863000	C00422	HMDB0048590	25240357	LMGL03010052	-	-	-	ko00561,ko01100,ko04714,ko04923,ko04931,ko04975,ko04977,ko04979,ko05417
LIPID-P-0975	TG(16:0_16:1_18:2)	甘油三酯_TG(16:0_16:1_18:2)	GL	甘油脂类	TG	甘油三酯	846.755	828.721	[M+NH4]+	C53H96O6	253690	147480	74878	80678	54520	174150	919940	519420	1044100	154140	658240	808340	201090	78933	384050	93564	79688	172160	1373600	1336500	713130	3626600	773640	1089900	118140000	103410000	107220000	120630000	123690000	128040000	C00422	HMDB0005379	9544021	LMGL03010053	-	-	-	ko00561,ko01100,ko04714,ko04923,ko04931,ko04975,ko04977,ko04979,ko05417
LIPID-P-0977	TG(16:1_17:1_18:1)	甘油三酯_TG(16:1_17:1_18:1)	GL	甘油脂类	TG	甘油三酯	860.767	842.736	[M+NH4]+	C54H98O6	9	9	9	9	9	9	9	9	9	9	9	9	9	9	9	9	4946.1	9083.3	9	9	9	91032	9	9	2569000	1955300	2401800	2572000	2566800	2898700	C00422	-	9544040	LMGL03010073	-	-	-	ko00561,ko01100,ko04714,ko04923,ko04931,ko04975,ko04977,ko04979,ko05417
LIPID-P-0978	TG(15:0_18:1_18:2)	甘油三酯_TG(15:0_18:1_18:2)	GL	甘油脂类	TG	甘油三酯	860.77	842.736	[M+NH4]+	C54H98O6	9	9	9	9	9	9	9	9	18873	9	18725	14490	9	9	9	9	9	12998	19868	20154	14104	116660	18655	50982	4553000	4439400	5121400	5747800	5718500	5961900	C00422	HMDB0011708	53481040	LMGL03015146	-	-	-	ko00561,ko01100,ko04714,ko04923,ko04931,ko04975,ko04977,ko04979,ko05417
LIPID-P-0979	TG(16:0_17:1_18:2)	甘油三酯_TG(16:0_17:1_18:2)	GL	甘油脂类	TG	甘油三酯	860.773	842.736	[M+NH4]+	C54H98O6	9	9	9	9	9	9	29901	9	19092	9	13367	9	9	9	9	9	9	9	21342	18489	11431	74450	22327	23748	2847900	3323900	3666400	3777200	4035700	3943200	C00422	-	9544042	LMGL03010075	-	-	-	ko00561,ko01100,ko04714,ko04923,ko04931,ko04975,ko04977,ko04979,ko05417
LIPID-P-0981	TG(16:1_18:1_18:1)	甘油三酯_TG(16:1_18:1_18:1)	GL	甘油脂类	TG	甘油三酯	874.785	856.752	[M+NH4]+	C55H100O6	611540	302390	118480	223690	63325	260180	1481200	965360	2016300	355570	1122200	1686900	479840	117140	626540	132870	273060	404340	2375500	3189600	1453500	8195200	1501900	3397500	190340000	187770000	197980000	221880000	208560000	227620000	C00422	HMDB0005438	9544083	LMGL03010118	-	-	4816	ko00561,ko01100,ko04714,ko04923,ko04931,ko04975,ko04977,ko04979,ko05417
LIPID-P-0982	TG(16:0_18:1_18:2)	甘油三酯_TG(16:0_18:1_18:2)	GL	甘油脂类	TG	甘油三酯	874.786	856.752	[M+NH4]+	C55H100O6	1117900	624770	178090	307390	86510	635970	2935600	1402500	3247800	365330	1860300	2600600	762540	180050	1476300	240790	375590	674230	2939800	3303200	2262900	9467100	3110000	4619400	183950000	187600000	173570000	198410000	195130000	211930000	C00422	HMDB0005384	25240361	LMGL03010121	-	-	-	ko00561,ko01100,ko04714,ko04923,ko04931,ko04975,ko04977,ko04979,ko05417
LIPID-P-0983	TG(14:0_18:1_20:2)	甘油三酯_TG(14:0_18:1_20:2)	GL	甘油脂类	TG	甘油三酯	874.786	856.752	[M+NH4]+	C55H100O6	9	9	9	9	9	9	9	9	9	9	9	9	9	9	9	9	9	9	9	9	16694	28569	9	9	544600	594040	538840	654940	666280	740710	C00422	HMDB0042378	56938159	LMGL03014370	-	-	-	ko00561,ko01100,ko04714,ko04923,ko04931,ko04975,ko04977,ko04979,ko05417
LIPID-P-0985	TG(17:0_18:1_18:2)	甘油三酯_TG(17:0_18:1_18:2)	GL	甘油脂类	TG	甘油三酯	888.803	870.768	[M+NH4]+	C56H102O6	9	9	9	9	9	9	45214	9	9	9	9	9	9	9	9	9	9	9	77937	72617	9	202020	54441	107010	7882600	9388700	8189600	8944100	9415300	10056000	C00422	-	-	LMGL03010164	-	-	-	ko00561,ko01100,ko04714,ko04923,ko04931,ko04975,ko04977,ko04979,ko05417
LIPID-P-0986	TG(17:1_18:1_18:1)	甘油三酯_TG(17:1_18:1_18:1)	GL	甘油脂类	TG	甘油三酯	888.802	870.768	[M+NH4]+	C56H102O6	9	9	9	9	9	9	45312	24391	9	9	9	30140	9	9	9	9	9	9	70486	47981	27286	207970	30838	76240	6956500	6693000	6238800	7927500	7617000	8981900	C00422	-	-	LMGL03010161	-	-	-	ko00561,ko01100,ko04714,ko04923,ko04931,ko04975,ko04977,ko04979,ko05417
LIPID-P-0988	TG(18:1_18:1_18:1)	甘油三酯_TG(18:1_18:1_18:1)	GL	甘油脂类	TG	甘油三酯	902.818	884.783	[M+NH4]+	C57H104O6	2064300	1129000	360810	601420	221750	1065900	3384900	2348100	5390100	834550	2887500	3949200	1418100	288630	2478800	376720	1283200	1850400	7356400	7122900	3083900	22547000	7067500	10597000	422990000	384650000	398800000	438300000	476330000	487020000	C00422	HMDB0005453	5497163	LMGL03010250	-	53753	-	ko00561,ko01100,ko04714,ko04923,ko04931,ko04975,ko04977,ko04979,ko05417
LIPID-P-0990	TG(18:0_18:1_18:2)	甘油三酯_TG(18:0_18:1_18:2)	GL	甘油脂类	TG	甘油三酯	902.818	884.783	[M+NH4]+	C57H104O6	346130	184740	76553	58439	37065	257270	556680	402170	1078200	118740	514440	493470	218260	62278	472680	102160	140170	213780	743430	749600	698680	4281500	925610	1509600	82566000	82043000	84784000	99438000	99898000	104860000	C00422	HMDB0005405	9544216	LMGL03010252	-	-	-	ko00561,ko01100,ko04714,ko04923,ko04931,ko04975,ko04977,ko04979,ko05417
LIPID-P-0991	TG(16:0_18:1_20:2)	甘油三酯_TG(16:0_18:1_20:2)	GL	甘油脂类	TG	甘油三酯	902.823	884.783	[M+NH4]+	C57H104O6	100930	60354	9	17142	9	85481	318930	133830	308210	21389	73240	221800	59217	9	70751	28037	45366	56666	216870	231720	119130	876760	191090	353780	15792000	14645000	16397000	16658000	16237000	18041000	C00422	HMDB0044096	131755175	LMGL03010271	-	-	-	ko00561,ko01100,ko04714,ko04923,ko04931,ko04975,ko04977,ko04979,ko05417
LIPID-P-0994	TG(18:1_18:1_19:1)	甘油三酯_TG(18:1_18:1_19:1)	GL	甘油脂类	TG	甘油三酯	916.819	898.799	[M+NH4]+	C58H106O6	9	9	9	9	9	9	9	9	38422	9	9	25158	9	9	9	9	9	9	9	9	9	164830	42051	84269	12332000	10854000	11190000	11341000	11904000	12995000	C00422	-	-	LMGL03013031	-	-	-	ko00561,ko01100,ko04714,ko04923,ko04931,ko04975,ko04977,ko04979,ko05417
LIPID-P-0995	TG(17:1_18:1_20:1)	甘油三酯_TG(17:1_18:1_20:1)	GL	甘油脂类	TG	甘油三酯	916.827	898.799	[M+NH4]+	C58H106O6	9	9	9	9	9	9	9	9	9	9	9	9	9	9	9	9	9	9	9	9	9	9	9	9	180110	159050	148800	222430	178950	205240	C00422	-	-	LMGL03010344	-	-	-	ko00561,ko01100,ko04714,ko04923,ko04931,ko04975,ko04977,ko04979,ko05417
LIPID-P-0998	TG(18:1_18:2_20:0)	甘油三酯_TG(18:1_18:2_20:0)	GL	甘油脂类	TG	甘油三酯	930.849	912.815	[M+NH4]+	C59H108O6	50213	19019	9	18737	9	33543	143040	68330	156540	21993	67672	104870	57304	9418.4	99351	18203	54093	60341	152390	164750	41465	592000	166020	280090	43435000	46738000	43599000	47181000	46003000	50466000	C00422	HMDB0005459	25240376	LMGL03010478	-	-	-	ko00561,ko01100,ko04714,ko04923,ko04931,ko04975,ko04977,ko04979,ko05417
LIPID-P-0999	TG(18:1_18:1_20:1)	甘油三酯_TG(18:1_18:1_20:1)	GL	甘油脂类	TG	甘油三酯	930.848	912.815	[M+NH4]+	C59H108O6	37484	16292	7550.1	9	9	9	84371	9	92331	8529.7	36421	39546	9	9	45294	9	21444	9	96815	63379	31349	388330	96674	163060	22660000	25604000	23670000	23600000	28622000	29367000	C00422	HMDB0005454	9544447	LMGL03010484	-	-	-	ko00561,ko01100,ko04714,ko04923,ko04931,ko04975,ko04977,ko04979,ko05417
LIPID-P-1000	TG(16:1_18:1_22:1)	甘油三酯_TG(16:1_18:1_22:1)	GL	甘油脂类	TG	甘油三酯	930.842	912.815	[M+NH4]+	C59H108O6	9	9	9	9	9	9	9	9	9	9	9	9	9	9	9	9	9	9	9	9	9	9	9	9	210470	251680	263870	260240	288470	308370	C00422	HMDB0048638	131759458	LMGL03010633	-	-	-	ko00561,ko01100,ko04714,ko04923,ko04931,ko04975,ko04977,ko04979,ko05417
LIPID-P-1001	TG(20:1_18:2_18:0)	甘油三酯_TG(20:1_18:2_18:0)	GL	甘油脂类	TG	甘油三酯	930.842	912.815	[M+NH4]+	C59H108O6	9	9	9	9	9	9	28584	9	19975	9	20358	9	9	9	9	9	9	9	36636	9	21252	114980	33721	59640	3594500	3958400	4226700	4866400	4861200	5018400	C00422	HMDB0005410	25240377	LMGL03010483	-	-	-	ko00561,ko01100,ko04714,ko04923,ko04931,ko04975,ko04977,ko04979,ko05417
LIPID-P-1003	TG(21:0_18:1_18:2)	甘油三酯_TG(21:0_18:1_18:2)	GL	甘油脂类	TG	甘油三酯	944.864	926.83	[M+NH4]+	C60H110O6	9	9	9	9	9	9	9	9	9	9	9	9	9	9	9	9	9	9	9	9	9	9	9	9	170130	192920	193290	211420	192130	216290	C00422	-	-	-	-	-	-	ko00561,ko01100,ko04714,ko04923,ko04931,ko04975,ko04977,ko04979,ko05417
LIPID-P-1009	TG(18:1_18:1_22:1)	甘油三酯_TG(18:1_18:1_22:1)	GL	甘油脂类	TG	甘油三酯	958.877	940.846	[M+NH4]+	C61H112O6	9	9	9	9	9	9	9	9	9	9	9	9	9	9	9	9	9	9	9	9	9	8784.6	9	9	707750	715700	652690	621070	801530	870540	C00422	HMDB0010466	25240385	LMGL03010976	-	-	-	ko00561,ko01100,ko04714,ko04923,ko04931,ko04975,ko04977,ko04979,ko05417
LIPID-P-1010	TG(18:1_18:2_22:0)	甘油三酯_TG(18:1_18:2_22:0)	GL	甘油脂类	TG	甘油三酯	958.876	940.846	[M+NH4]+	C61H112O6	9	9	9	9	9	9	9	9	9	9	9	9	9	9	9	9	9	9	9	9	9	9	9	9	367650	359030	415030	463760	475810	458820	C00422	-	-	LMGL03010969	-	-	-	ko00561,ko01100,ko04714,ko04923,ko04931,ko04975,ko04977,ko04979,ko05417
LIPID-P-1011	TG(18:1_20:1_20:1)	甘油三酯_TG(18:1_20:1_20:1)	GL	甘油脂类	TG	甘油三酯	958.88	940.846	[M+NH4]+	C61H112O6	9	9	9	9	9	9	9	9	9	9	9	9	9	9	9	9	9	9	9	9	9	9	9	9	870040	698340	810970	929560	787200	675590	C00422	HMDB0005457	9544748	LMGL03010787	-	-	-	ko00561,ko01100,ko04714,ko04923,ko04931,ko04975,ko04977,ko04979,ko05417
LIPID-P-1012	TG(23:0_18:1_18:2)	甘油三酯_TG(23:0_18:1_18:2)	GL	甘油脂类	TG	甘油三酯	972.891	954.862	[M+NH4]+	C62H114O6	9	9	9	9	9	9	9	9	9	9	9	9	9	9	9	9	9	9	9	9	9	9	9	9	36156	38711	26901	41524	35374	49925	C00422	-	-	-	-	-	-	ko00561,ko01100,ko04714,ko04923,ko04931,ko04975,ko04977,ko04979,ko05417
LIPID-P-1016	TG(18:1_20:1_22:1)	甘油三酯_TG(18:1_20:1_22:1)	GL	甘油脂类	TG	甘油三酯	986.912	968.877	[M+NH4]+	C63H116O6	9	9	9	9	9	9	9	9	9	9	9	9	9	9	9	9	9	9	9	9	9	9	9	9	91326	96151	93839	90940	87062	79427	C00422	HMDB0049924	131760687	LMGL03011348	-	-	-	ko00561,ko01100,ko04714,ko04923,ko04931,ko04975,ko04977,ko04979,ko05417
LIPID-P-1017	TG(18:1_18:1_24:1)	甘油三酯_TG(18:1_18:1_24:1)	GL	甘油脂类	TG	甘油三酯	986.905	968.877	[M+NH4]+	C63H116O6	9	9	9	9	9	9	9	9	9	9	9	9	9	9	9	9	9	9	9	9	9	9	9	9	73405	81894	91856	90855	89036	88528	C00422	HMDB0049266	131760063	-	-	-	-	ko00561,ko01100,ko04714,ko04923,ko04931,ko04975,ko04977,ko04979,ko05417
LIPID-P-1020	TG(24:0_18:1_18:2)	甘油三酯_TG(24:0_18:1_18:2)	GL	甘油脂类	TG	甘油三酯	986.91	968.877	[M+NH4]+	C63H116O6	9	9	9	9	9	9	9	9	9	9	9	9	9	9	9	9	9	9	9	9	9	9	9	9	68699	77341	91637	87531	65301	110820	C00422	HMDB0047230	131758073	-	-	-	-	ko00561,ko01100,ko04714,ko04923,ko04931,ko04975,ko04977,ko04979,ko05417
LIPID-P-1022	TG(17:1_18:1_26:1)	甘油三酯_TG(17:1_18:1_26:1)	GL	甘油脂类	TG	甘油三酯	1000.91	982.893	[M+NH4]+	C64H118O6	9	9	9	9	9	9	9	9	9	9	9	9	9	9	9	9	9	9	9	9	9	9	9	9	17342	18164	18439	16140	16214	21099	C00422	-	-	-	-	-	-	ko00561,ko01100,ko04714,ko04923,ko04931,ko04975,ko04977,ko04979,ko05417
LIPID-P-1026	TG(10:0_16:2_18:2)	甘油三酯_TG(10:0_16:2_18:2)	GL	甘油脂类	TG	甘油三酯	760.639	742.611	[M+NH4]+	C47H82O6	9	9	9	9	9	9	9	9	9	9	9	9	9	9	9	9	9	9	9	9	9	9	9	9	123530	88096	150190	124360	153000	140140	C00422	-	-	-	-	-	-	ko00561,ko01100,ko04714,ko04923,ko04931,ko04975,ko04977,ko04979,ko05417
LIPID-P-1027	TG(14:1_16:1_16:2)	甘油三酯_TG(14:1_16:1_16:2)	GL	甘油脂类	TG	甘油三酯	788.673	770.642	[M+NH4]+	C49H86O6	9	9	9	9	9	9	9	9	9	9	9	9	9	9	9	9	9	9	9	9	9	9	9	9	128480	115570	94455	118810	150140	149720	C00422	-	-	-	-	-	-	ko00561,ko01100,ko04714,ko04923,ko04931,ko04975,ko04977,ko04979,ko05417
LIPID-P-1028	TG(10:0_18:1_18:3)	甘油三酯_TG(10:0_18:1_18:3)	GL	甘油脂类	TG	甘油三酯	788.673	770.642	[M+NH4]+	C49H86O6	9	9	9	9	9	9	9	9	9	9	9	9	9	9	9	9	9	9	9	9	9	9	9	9	764790	514040	593100	645240	654560	641840	C00422	-	-	-	-	-	-	ko00561,ko01100,ko04714,ko04923,ko04931,ko04975,ko04977,ko04979,ko05417
LIPID-P-1029	TG(16:1_16:1_16:2)	甘油三酯_TG(16:1_16:1_16:2)	GL	甘油脂类	TG	甘油三酯	816.705	798.674	[M+NH4]+	C51H90O6	9	9	9	9	9	9	9	9	9	9	9	9	9	9	9	9	9	9	9	9	9	9	9	19479	762920	658680	731560	782020	762740	938180	C00422	-	-	-	-	-	-	ko00561,ko01100,ko04714,ko04923,ko04931,ko04975,ko04977,ko04979,ko05417
LIPID-P-1030	TG(14:1_16:1_18:2)	甘油三酯_TG(14:1_16:1_18:2)	GL	甘油脂类	TG	甘油三酯	816.708	798.674	[M+NH4]+	C51H90O6	9	9	9	9	9	9	9	9	9	9	9	9	9	9	9	9	9	9	9	9	9	9	9	9	1995600	1587500	1775300	1788500	1604900	2064800	C00422	HMDB0047916	56938447	LMGL03014658	-	-	-	ko00561,ko01100,ko04714,ko04923,ko04931,ko04975,ko04977,ko04979,ko05417
LIPID-P-1031	TG(12:0_18:2_18:2)	甘油三酯_TG(12:0_18:2_18:2)	GL	甘油脂类	TG	甘油三酯	816.708	798.674	[M+NH4]+	C51H90O6	9	9	9	9	9	9	9	9	9	9	9	9	9	9	9	9	9	9	9	9	9	9	9	9	828790	828750	967790	919860	804460	1058000	C00422	-	56936469	LMGL03012671	-	-	-	ko00561,ko01100,ko04714,ko04923,ko04931,ko04975,ko04977,ko04979,ko05417
LIPID-P-1032	TG(12:0_18:1_18:3)	甘油三酯_TG(12:0_18:1_18:3)	GL	甘油脂类	TG	甘油三酯	816.708	798.674	[M+NH4]+	C51H90O6	9	9	9	9	9	9	9	9	9	9	9	9	9	9	9	9	9	9	9	9	9	9	9	9	792760	817680	974110	817120	610680	977120	C00422	-	56937253	LMGL03013463	-	-	-	ko00561,ko01100,ko04714,ko04923,ko04931,ko04975,ko04977,ko04979,ko05417
LIPID-P-1033	TG(14:0_16:1_18:3)	甘油三酯_TG(14:0_16:1_18:3)	GL	甘油脂类	TG	甘油三酯	816.708	798.674	[M+NH4]+	C51H90O6	9	9	9	9	9	9	9	9	9	9	9	22961	9	9	9	9	9	9	9	9	9	46042	9	9	1645700	1285400	1651600	1558000	1390000	1576500	C00422	HMDB0042317	56938042	LMGL03014253	-	-	-	ko00561,ko01100,ko04714,ko04923,ko04931,ko04975,ko04977,ko04979,ko05417
LIPID-P-1035	TG(15:0_16:1_18:3)	甘油三酯_TG(15:0_16:1_18:3)	GL	甘油脂类	TG	甘油三酯	830.726	812.689	[M+NH4]+	C52H92O6	9	9	9	9	9	9	9	9	9	9	9	9	9	9	9	9	9	9	9	9	9	9	9	9	82729	78278	77711	79495	102110	95311	C00422	HMDB0043207	56938823	LMGL03015037	-	-	-	ko00561,ko01100,ko04714,ko04923,ko04931,ko04975,ko04977,ko04979,ko05417
LIPID-P-1036	TG(14:0_18:2_18:2)	甘油三酯_TG(14:0_18:2_18:2)	GL	甘油脂类	TG	甘油三酯	844.74	826.705	[M+NH4]+	C53H94O6	9	9	9	9	9	9	31044	36143	54781	12149	29813	39271	9	9	9	9	9	9	35471	45463	15080	105990	24405	75313	8870100	8618500	10323000	8195300	7801700	10554000	C00422	HMDB0042526	56936587	LMGL03012793	-	-	-	ko00561,ko01100,ko04714,ko04923,ko04931,ko04975,ko04977,ko04979,ko05417
LIPID-P-1038	TG(16:1_16:1_18:2)	甘油三酯_TG(16:1_16:1_18:2)	GL	甘油脂类	TG	甘油三酯	844.739	826.705	[M+NH4]+	C53H94O6	48341	9	9	9	9	9	126210	92686	177040	9	87838	119100	33726	9	46381	9	9	9	143700	114100	97458	401400	74632	152930	26265000	22198000	24178000	23182000	28167000	28386000	C00422	HMDB0005435	25240359	LMGL03010064	-	-	-	ko00561,ko01100,ko04714,ko04923,ko04931,ko04975,ko04977,ko04979,ko05417
LIPID-P-1040	TG(14:0_16:0_20:4)	甘油三酯_TG(14:0_16:0_20:4)	GL	甘油脂类	TG	甘油三酯	844.74	826.705	[M+NH4]+	C53H94O6	3810.8	2952.6	1505.6	9	9	9	9	9	16171	9	8304	14329	9	9	9	9	9	1487.6	18909	17198	10039	40401	7371.7	12016	755590	686450	699120	694670	702530	761310	C00422	HMDB0042140	56938026	LMGL03014237	-	-	-	ko00561,ko01100,ko04714,ko04923,ko04931,ko04975,ko04977,ko04979,ko05417
LIPID-P-1041	TG(16:0_16:1_18:3)	甘油三酯_TG(16:0_16:1_18:3)	GL	甘油脂类	TG	甘油三酯	844.739	826.705	[M+NH4]+	C53H94O6	9690.5	9	9	9	9	9	43322	30946	75117	4903.5	24998	59409	9	9	24058	9	9	9	86181	72429	27308	196830	48290	101800	8663200	8290600	9016200	9502300	7492200	9618400	C00422	HMDB0044074	9544033	LMGL03010065	-	-	-	ko00561,ko01100,ko04714,ko04923,ko04931,ko04975,ko04977,ko04979,ko05417
LIPID-P-1042	TG(15:0_18:2_18:2)	甘油三酯_TG(15:0_18:2_18:2)	GL	甘油脂类	TG	甘油三酯	858.755	840.721	[M+NH4]+	C54H96O6	9	9	9	9	9	9	9	9	9	9	4457	6811.8	9	9	9	9	9	9	9	9	9	9	9	9	2362600	1936000	2312300	2153300	2240600	2606500	C00422	HMDB0011711	53481043	LMGL03012907	-	-	-	ko00561,ko01100,ko04714,ko04923,ko04931,ko04975,ko04977,ko04979,ko05417
LIPID-P-1043	TG(16:1_17:1_18:2)	甘油三酯_TG(16:1_17:1_18:2)	GL	甘油脂类	TG	甘油三酯	858.752	840.721	[M+NH4]+	C54H96O6	9	9	9	9	9	9	9	9	9	9	9	9	9	9	9	9	9	9	9	9	9	9	9	9	624640	462690	607560	815130	790200	888810	C00422	-	9544055	LMGL03010089	-	-	-	ko00561,ko01100,ko04714,ko04923,ko04931,ko04975,ko04977,ko04979,ko05417
LIPID-P-1045	TG(16:1_18:1_18:2)	甘油三酯_TG(16:1_18:1_18:2)	GL	甘油脂类	TG	甘油三酯	872.77	854.736	[M+NH4]+	C55H98O6	223490	149780	45595	79426	25569	124840	633980	378560	976250	153020	433310	822500	208660	50877	250620	64099	94829	126390	1213400	1085100	485430	2921100	572870	1401600	129890000	127210000	115940000	115410000	133250000	129110000	C00422	HMDB0005440	25240364	LMGL03010142	-	-	-	ko00561,ko01100,ko04714,ko04923,ko04931,ko04975,ko04977,ko04979,ko05417
LIPID-P-1046	TG(16:0_16:0_20:4)	甘油三酯_TG(16:0_16:0_20:4)	GL	甘油脂类	TG	甘油三酯	872.774	854.736	[M+NH4]+	C55H98O6	45490	11087	16085	10292	8499.5	48378	167970	81650	168070	13478	99268	70917	21887	9715	36555	15546	28296	59578	253900	324200	147750	807730	172260	294280	5150600	5132200	5039200	5084600	5153800	6935000	C00422	HMDB0005363	9544125	LMGL03010160	-	-	-	ko00561,ko01100,ko04714,ko04923,ko04931,ko04975,ko04977,ko04979,ko05417
LIPID-P-1048	TG(16:0_18:2_18:2)	甘油三酯_TG(16:0_18:2_18:2)	GL	甘油脂类	TG	甘油三酯	872.77	854.736	[M+NH4]+	C55H98O6	872440	480470	183730	324680	110040	538330	2196400	1350300	2986500	297560	1335000	2156500	577140	169830	1166100	365110	290650	525810	2647500	2063100	1684300	8609400	2764300	3224800	269050000	224620000	255550000	278240000	275870000	297770000	C00422	HMDB0005390	25240363	LMGL03010141	-	-	4838	ko00561,ko01100,ko04714,ko04923,ko04931,ko04975,ko04977,ko04979,ko05417
LIPID-P-1049	TG(17:1_18:1_18:2)	甘油三酯_TG(17:1_18:1_18:2)	GL	甘油脂类	TG	甘油三酯	886.785	868.752	[M+NH4]+	C56H100O6	9	9	9	9	9	9	9	9	9	9	9	9	9	9	9	9	9	9	9	22981	9	59295	9	44433	4239400	3840500	4582500	4449500	4395400	4708000	C00422	-	-	LMGL03010190	-	-	-	ko00561,ko01100,ko04714,ko04923,ko04931,ko04975,ko04977,ko04979,ko05417
LIPID-P-1050	TG(15:0_19:2_19:2)	甘油三酯_TG(15:0_19:2_19:2)	GL	甘油脂类	TG	甘油三酯	886.787	868.752	[M+NH4]+	C56H100O6	9	9	9	9	9	9	9	9	9	9	9	9	9	9	9	9	9	9	9	9	9	9	9	9	153750	125010	157970	206290	140290	193480	C00422	-	-	-	-	-	-	ko00561,ko01100,ko04714,ko04923,ko04931,ko04975,ko04977,ko04979,ko05417
LIPID-P-1053	TG(18:1_18:1_18:2)	甘油三酯_TG(18:1_18:1_18:2)	GL	甘油脂类	TG	甘油三酯	900.802	882.768	[M+NH4]+	C57H102O6	2035000	1090600	293640	508850	200600	997020	3320900	2649200	4987900	839860	3043500	3551700	1941800	345390	2893700	470850	826510	1123000	7270300	5587600	2667000	22610000	7623500	9375500	349160000	376940000	393520000	403910000	375560000	450940000	C00422	HMDB0005455	25240371	LMGL03010288	-	-	-	ko00561,ko01100,ko04714,ko04923,ko04931,ko04975,ko04977,ko04979,ko05417
LIPID-P-1054	TG(16:0_16:1_22:3)	甘油三酯_TG(16:0_16:1_22:3)	GL	甘油脂类	TG	甘油三酯	900.802	882.768	[M+NH4]+	C57H102O6	9	9	9	9	9	9	9	9	9	9	9	9	9	9	9	9	9	9	9	9	9	9	9	9	279540	260930	252340	243190	293060	402790	C00422	-	9544333	LMGL03010369	-	-	-	ko00561,ko01100,ko04714,ko04923,ko04931,ko04975,ko04977,ko04979,ko05417
LIPID-P-1055	TG(14:0_20:0_20:4)	甘油三酯_TG(14:0_20:0_20:4)	GL	甘油脂类	TG	甘油三酯	900.802	882.768	[M+NH4]+	C57H102O6	9	9	9	9	9	9	9	9	9	9	9	9	9	9	9	9	9	9	9	9	9	9	9	9	206830	171890	241020	221850	243020	253710	C00422	HMDB0042200	56938273	LMGL03014484	-	-	-	ko00561,ko01100,ko04714,ko04923,ko04931,ko04975,ko04977,ko04979,ko05417
LIPID-P-1056	TG(16:0_18:0_20:4)	甘油三酯_TG(16:0_18:0_20:4)	GL	甘油脂类	TG	甘油三酯	900.802	882.768	[M+NH4]+	C57H102O6	81709	31733	9	6290.1	7433.8	32478	160420	99227	204040	9	96360	118290	44089	9	136640	28068	29646	31718	152500	130670	89483	644020	224560	296180	21995000	22236000	25442000	25355000	25275000	29536000	C00422	HMDB0005370	9544279	LMGL03010315	-	-	-	ko00561,ko01100,ko04714,ko04923,ko04931,ko04975,ko04977,ko04979,ko05417
LIPID-P-1057	TG(17:1_18:1_20:2)	甘油三酯_TG(17:1_18:1_20:2)	GL	甘油脂类	TG	甘油三酯	914.813	896.783	[M+NH4]+	C58H104O6	9	9	9	9	9	9	9	9	9	9	9	9	9	9	9	9	9	9	9	9	9	9	9	9	2571400	2198300	2920700	2875600	2893800	3239800	C00422	-	-	LMGL03010392	-	-	-	ko00561,ko01100,ko04714,ko04923,ko04931,ko04975,ko04977,ko04979,ko05417
LIPID-P-1058	TG(17:0_19:2_19:2)	甘油三酯_TG(17:0_19:2_19:2)	GL	甘油脂类	TG	甘油三酯	914.816	896.783	[M+NH4]+	C58H104O6	9	9	9	9	9	9	9	9	9	9	9	9	9	9	9	9	9	9	9	9	9	9	9	9	318190	285810	322350	342020	341450	362970	C00422	-	-	-	-	-	-	ko00561,ko01100,ko04714,ko04923,ko04931,ko04975,ko04977,ko04979,ko05417
LIPID-P-1060	TG(16:0_18:1_22:3)	甘油三酯_TG(16:0_18:1_22:3)	GL	甘油脂类	TG	甘油三酯	928.83	910.799	[M+NH4]+	C59H106O6	69866	57267	24186	9	9	42697	178540	84683	189950	17461	67833	112430	40529	9	78857	9	22173	47659	181340	121620	58381	621800	136970	315540	17383000	16066000	18607000	20486000	20558000	20172000	C00422	-	-	LMGL03010636	-	-	-	ko00561,ko01100,ko04714,ko04923,ko04931,ko04975,ko04977,ko04979,ko05417
LIPID-P-1061	TG(18:1_18:2_20:1)	甘油三酯_TG(18:1_18:2_20:1)	GL	甘油脂类	TG	甘油三酯	928.82	910.799	[M+NH4]+	C59H106O6	18143	8685.7	9	9	9	9	25833	32782	47441	9	16145	37822	15873	9	14622	9	16081	9	37877	46365	13554	138860	47364	112730	5466000	5543600	5538800	6426800	6591200	7232900	C00422	HMDB0005460	25240379	LMGL03010538	-	-	-	ko00561,ko01100,ko04714,ko04923,ko04931,ko04975,ko04977,ko04979,ko05417
LIPID-P-1062	TG(18:0_18:1_20:3)	甘油三酯_TG(18:0_18:1_20:3)	GL	甘油脂类	TG	甘油三酯	928.831	910.799	[M+NH4]+	C59H106O6	9	9	9	9	9	9	9	9	9	9	9	9	9	9	9	9	9	9	9	9	9	9	9	9	2772400	2609300	3240400	3782300	3324400	3640000	C00422	HMDB0044953	9544513	LMGL03010551	-	-	-	ko00561,ko01100,ko04714,ko04923,ko04931,ko04975,ko04977,ko04979,ko05417
LIPID-P-1063	TG(16:1_18:1_22:2)	甘油三酯_TG(16:1_18:1_22:2)	GL	甘油脂类	TG	甘油三酯	928.818	910.799	[M+NH4]+	C59H106O6	9	9	9	9	9	9	9	9	9	9	9	9	9	9	9	9	9	9	9	9	9	9	9	9	162540	161990	157020	195280	190750	235060	C00422	HMDB0048645	9544733	LMGL03010772	-	-	-	ko00561,ko01100,ko04714,ko04923,ko04931,ko04975,ko04977,ko04979,ko05417
LIPID-P-1066	TG(17:1_18:1_22:2)	甘油三酯_TG(17:1_18:1_22:2)	GL	甘油脂类	TG	甘油三酯	942.843	924.815	[M+NH4]+	C60H108O6	9	9	9	9	9	9	9	9	9	9	9	9	9	9	9	9	9	9	9	9	9	9	9	9	135440	142380	155280	164710	138710	208280	C00422	-	9544875	LMGL03010914	-	-	-	ko00561,ko01100,ko04714,ko04923,ko04931,ko04975,ko04977,ko04979,ko05417
LIPID-P-1069	TG(18:1_22:1_18:2)	甘油三酯_TG(18:1_22:1_18:2)	GL	甘油脂类	TG	甘油三酯	956.863	938.83	[M+NH4]+	C61H110O6	9	9	9	9	9	9	9	9	9	9	9	9	9	9	9	9	9	9	9	9	9	9	9	9	169270	178320	211050	240150	223750	236890	C00422	HMDB0049351	131760148	-	-	-	-	ko00561,ko01100,ko04714,ko04923,ko04931,ko04975,ko04977,ko04979,ko05417
LIPID-P-1070	TG(18:0_18:1_22:3)	甘油三酯_TG(18:0_18:1_22:3)	GL	甘油脂类	TG	甘油三酯	956.858	938.83	[M+NH4]+	C61H110O6	9	9	9	9	9	9	9	9	9	9	9	9	9	9	9	9	9	9	9	9	9	9	9	9	608140	646770	616800	510300	721830	796260	C00422	-	9544943	LMGL03010982	-	-	-	ko00561,ko01100,ko04714,ko04923,ko04931,ko04975,ko04977,ko04979,ko05417
LIPID-P-1071	TG(18:1_18:1_22:2)	甘油三酯_TG(18:1_18:1_22:2)	GL	甘油脂类	TG	甘油三酯	956.862	938.83	[M+NH4]+	C61H110O6	9	9	9	9	9	9	9	9	9	9	9	9	9	9	9	9	9	9	9	9	9	9	9	9	193640	201860	163750	244280	228320	222230	C00422	HMDB0049911	131760681	LMGL03011138	-	-	-	ko00561,ko01100,ko04714,ko04923,ko04931,ko04975,ko04977,ko04979,ko05417
LIPID-P-1073	TG(17:1_18:1_24:2)	甘油三酯_TG(17:1_18:1_24:2)	GL	甘油脂类	TG	甘油三酯	970.875	952.846	[M+NH4]+	C62H112O6	9	9	9	9	9	9	9	9	9	9	9	9	9	9	9	9	9	9	9	9	9	9	9	9	44060	44716	29930	39595	47296	45053	C00422	-	-	-	-	-	-	ko00561,ko01100,ko04714,ko04923,ko04931,ko04975,ko04977,ko04979,ko05417
LIPID-P-1077	TG(18:1_24:1_18:2)	甘油三酯_TG(18:1_24:1_18:2)	GL	甘油脂类	TG	甘油三酯	984.895	966.862	[M+NH4]+	C63H114O6	9	9	9	9	9	9	9	9	9	9	9	9	9	9	9	9	9	9	9	9	9	9	9	9	36716	54241	39831	45629	38091	46925	C00422	HMDB0049372	131760169	-	-	-	-	ko00561,ko01100,ko04714,ko04923,ko04931,ko04975,ko04977,ko04979,ko05417
LIPID-P-1081	TG(16:0_16:2_16:3)	甘油三酯_TG(16:0_16:2_16:3)	GL	甘油脂类	TG	甘油三酯	814.692	796.658	[M+NH4]+	C51H88O6	9	9	9	9	9	9	9	9	9	9	9	9	9	9	9	9	9	9	9	9	9	9	9	9	187470	156030	180180	202100	221180	223500	C00422	-	-	-	-	-	-	ko00561,ko01100,ko04714,ko04923,ko04931,ko04975,ko04977,ko04979,ko05417
LIPID-P-1083	TG(14:1_16:1_18:3)	甘油三酯_TG(14:1_16:1_18:3)	GL	甘油脂类	TG	甘油三酯	814.692	796.658	[M+NH4]+	C51H88O6	9	9	9	9	9	9	9	9	9	9	9	9	9	9	9	9	9	9	9	9	9	9	9	9	147700	96267	143960	120160	97972	146220	C00422	HMDB0047917	56938448	LMGL03014659	-	-	-	ko00561,ko01100,ko04714,ko04923,ko04931,ko04975,ko04977,ko04979,ko05417
LIPID-P-1084	TG(12:0_18:2_18:3)	甘油三酯_TG(12:0_18:2_18:3)	GL	甘油脂类	TG	甘油三酯	814.69	796.658	[M+NH4]+	C51H88O6	9	9	9	9	9	9	9	9	9	9	9	9	9	9	9	9	9	9	9	9	9	9	9	9	93980	65455	90903	81148	80233	91893	C00422	-	-	LMGL03013482	-	-	-	ko00561,ko01100,ko04714,ko04923,ko04931,ko04975,ko04977,ko04979,ko05417
LIPID-P-1086	TG(16:1_16:1_18:3)	甘油三酯_TG(16:1_16:1_18:3)	GL	甘油脂类	TG	甘油三酯	842.717	824.689	[M+NH4]+	C53H92O6	9	9	9	9	9	9	9	9	29283	9	9	9	9	9	9	9	9	9	9	9	9	65050	9	9	2399500	2133600	2394800	1718500	2333200	2767200	C00422	HMDB0048604	9544045	LMGL03010078	-	-	-	ko00561,ko01100,ko04714,ko04923,ko04931,ko04975,ko04977,ko04979,ko05417
LIPID-P-1087	TG(14:0_18:2_18:3)	甘油三酯_TG(14:0_18:2_18:3)	GL	甘油脂类	TG	甘油三酯	842.724	824.689	[M+NH4]+	C53H92O6	9	9	9	9	9	9	9	9	9	9	9	9	9	9	9	9	9	9	9	9	9	9	9	9	3015300	2584300	2612400	2875700	3159700	3666800	C00422	HMDB0010471	53480527	LMGL03014382	-	-	-	ko00561,ko01100,ko04714,ko04923,ko04931,ko04975,ko04977,ko04979,ko05417
LIPID-P-1088	TG(14:1_18:2_18:2)	甘油三酯_TG(14:1_18:2_18:2)	GL	甘油脂类	TG	甘油三酯	842.726	824.689	[M+NH4]+	C53H92O6	9	9	9	9	9	9	9	9	9	9	9	21653	9	9	9	9	9	9	9	9	9	28103	9	9	2144400	1745100	1871400	2091800	2125500	2569000	C00422	HMDB0048077	56936645	LMGL03012851	-	-	-	ko00561,ko01100,ko04714,ko04923,ko04931,ko04975,ko04977,ko04979,ko05417
LIPID-P-1089	TG(12:0_16:0_22:5)	甘油三酯_TG(12:0_16:0_22:5)	GL	甘油脂类	TG	甘油三酯	842.726	824.689	[M+NH4]+	C53H92O6	9	9	9	9	9	9	9	9	9	9	9	9	9	9	9	9	9	9	9	9	9	27008	9	9	617490	512230	520190	648230	683860	684240	C00422	-	56937135	LMGL03013345	-	-	-	ko00561,ko01100,ko04714,ko04923,ko04931,ko04975,ko04977,ko04979,ko05417
LIPID-P-1090	TG(14:0_16:1_20:4)	甘油三酯_TG(14:0_16:1_20:4)	GL	甘油脂类	TG	甘油三酯	842.724	824.689	[M+NH4]+	C53H92O6	9	9	9	9	9	9	9	9	9	9	9	9	9	9	9	9	9	9	9184.3	28411	9	41874	9	9	370180	312920	295610	376410	406760	420120	C00422	HMDB0042320	56938051	LMGL03014262	-	-	-	ko00561,ko01100,ko04714,ko04923,ko04931,ko04975,ko04977,ko04979,ko05417
LIPID-P-1092	TG(15:0_18:2_18:3)	甘油三酯_TG(15:0_18:2_18:3)	GL	甘油脂类	TG	甘油三酯	856.736	838.705	[M+NH4]+	C54H94O6	9	9	9	9	9	9	9	9	9	9	9	9	9	9	9	9	9	9	9	9	9	9	9	9	325090	286970	314940	289280	281980	339290	C00422	HMDB0043410	56938948	LMGL03015166	-	-	-	ko00561,ko01100,ko04714,ko04923,ko04931,ko04975,ko04977,ko04979,ko05417
LIPID-P-1094	TG(16:1_17:1_18:3)	甘油三酯_TG(16:1_17:1_18:3)	GL	甘油脂类	TG	甘油三酯	856.74	838.705	[M+NH4]+	C54H94O6	9	9	9	9	9	9	9	9	9	9	9	9	9	9	9	9	9	9	9	9	9	9	9	9	141890	151310	163310	202070	161140	206520	C00422	-	9544073	LMGL03010108	-	-	-	ko00561,ko01100,ko04714,ko04923,ko04931,ko04975,ko04977,ko04979,ko05417
LIPID-P-1095	TG(16:1_18:2_18:2)	甘油三酯_TG(16:1_18:2_18:2)	GL	甘油脂类	TG	甘油三酯	870.754	852.721	[M+NH4]+	C55H96O6	72243	39342	9	9	9	16695	163060	93322	246880	25350	78848	170170	9	9	85008	9	28339	9	207760	201390	96166	794020	194810	264360	49848000	45849000	48936000	52383000	52029000	53820000	C00422	HMDB0005446	25240366	LMGL03010163	-	-	-	ko00561,ko01100,ko04714,ko04923,ko04931,ko04975,ko04977,ko04979,ko05417
LIPID-P-1096	TG(16:0_18:2_18:3)	甘油三酯_TG(16:0_18:2_18:3)	GL	甘油脂类	TG	甘油三酯	870.752	852.721	[M+NH4]+	C55H96O6	20206	19305	11914	18793	9	26146	122140	58111	130750	9	47246	64721	9	9	9	9	9	9	125530	88872	52389	376020	118660	126340	19306000	15726000	18151000	20755000	19236000	18463000	C00422	HMDB0044263	25240367	LMGL03010167	-	-	-	ko00561,ko01100,ko04714,ko04923,ko04931,ko04975,ko04977,ko04979,ko05417
LIPID-P-1097	TG(16:1_18:1_18:3)	甘油三酯_TG(16:1_18:1_18:3)	GL	甘油脂类	TG	甘油三酯	870.746	852.721	[M+NH4]+	C55H96O6	9	9	9	9	9	9	142670	71628	152060	9	80669	127180	28013	9	9	9	9	9	118510	149980	80660	459250	132140	154140	25723000	21062000	26398000	29993000	24825000	27218000	C00422	HMDB0048648	9544133	LMGL03010168	-	-	-	ko00561,ko01100,ko04714,ko04923,ko04931,ko04975,ko04977,ko04979,ko05417
LIPID-P-1098	TG(16:0_16:1_20:4)	甘油三酯_TG(16:0_16:1_20:4)	GL	甘油脂类	TG	甘油三酯	870.755	852.721	[M+NH4]+	C55H96O6	9	9	9	9	9	9	68654	37765	59135	9	20201	9	9	9	9	9	9	9	97842	95424	58467	296940	61062	61705	3578200	3953000	3461000	3528400	3553500	4597000	C00422	HMDB0005380	9544150	LMGL03010185	-	-	-	ko00561,ko01100,ko04714,ko04923,ko04931,ko04975,ko04977,ko04979,ko05417
LIPID-P-1099	TG(14:0_16:0_22:5)	甘油三酯_TG(14:0_16:0_22:5)	GL	甘油脂类	TG	甘油三酯	870.755	852.721	[M+NH4]+	C55H96O6	9	9	9	9	9	9	9	9	9	9	9	9	9	9	9	9	9	9	9	9	9	9	9	9	299230	246000	266450	307810	356860	325080	C00422	HMDB0042143	56938034	LMGL03014245	-	-	-	ko00561,ko01100,ko04714,ko04923,ko04931,ko04975,ko04977,ko04979,ko05417
LIPID-P-1101	TG(17:1_18:2_18:2)	甘油三酯_TG(17:1_18:2_18:2)	GL	甘油脂类	TG	甘油三酯	884.771	866.736	[M+NH4]+	C56H98O6	9	9	9	9	9	9	9	9	9	9	9	9	9	9	9	9	9	9	9	9	9	9	9	9	1217500	1117500	1224500	1283100	1398300	1360100	C00422	-	9544183	LMGL03010218	-	-	-	ko00561,ko01100,ko04714,ko04923,ko04931,ko04975,ko04977,ko04979,ko05417
LIPID-P-1102	TG(15:0_18:1_20:4)	甘油三酯_TG(15:0_18:1_20:4)	GL	甘油脂类	TG	甘油三酯	884.771	866.736	[M+NH4]+	C56H98O6	9	9	9	9	9	9	9	9	9	9	9	9	9	9	9	9	9	9	9	9	9	50719	9	9	147460	129310	124010	128760	128160	156830	C00422	HMDB0043268	56938938	LMGL03015156	-	-	-	ko00561,ko01100,ko04714,ko04923,ko04931,ko04975,ko04977,ko04979,ko05417
LIPID-P-1104	TG(18:1_18:2_18:2)	甘油三酯_TG(18:1_18:2_18:2)	GL	甘油脂类	TG	甘油三酯	898.786	880.752	[M+NH4]+	C57H100O6	356350	161910	59424	107040	39043	201310	780640	574120	1114900	171910	719570	867270	329820	64621	609720	102460	151720	249360	759430	853010	576210	3903300	1278700	1885700	163090000	157490000	163420000	180120000	179390000	177180000	C00422	HMDB0005461	25240373	LMGL03010327	-	-	-	ko00561,ko01100,ko04714,ko04923,ko04931,ko04975,ko04977,ko04979,ko05417
LIPID-P-1105	TG(16:0_18:1_20:4)	甘油三酯_TG(16:0_18:1_20:4)	GL	甘油脂类	TG	甘油三酯	898.786	880.752	[M+NH4]+	C57H100O6	143740	66060	22890	40476	19666	160250	386050	187390	390690	42903	185260	196760	31203	32571	95783	46883	82184	151000	638740	722790	389310	2451600	520860	1112800	20389000	23729000	19729000	27166000	23130000	29439000	C00422	HMDB0005385	9544319	LMGL03010355	-	-	-	ko00561,ko01100,ko04714,ko04923,ko04931,ko04975,ko04977,ko04979,ko05417
LIPID-P-1106	TG(16:1_18:1_20:3)	甘油三酯_TG(16:1_18:1_20:3)	GL	甘油脂类	TG	甘油三酯	898.786	880.752	[M+NH4]+	C57H100O6	9	9	9	9	9	9	9	9	9	9	9	9	9	9	9	9	9	9	9	9	9	9	9	53680	2559500	2639800	2703500	2733300	2705900	2875100	C00422	HMDB0048643	9544316	LMGL03010352	-	-	-	ko00561,ko01100,ko04714,ko04923,ko04931,ko04975,ko04977,ko04979,ko05417
LIPID-P-1109	TG(19:1_18:2_18:2)	甘油三酯_TG(19:1_18:2_18:2)	GL	甘油脂类	TG	甘油三酯	912.798	894.768	[M+NH4]+	C58H102O6	9	9	9	9	9	9	9	9	9	9	9	9	9	9	9	9	9	9	9	9	9	9	9	9	508950	496580	536000	548180	530300	738020	C00422	-	56936829	LMGL03013039	-	-	-	ko00561,ko01100,ko04714,ko04923,ko04931,ko04975,ko04977,ko04979,ko05417
LIPID-P-1110	TG(17:0_18:1_20:4)	甘油三酯_TG(17:0_18:1_20:4)	GL	甘油脂类	TG	甘油三酯	912.798	894.768	[M+NH4]+	C58H102O6	9	9	9	9	9	9	9	9	9	9	9	9	9	9	9	9	9	9	9	9	9	9	9	9	233710	276070	245100	299040	257810	307060	C00422	-	-	LMGL03010448	-	-	-	ko00561,ko01100,ko04714,ko04923,ko04931,ko04975,ko04977,ko04979,ko05417
LIPID-P-1113	TG(18:0_18:3_20:2)	甘油三酯_TG(18:0_18:3_20:2)	GL	甘油脂类	TG	甘油三酯	926.818	908.783	[M+NH4]+	C59H104O6	9	9	9	9	9	9	19361	9	22495	9	9	9	9	9	9	9	9	9	9	33917	9	67245	24134	40488	3155300	2798700	3280000	3429000	3468900	3808900	C00422	HMDB0045114	9544563	LMGL03010601	-	-	-	ko00561,ko01100,ko04714,ko04923,ko04931,ko04975,ko04977,ko04979,ko05417
LIPID-P-1114	TG(16:0_18:1_22:4)	甘油三酯_TG(16:0_18:1_22:4)	GL	甘油脂类	TG	甘油三酯	926.815	908.783	[M+NH4]+	C59H104O6	29985	12748	3461.5	4596.7	9	9	70430	39992	75463	9745.9	9	9	9	9	26402	9	9	23153	89277	80159	36817	420560	56284	169250	5330900	4498000	5593300	5944600	5301600	5774100	C00422	HMDB0044128	9544736	LMGL03010775	-	-	-	ko00561,ko01100,ko04714,ko04923,ko04931,ko04975,ko04977,ko04979,ko05417
LIPID-P-1115	TG(18:1_18:2_20:2)	甘油三酯_TG(18:1_18:2_20:2)	GL	甘油脂类	TG	甘油三酯	926.815	908.783	[M+NH4]+	C59H104O6	9	9	9	9	9	9	138360	59086	188540	9	89245	87688	9	9	36317	9	9	9	172460	172680	82050	615540	158550	302200	18214000	16296000	20006000	20616000	19902000	21818000	C00422	HMDB0049395	131760192	LMGL03010602	-	-	-	ko00561,ko01100,ko04714,ko04923,ko04931,ko04975,ko04977,ko04979,ko05417
LIPID-P-1116	TG(18:0_18:1_20:4)	甘油三酯_TG(18:0_18:1_20:4)	GL	甘油脂类	TG	甘油三酯	926.817	908.783	[M+NH4]+	C59H104O6	299670	91030	33536	9	22890	158840	143410	73147	137260	9	76393	57524	29711	10461	39114	33824	34623	89164	199810	313530	199400	1002100	275130	526030	3820700	3833900	3762600	4516300	4566500	5212800	C00422	HMDB0005406	9544577	LMGL03010615	-	-	-	ko00561,ko01100,ko04714,ko04923,ko04931,ko04975,ko04977,ko04979,ko05417
LIPID-P-1117	TG(18:2_18:2_20:1)	甘油三酯_TG(18:2_18:2_20:1)	GL	甘油脂类	TG	甘油三酯	926.816	908.783	[M+NH4]+	C59H104O6	9	9	9	9	9	9	9	9	9	9	9	9	9	9	9	9	9	9	9	9	9	9	9	9	1502200	1401300	1588200	1707400	1675100	1666000	C00422	HMDB0005473	25240380	LMGL03010596	-	-	-	ko00561,ko01100,ko04714,ko04923,ko04931,ko04975,ko04977,ko04979,ko05417
LIPID-P-1122	TG(18:2_18:2_22:1)	甘油三酯_TG(18:2_18:2_22:1)	GL	甘油脂类	TG	甘油三酯	954.848	936.815	[M+NH4]+	C61H108O6	9	9	9	9	9	9	9	9	9	9	9	9	9	9	9	9	9	9	9	9	9	9	9	9	319980	372240	345300	469640	435100	457470	C00422	HMDB0052591	25240388	LMGL03011124	-	-	-	ko00561,ko01100,ko04714,ko04923,ko04931,ko04975,ko04977,ko04979,ko05417
LIPID-P-1123	TG(18:1_18:2_22:2)	甘油三酯_TG(18:1_18:2_22:2)	GL	甘油脂类	TG	甘油三酯	954.844	936.815	[M+NH4]+	C61H108O6	9	9	9	9	9	9	9	9	9	9	9	9	9	9	9	9	9	9	9	9	9	9	9	9	73489	89207	99867	110710	120750	110090	C00422	HMDB0049398	9545175	LMGL03011214	-	-	-	ko00561,ko01100,ko04714,ko04923,ko04931,ko04975,ko04977,ko04979,ko05417
LIPID-P-1124	TG(18:0_18:1_22:4)	甘油三酯_TG(18:0_18:1_22:4)	GL	甘油脂类	TG	甘油三酯	954.846	936.815	[M+NH4]+	C61H108O6	9	9	9	9	9	9	12486	9	9	9	9	9	9	9	9	9	9	9	9	9	9	60227	9	27036	861510	1054000	995990	1279400	1277900	1353500	C00422	HMDB0044956	131755969	LMGL03011144	-	-	-	ko00561,ko01100,ko04714,ko04923,ko04931,ko04975,ko04977,ko04979,ko05417
LIPID-P-1125	TG(16:0_18:1_24:4)	甘油三酯_TG(16:0_18:1_24:4)	GL	甘油脂类	TG	甘油三酯	954.844	936.815	[M+NH4]+	C61H108O6	9	9	9	9	9	9	9	9	9	9	9	9	9	9	9	9	9	9	9	9	9	9	9	9	64882	57918	57399	68872	56077	67539	C00422	-	-	-	-	-	-	ko00561,ko01100,ko04714,ko04923,ko04931,ko04975,ko04977,ko04979,ko05417
LIPID-P-1128	TG(16:0_18:2_16:4)	甘油三酯_TG(16:0_18:2_16:4)	GL	甘油脂类	TG	甘油三酯	840.707	822.674	[M+NH4]+	C53H90O6	9	9	9	9	9	9	9	9	9	9	9	9	9	9	9	9	9	9	9	9	9	9	9	9	210050	156510	176570	212580	191210	241740	C00422	-	-	-	-	-	-	ko00561,ko01100,ko04714,ko04923,ko04931,ko04975,ko04977,ko04979,ko05417
LIPID-P-1129	TG(14:1_18:2_18:3)	甘油三酯_TG(14:1_18:2_18:3)	GL	甘油脂类	TG	甘油三酯	840.704	822.674	[M+NH4]+	C53H90O6	9	9	9	9	9	9	9	9	9	9	9	9	9	9	9	9	9	9	9	9	9	9	9	9	168190	142750	124820	180530	179440	172720	C00422	HMDB0048078	131758919	LMGL03014788	-	-	-	ko00561,ko01100,ko04714,ko04923,ko04931,ko04975,ko04977,ko04979,ko05417
LIPID-P-1130	TG(14:0_16:1_20:5)	甘油三酯_TG(14:0_16:1_20:5)	GL	甘油脂类	TG	甘油三酯	840.707	822.674	[M+NH4]+	C53H90O6	9	9	9	9	9	9	9	9	9	9	9	9	9	9	9	9	9	9	9	9	9	9	9	9	133580	136500	93125	104190	98646	134510	C00422	HMDB0042327	131753469	LMGL03014263	-	-	-	ko00561,ko01100,ko04714,ko04923,ko04931,ko04975,ko04977,ko04979,ko05417
LIPID-P-1136	TG(16:0_16:1_20:5)	甘油三酯_TG(16:0_16:1_20:5)	GL	甘油脂类	TG	甘油三酯	868.739	850.705	[M+NH4]+	C55H94O6	9	9	9	9	9	9	9	9	9	9	9	9	9	9	9	9	9	9	9	9	9	9	9	9	276060	186240	219240	267690	207480	326690	C00422	HMDB0044077	9544180	LMGL03010215	-	-	-	ko00561,ko01100,ko04714,ko04923,ko04931,ko04975,ko04977,ko04979,ko05417
LIPID-P-1137	TG(16:1_18:2_18:3)	甘油三酯_TG(16:1_18:2_18:3)	GL	甘油脂类	TG	甘油三酯	868.738	850.705	[M+NH4]+	C55H94O6	9	9	9	9	9	9	9	9	31091	9	9	9	9	9	9	9	9	9	9	9	9	9	15412	29352	4166400	3639800	4341000	4190700	4222100	4657600	C00422	HMDB0048751	9544158	LMGL03010193	-	-	-	ko00561,ko01100,ko04714,ko04923,ko04931,ko04975,ko04977,ko04979,ko05417
LIPID-P-1138	TG(16:0_18:2_18:4)	甘油三酯_TG(16:0_18:2_18:4)	GL	甘油脂类	TG	甘油三酯	868.742	850.705	[M+NH4]+	C55H94O6	9	9	9	9	9	9	9	9	9	9	9	9	9	9	9	9	9	9	9	9	9	9	9	9	658540	589430	718270	875830	668670	812400	C00422	HMDB0044271	56939514	LMGL03015732	-	-	-	ko00561,ko01100,ko04714,ko04923,ko04931,ko04975,ko04977,ko04979,ko05417
LIPID-P-1139	TG(17:1_18:2_18:3)	甘油三酯_TG(17:1_18:2_18:3)	GL	甘油脂类	TG	甘油三酯	882.745	864.721	[M+NH4]+	C56H96O6	9	9	9	9	9	9	9	9	9	9	9	9	9	9	9	9	9	9	9	9	9	9	9	9	172920	97926	128680	136320	140080	152920	C00422	-	9544218	LMGL03010254	-	-	-	ko00561,ko01100,ko04714,ko04923,ko04931,ko04975,ko04977,ko04979,ko05417
LIPID-P-1141	TG(16:0_18:2_20:4)	甘油三酯_TG(16:0_18:2_20:4)	GL	甘油脂类	TG	甘油三酯	896.772	878.736	[M+NH4]+	C57H98O6	92901	56021	35293	26327	9	50699	252860	90210	256110	54769	155880	199140	59414	16709	136550	41902	32669	46434	150890	134130	105000	694140	292410	321780	60391000	56635000	54043000	52523000	53756000	61579000	C00422	HMDB0005391	9544362	LMGL03010399	-	-	-	ko00561,ko01100,ko04714,ko04923,ko04931,ko04975,ko04977,ko04979,ko05417
LIPID-P-1143	TG(18:1_18:2_18:3)	甘油三酯_TG(18:1_18:2_18:3)	GL	甘油脂类	TG	甘油三酯	896.771	878.736	[M+NH4]+	C57H98O6	40622	17548	10224	9	9	24229	82776	66186	92856	13687	37869	62839	9	9	27989	16622	9	9	58428	78667	40838	252440	89567	90401	20102000	19392000	19469000	20450000	21543000	19339000	C00422	HMDB0010481	53480537	LMGL03010373	-	-	-	ko00561,ko01100,ko04714,ko04923,ko04931,ko04975,ko04977,ko04979,ko05417
LIPID-P-1145	TG(16:0_16:1_22:5)	甘油三酯_TG(16:0_16:1_22:5)	GL	甘油脂类	TG	甘油三酯	896.771	878.736	[M+NH4]+	C57H98O6	9	9	9	9	9	9	41021	9	9	9	9	9	9	9	9	9	9	9	9	9	9	84845	9	34748	1696400	1771100	1782900	2163000	2062000	2267900	C00422	HMDB0044073	9544488	LMGL03010525	-	-	-	ko00561,ko01100,ko04714,ko04923,ko04931,ko04975,ko04977,ko04979,ko05417
LIPID-P-1146	TG(16:0_16:0_22:6)	甘油三酯_TG(16:0_16:0_22:6)	GL	甘油脂类	TG	甘油三酯	896.771	878.736	[M+NH4]+	C57H98O6	9	9	9	9	9	9	9	9	9	9	9	9	9	9	9	9	9	9	13385	16603	27578	40974	9	15669	309610	279000	314720	382730	277350	355610	C00422	HMDB0010418	9544489	LMGL03010526	-	-	-	ko00561,ko01100,ko04714,ko04923,ko04931,ko04975,ko04977,ko04979,ko05417
LIPID-P-1149	TG(16:0_18:1_22:5)	甘油三酯_TG(16:0_18:1_22:5)	GL	甘油脂类	TG	甘油三酯	924.802	906.768	[M+NH4]+	C59H102O6	9	9	9	575.21	1482.6	9	47441	10373	12587	9	11512	21578	9	9	9	9	9	13712	26666	9	9	173180	24516	25720	1176400	1268900	1544900	1269400	1683400	1635700	C00422	HMDB0044134	9544810	LMGL03010849	-	-	-	ko00561,ko01100,ko04714,ko04923,ko04931,ko04975,ko04977,ko04979,ko05417
LIPID-P-1150	TG(18:0_18:2_20:4)	甘油三酯_TG(18:0_18:2_20:4)	GL	甘油脂类	TG	甘油三酯	924.802	906.768	[M+NH4]+	C59H102O6	123670	60601	13670	15181	9	97659	228680	107400	177710	21155	123040	142250	9	9	9	9	9	9	273610	279020	172480	1474700	316210	562840	14528000	14969000	16884000	16960000	19188000	21176000	C00422	HMDB0005412	9544638	LMGL03010676	-	-	-	ko00561,ko01100,ko04714,ko04923,ko04931,ko04975,ko04977,ko04979,ko05417
LIPID-P-1151	TG(16:0_18:0_22:6)	甘油三酯_TG(16:0_18:0_22:6)	GL	甘油脂类	TG	甘油三酯	924.802	906.768	[M+NH4]+	C59H102O6	9	9	9	9	9	9	9	9	9	9	9	9	9	9	9	9	9	9	9	7874.1	5052.3	13105	5507.4	9	89197	47629	74935	77437	65763	112820	C00422	HMDB0043939	9544814	LMGL03010853	-	-	-	ko00561,ko01100,ko04714,ko04923,ko04931,ko04975,ko04977,ko04979,ko05417
LIPID-P-1152	TG(18:2_18:2_20:2)	甘油三酯_TG(18:2_18:2_20:2)	GL	甘油脂类	TG	甘油三酯	924.802	906.768	[M+NH4]+	C59H102O6	9	9	9	9	9	9	9	9	9	9	9	9	9	9	9	9	9	9	9	9	9	144980	9	76512	4746100	4107700	4614700	4855900	4694300	5289300	C00422	HMDB0010491	9544625	LMGL03010663	-	-	-	ko00561,ko01100,ko04714,ko04923,ko04931,ko04975,ko04977,ko04979,ko05417
LIPID-P-1155	TG(18:1_18:1_22:4)	甘油三酯_TG(18:1_18:1_22:4)	GL	甘油脂类	TG	甘油三酯	952.832	934.799	[M+NH4]+	C61H106O6	9	9	9	9	9	9	19528	9	26045	9	9	9	9	9	9	9	9	9	31274	17136	22751	169500	26513	46229	2905200	3082700	3125600	2730500	3315700	3457600	C00422	HMDB0010467	9545182	LMGL03011221	-	-	-	ko00561,ko01100,ko04714,ko04923,ko04931,ko04975,ko04977,ko04979,ko05417
LIPID-P-1157	TG(18:0_18:1_22:5)	甘油三酯_TG(18:0_18:1_22:5)	GL	甘油脂类	TG	甘油三酯	952.832	934.799	[M+NH4]+	C61H106O6	9	9	9	9	9	9	9	9	9	9	9	9	9	9	9	9	9	9	12903	9	9	51190	9	9	382560	336680	450340	475970	539500	446290	C00422	HMDB0044930	9545188	LMGL03011227	-	-	-	ko00561,ko01100,ko04714,ko04923,ko04931,ko04975,ko04977,ko04979,ko05417
LIPID-P-1160	TG(18:1_18:1_24:4)	甘油三酯_TG(18:1_18:1_24:4)	GL	甘油脂类	TG	甘油三酯	980.868	962.83	[M+NH4]+	C63H110O6	9	9	9	9	9	9	9	9	9	9	9	9	9	9	9	9	9	9	9	9	9	9	9	9	118250	153330	138480	180610	132480	174340	C00422	-	-	-	-	-	-	ko00561,ko01100,ko04714,ko04923,ko04931,ko04975,ko04977,ko04979,ko05417
LIPID-P-1161	TG(20:1_22:1_18:4)	甘油三酯_TG(20:1_22:1_18:4)	GL	甘油脂类	TG	甘油三酯	980.866	962.83	[M+NH4]+	C63H110O6	9	9	9	9	9	9	9	9	9	9	9	9	9	9	9	9	9	9	9	9	9	9	9	9	36611	60732	62327	69869	65435	74606	C00422	HMDB0050560	131761302	-	-	-	-	ko00561,ko01100,ko04714,ko04923,ko04931,ko04975,ko04977,ko04979,ko05417
LIPID-P-1164	TG(14:0_18:3_20:4)	甘油三酯_TG(14:0_18:3_20:4)	GL	甘油脂类	TG	甘油三酯	866.724	848.689	[M+NH4]+	C55H92O6	9	9	9	9	9	9	9	9	9	9	9	9	9	9	9	9	9	9	9	9	9	9	9	9	291700	259610	216370	257680	324190	219490	C00422	HMDB0042560	53480560	LMGL03014409	-	-	-	ko00561,ko01100,ko04714,ko04923,ko04931,ko04975,ko04977,ko04979,ko05417
LIPID-P-1167	TG(16:2_18:2_18:3)	甘油三酯_TG(16:2_18:2_18:3)	GL	甘油脂类	TG	甘油三酯	866.723	848.689	[M+NH4]+	C55H92O6	9	9	9	9	9	9	9	9	9	9	9	9	9	9	9	9	9	9	9	9	9	9	9	9	194530	196620	182230	160610	208970	172400	C00422	-	-	-	-	-	-	ko00561,ko01100,ko04714,ko04923,ko04931,ko04975,ko04977,ko04979,ko05417
LIPID-P-1169	TG(18:2_18:2_18:3)	甘油三酯_TG(18:2_18:2_18:3)	GL	甘油脂类	TG	甘油三酯	894.755	876.721	[M+NH4]+	C57H96O6	9	9	9	9	9	9	46109	19128	9	9	9	9	9	9	9	9	9	9	20981	9	23541	109630	9	35388	7197200	6719000	7324400	7796600	5936300	6752600	C00422	HMDB0010490	9544383	LMGL03010420	-	-	-	ko00561,ko01100,ko04714,ko04923,ko04931,ko04975,ko04977,ko04979,ko05417
LIPID-P-1170	TG(16:0_18:2_20:5)	甘油三酯_TG(16:0_18:2_20:5)	GL	甘油脂类	TG	甘油三酯	894.752	876.721	[M+NH4]+	C57H96O6	9	9	9	9	9	9	25712	12122	10928	9	9	9	9	9	9	9	9	9	9	17652	9	51965	13343	13851	778660	590830	944490	792920	913020	1043500	C00422	HMDB0044273	9544414	LMGL03010451	-	-	-	ko00561,ko01100,ko04714,ko04923,ko04931,ko04975,ko04977,ko04979,ko05417
LIPID-P-1171	TG(16:0_16:1_22:6)	甘油三酯_TG(16:0_16:1_22:6)	GL	甘油脂类	TG	甘油三酯	894.755	876.721	[M+NH4]+	C57H96O6	9	9	9	9	9	9	9	9	9	9	9	9	9	9	9	9	9	9	9	9	9	16512	9	7789.7	120560	130690	124540	130650	109960	122510	C00422	HMDB0044079	9544548	LMGL03010586	-	-	-	ko00561,ko01100,ko04714,ko04923,ko04931,ko04975,ko04977,ko04979,ko05417
LIPID-P-1172	TG(18:1_18:2_18:4)	甘油三酯_TG(18:1_18:2_18:4)	GL	甘油脂类	TG	甘油三酯	894.752	876.721	[M+NH4]+	C57H96O6	9	9	9	9	9	9	9	9	9	9	9	9	9	9	9	9	9	9	9	9	9	9	9	9	645280	536060	633120	743390	588280	705850	C00422	HMDB0049402	56940000	LMGL03016218	-	-	-	ko00561,ko01100,ko04714,ko04923,ko04931,ko04975,ko04977,ko04979,ko05417
LIPID-P-1176	TG(18:1_18:2_20:4)	甘油三酯_TG(18:1_18:2_20:4)	GL	甘油脂类	TG	甘油三酯	922.783	904.752	[M+NH4]+	C59H100O6	49398	25208	9	13293	5871	26703	89460	52121	115440	17853	46536	72843	14346	9	26456	6607.4	21364	14936	102030	114650	71569	476070	121290	247910	8501600	8619500	8899800	10111000	8233100	10857000	C00422	HMDB0005462	9544702	LMGL03010741	-	-	-	ko00561,ko01100,ko04714,ko04923,ko04931,ko04975,ko04977,ko04979,ko05417
LIPID-P-1177	TG(16:0_18:1_22:6)	甘油三酯_TG(16:0_18:1_22:6)	GL	甘油脂类	TG	甘油三酯	922.786	904.752	[M+NH4]+	C59H100O6	9	9	9	9	9	9	19119	9	9613.6	9	9	9	9	9	9	9	9	9	35575	61931	19316	130890	20228	42380	579470	507600	699620	675030	634820	736870	C00422	HMDB0044135	9544886	LMGL03010925	-	-	-	ko00561,ko01100,ko04714,ko04923,ko04931,ko04975,ko04977,ko04979,ko05417
LIPID-P-1179	TG(16:1_16:1_24:5)	甘油三酯_TG(16:1_16:1_24:5)	GL	甘油脂类	TG	甘油三酯	922.807	904.752	[M+NH4]+	C59H100O6	9	9	9	9	9	9	9	9	9	9	9	9	9	9	9	9	9	9	9	9	9	9	9	9	601030	653670	652740	706940	615180	730300	C00422	-	-	-	-	-	-	ko00561,ko01100,ko04714,ko04923,ko04931,ko04975,ko04977,ko04979,ko05417
LIPID-P-1181	TG(18:0_18:1_22:6)	甘油三酯_TG(18:0_18:1_22:6)	GL	甘油脂类	TG	甘油三酯	950.818	932.783	[M+NH4]+	C61H104O6	9	9	9	9	9	9	9	9	9	9	9	9	9	9	9	9	9	9	9	9	9	24438	9	7821.4	117260	133230	136910	138180	154780	136750	C00422	HMDB0044936	9545272	LMGL03011311	-	-	-	ko00561,ko01100,ko04714,ko04923,ko04931,ko04975,ko04977,ko04979,ko05417
LIPID-P-1182	TG(18:1_18:1_22:5)	甘油三酯_TG(18:1_18:1_22:5)	GL	甘油脂类	TG	甘油三酯	950.818	932.783	[M+NH4]+	C61H104O6	9	9	9	9	9	9	9	9	9	9	9	9	9	9	9	9	9	9	52955	85230	36691	277120	9	106990	1691600	1774000	1897400	1805900	2261100	2096600	C00422	HMDB0010468	9545266	LMGL03011305	-	-	-	ko00561,ko01100,ko04714,ko04923,ko04931,ko04975,ko04977,ko04979,ko05417
LIPID-P-1183	TG(18:1_18:2_22:4)	甘油三酯_TG(18:1_18:2_22:4)	GL	甘油脂类	TG	甘油三酯	950.818	932.783	[M+NH4]+	C61H104O6	9	9	9	9	9	9	9	9	9	9	9	9	9	9	9	9	9	9	9	9	9	46910	9	14549	1418000	1438900	1444600	1529600	1637200	1695200	C00422	HMDB0049399	9545259	LMGL03011298	-	-	-	ko00561,ko01100,ko04714,ko04923,ko04931,ko04975,ko04977,ko04979,ko05417
LIPID-P-1187	TG(18:1_20:1_22:5)	甘油三酯_TG(18:1_20:1_22:5)	GL	甘油脂类	TG	甘油三酯	978.848	960.815	[M+NH4]+	C63H108O6	9	9	9	9	9	9	9	9	9	9	9	9	9	9	9	9	9	9	9	9	9	9	9	9	23294	40307	30068	37684	38272	26565	C00422	HMDB0049316	9545645	LMGL03011684	-	-	-	ko00561,ko01100,ko04714,ko04923,ko04931,ko04975,ko04977,ko04979,ko05417
LIPID-P-1195	TG(14:1_16:1_22:6)	甘油三酯_TG(14:1_16:1_22:6)	GL	甘油脂类	TG	甘油三酯	864.705	846.674	[M+NH4]+	C55H90O6	9	9	9	9	9	9	9	9	9	9	9	9	9	9	9	9	9	9	9	9	9	9	9	9	241880	275340	247590	397620	244140	484960	C00422	HMDB0047929	131758770	LMGL03014677	-	-	-	ko00561,ko01100,ko04714,ko04923,ko04931,ko04975,ko04977,ko04979,ko05417
LIPID-P-1196	TG(18:2_18:3_18:3)	甘油三酯_TG(18:2_18:3_18:3)	GL	甘油脂类	TG	甘油三酯	892.739	874.705	[M+NH4]+	C57H94O6	9	9	9	9	9	9	9	9	9	9	9	9	9	9	9	9	9	9	9	9	9	9	9	9	329460	325610	374980	428900	372390	413920	C00422	HMDB0052637	9544434	LMGL03010471	-	-	-	ko00561,ko01100,ko04714,ko04923,ko04931,ko04975,ko04977,ko04979,ko05417
LIPID-P-1200	TG(16:0_18:2_22:6)	甘油三酯_TG(16:0_18:2_22:6)	GL	甘油脂类	TG	甘油三酯	920.766	902.736	[M+NH4]+	C59H98O6	9	9	9	9	9	9	9	9	9	9	9	9	9	9	9	9	9	9	9	9	9	9	9	9	273300	271810	278810	299660	290250	237250	C00422	HMDB0044275	9544960	LMGL03010999	-	-	-	ko00561,ko01100,ko04714,ko04923,ko04931,ko04975,ko04977,ko04979,ko05417
LIPID-P-1201	TG(16:1_18:1_22:6)	甘油三酯_TG(16:1_18:1_22:6)	GL	甘油脂类	TG	甘油三酯	920.766	902.736	[M+NH4]+	C59H98O6	9	9	9	9	9	9	9	9	9	9	9	9	9	9	9	9	429.57	2339	9	9	9	9	9	9	137330	117000	151160	157890	141120	146910	C00422	HMDB0048631	9544961	LMGL03011000	-	-	-	ko00561,ko01100,ko04714,ko04923,ko04931,ko04975,ko04977,ko04979,ko05417
LIPID-P-1202	TG(16:1_16:1_24:6)	甘油三酯_TG(16:1_16:1_24:6)	GL	甘油脂类	TG	甘油三酯	920.766	902.736	[M+NH4]+	C59H98O6	9	9	9	9	9	9	9	9	9	9	9	9	9	9	9	9	9	9	9	9	9	9	9	9	426170	375010	427600	385960	523380	428440	C00422	-	-	-	-	-	-	ko00561,ko01100,ko04714,ko04923,ko04931,ko04975,ko04977,ko04979,ko05417
LIPID-P-1204	TG(18:1_18:2_22:5)	甘油三酯_TG(18:1_18:2_22:5)	GL	甘油脂类	TG	甘油三酯	948.798	930.768	[M+NH4]+	C61H102O6	9	9	9	9	9	9	9	9	9	9	9	9	9	9	9	9	9	9	9	9	9	49951	17441	17851	419080	283070	448860	396550	294110	400810	C00422	HMDB0049400	9545343	LMGL03011382	-	-	-	ko00561,ko01100,ko04714,ko04923,ko04931,ko04975,ko04977,ko04979,ko05417
LIPID-P-1206	TG(18:0_18:2_22:6)	甘油三酯_TG(18:0_18:2_22:6)	GL	甘油脂类	TG	甘油三酯	948.801	930.768	[M+NH4]+	C61H102O6	9	9	9	9	9	9	9	9	9	9	9	9	9	9	9	9	9	9	9	9	9	9	9	16245	354540	287300	342380	335050	362700	369280	C00422	HMDB0045098	9545349	LMGL03011388	-	-	-	ko00561,ko01100,ko04714,ko04923,ko04931,ko04975,ko04977,ko04979,ko05417
LIPID-P-1207	TG(18:2_18:2_22:4)	甘油三酯_TG(18:2_18:2_22:4)	GL	甘油脂类	TG	甘油三酯	948.801	930.768	[M+NH4]+	C61H102O6	9	9	9	9	9	9	9	9	9	9	9	9	9	9	9	9	9	9	9	9	9	9	9	9	286250	349210	292320	346760	388740	452960	C00422	HMDB0010494	9545336	LMGL03011375	-	-	-	ko00561,ko01100,ko04714,ko04923,ko04931,ko04975,ko04977,ko04979,ko05417
LIPID-P-1208	TG(17:1_17:1_24:6)	甘油三酯_TG(17:1_17:1_24:6)	GL	甘油脂类	TG	甘油三酯	948.801	930.768	[M+NH4]+	C61H102O6	9	9	9	9	9	9	9	9	9	9	9	9	9	9	9	9	9	9	9	9	9	9	9	9	59028	91437	99831	120990	66765	138610	C00422	-	-	-	-	-	-	ko00561,ko01100,ko04714,ko04923,ko04931,ko04975,ko04977,ko04979,ko05417
LIPID-P-1213	TG(16:0_18:4_20:5)	甘油三酯_TG(16:0_18:4_20:5)	GL	甘油脂类	TG	甘油三酯	890.718	872.689	[M+NH4]+	C57H92O6	9	9	9	9	9	19107	9	9	9	9	9	9	9	9	9	9	9	9	9	9	9	9	9	9	8104700	7160700	9992900	8807100	9733000	9148200	C00422	HMDB0044525	56939545	LMGL03015763	-	-	-	ko00561,ko01100,ko04714,ko04923,ko04931,ko04975,ko04977,ko04979,ko05417
LIPID-P-1216	TG(18:2_18:3_20:4)	甘油三酯_TG(18:2_18:3_20:4)	GL	甘油脂类	TG	甘油三酯	918.755	900.721	[M+NH4]+	C59H96O6	9	9	9	9	9	9	9	9	9	9	9	9	9	9	9	9	9	9	9	9	9	28122	9	9	216840	306970	296750	230700	306240	282980	C00422	HMDB0005448	9544831	LMGL03010876	-	-	-	ko00561,ko01100,ko04714,ko04923,ko04931,ko04975,ko04977,ko04979,ko05417
LIPID-P-1217	TG(18:1_18:2_22:6)	甘油三酯_TG(18:1_18:2_22:6)	GL	甘油脂类	TG	甘油三酯	946.788	928.752	[M+NH4]+	C61H100O6	9	9	9	9	9	9	9	9	9	9	9	9	9	9	9	9	9	9	9	9	9	9	9	9	174760	176420	215670	194150	190000	195880	C00422	HMDB0049406	9545428	LMGL03011467	-	-	-	ko00561,ko01100,ko04714,ko04923,ko04931,ko04975,ko04977,ko04979,ko05417
LIPID-P-1218	TG(18:2_20:3_20:4)	甘油三酯_TG(18:2_20:3_20:4)	GL	甘油脂类	TG	甘油三酯	946.786	928.752	[M+NH4]+	C61H100O6	9	9	9	9	9	9	9	9	9	9	9	9	9	9	9	9	9	9	22128	30962	9	96082	9	35666	478530	536730	588370	449890	513470	560200	C00422	HMDB0052580	9545201	LMGL03011240	-	-	-	ko00561,ko01100,ko04714,ko04923,ko04931,ko04975,ko04977,ko04979,ko05417
LIPID-P-1219	TG(16:0_20:4_22:5)	甘油三酯_TG(16:0_20:4_22:5)	GL	甘油脂类	TG	甘油三酯	946.786	928.752	[M+NH4]+	C61H100O6	9	9	9	9	9	9	9	9	9	9	9	9	9	9	9	9	9	9	9	9	9	9	9	9	305070	312030	329770	310730	291410	306500	C00422	HMDB0044381	9545414	LMGL03011453	-	-	-	ko00561,ko01100,ko04714,ko04923,ko04931,ko04975,ko04977,ko04979,ko05417
LIPID-P-1226	TG(18:2_18:2_22:6)	甘油三酯_TG(18:2_18:2_22:6)	GL	甘油脂类	TG	甘油三酯	944.77	926.736	[M+NH4]+	C61H98O6	9	9	9	9	9	9	9	9	9	9	9	9	9	9	9	9	9	9	9	9	9	9	9	9	46616	41016	46117	62496	53612	50678	C00422	HMDB0010496	9545505	LMGL03011544	-	-	-	ko00561,ko01100,ko04714,ko04923,ko04931,ko04975,ko04977,ko04979,ko05417
LIPID-P-1227	TG(18:2_20:4_20:4)	甘油三酯_TG(18:2_20:4_20:4)	GL	甘油脂类	TG	甘油三酯	944.771	926.736	[M+NH4]+	C61H98O6	9	9	9	9	9	9	9	9	9	9	9	9	9	9	9	9	9	9	9	9	9	9	9	9	75173	110340	161150	94576	134790	128640	C00422	HMDB0005476	9545277	LMGL03011316	-	-	-	ko00561,ko01100,ko04714,ko04923,ko04931,ko04975,ko04977,ko04979,ko05417
LIPID-P-1300	Carnitine C20:3	肉碱 C20:3	FA	脂肪酰类	CAR	酰基肉碱	450.358	449.351	[M+H]+	C27H47NO4	9	11642	6303.9	4800.8	8478.7	46775	9	7969.8	2354.8	5357.7	9	3071.9	8715.7	18454	29639	10208	27544	41750	45981	90125	82985	18147	6770.6	25240	22870	14133	17580	16573	17213	18152	C02301	-	-	-	-	-	-	ko04714
LIPID-P-1309	PE(P-16:0_16:0)	磷脂酰乙醇胺_PE(P-16:0_16:0)	GP	甘油磷脂类	PE-P	溶血磷脂酰乙醇胺(烯醚键)	676.528	675.52	[M+H]+	C37H74NO7P	1185900	696370	740220	934790	1562000	1860000	475230	336590	445560	470320	176850	464140	1242400	1537400	1201600	1219000	1124300	1545300	629020	930740	1466200	877980	448270	1126800	645230	446680	583270	678290	689910	831520	C00350	HMDB0011158	52925046	LMGP02030013	-	72743	-	ko00563,ko00564,ko01100,ko04136,ko04140,ko04723,ko05130,ko05167
LIPID-P-1314	PE(P-18:1_14:0)	磷脂酰乙醇胺_PE(P-18:1_14:0)	GP	甘油磷脂类	PE-P	溶血磷脂酰乙醇胺(烯醚键)	674.512	673.505	[M+H]+	C37H72NO7P	91697	50416	35723	69962	113410	96289	28251	16577	25428	16013	3711.7	32524	94766	76668	61642	81210	83215	92028	27231	31470	46892	41889	29152	126570	40082	21929	35258	36283	28358	47528	C00350	-	-	-	-	-	-	ko00563,ko00564,ko01100,ko04136,ko04140,ko04723,ko05130,ko05167
LIPID-P-1315	PE(P-14:0_18:1)	磷脂酰乙醇胺_PE(P-14:0_18:1)	GP	甘油磷脂类	PE-P	溶血磷脂酰乙醇胺(烯醚键)	674.512	673.505	[M+H]+	C37H72NO7P	47482	33553	26288	36268	62002	83379	22304	26808	40218	19689	19148	20276	33379	22841	20779	21123	19207	19377	28884	16005	39538	19065	19977	37359	21754	13921	19310	29070	21784	19741	C00350	-	-	-	-	-	-	ko00563,ko00564,ko01100,ko04136,ko04140,ko04723,ko05130,ko05167
LIPID-P-1316	PE(P-15:0_18:1)	磷脂酰乙醇胺_PE(P-15:0_18:1)	GP	甘油磷脂类	PE-P	溶血磷脂酰乙醇胺(烯醚键)	688.528	687.52	[M+H]+	C38H74NO7P	188890	108490	90469	101320	121550	214270	82948	86212	118460	109770	78356	88023	100910	73373	65679	123510	104860	61431	110610	78407	103280	115510	55309	122120	52792	26066	68428	71852	59705	73059	C00350	-	-	-	-	-	-	ko00563,ko00564,ko01100,ko04136,ko04140,ko04723,ko05130,ko05167
LIPID-P-1317	PE(P-17:0_18:1)	磷脂酰乙醇胺_PE(P-17:0_18:1)	GP	甘油磷脂类	PE-P	溶血磷脂酰乙醇胺(烯醚键)	716.559	715.552	[M+H]+	C40H78NO7P	133650	119310	101140	97937	82459	188660	66046	121560	97009	85709	96451	111030	98035	77486	54856	113440	82750	63612	201050	98382	168110	153520	112020	162000	80879	62152	79116	99327	92770	117120	C00350	-	-	-	-	-	-	ko00563,ko00564,ko01100,ko04136,ko04140,ko04723,ko05130,ko05167
LIPID-P-1318	PE(P-16:0_20:1)	磷脂酰乙醇胺_PE(P-16:0_20:1)	GP	甘油磷脂类	PE-P	溶血磷脂酰乙醇胺(烯醚键)	730.575	729.567	[M+H]+	C41H80NO7P	961740	537470	482570	395960	540190	861860	166850	266770	323440	97336	109670	364360	523710	285360	260950	319250	419110	249010	238770	161610	342280	187040	202330	357640	328970	241590	294070	355960	355790	392240	C00350	HMDB0011348	52925058	LMGP02030025	-	-	-	ko00563,ko00564,ko01100,ko04136,ko04140,ko04723,ko05130,ko05167
LIPID-P-1323	PE(P-18:0_20:1)	磷脂酰乙醇胺_PE(P-18:0_20:1)	GP	甘油磷脂类	PE-P	溶血磷脂酰乙醇胺(烯醚键)	758.606	757.599	[M+H]+	C43H84NO7P	551180	313950	268350	263080	284540	522270	185200	263890	348770	119550	116910	350020	434820	235600	216670	299680	338640	288590	254800	159070	338780	215960	267680	400310	259190	196960	237950	264740	264580	291830	C00350	HMDB0011381	52925086	LMGP02030053	-	-	-	ko00563,ko00564,ko01100,ko04136,ko04140,ko04723,ko05130,ko05167
LIPID-P-1329	PE(P-18:1_16:1)	磷脂酰乙醇胺_PE(P-18:1_16:1)	GP	甘油磷脂类	PE-P	溶血磷脂酰乙醇胺(烯醚键)	700.528	699.52	[M+H]+	C39H74NO7P	507330	287490	213650	275170	397080	383810	164910	123860	157090	118010	82079	230910	309280	241950	171910	249270	216300	298600	171590	294950	230620	289860	159900	398760	136680	96426	157370	167840	150280	209730	C00350	-	-	-	-	-	-	ko00563,ko00564,ko01100,ko04136,ko04140,ko04723,ko05130,ko05167
LIPID-P-1330	PE(P-16:0_20:2)	磷脂酰乙醇胺_PE(P-16:0_20:2)	GP	甘油磷脂类	PE-P	溶血磷脂酰乙醇胺(烯醚键)	728.559	727.552	[M+H]+	C41H78NO7P	575830	352360	362880	249520	411390	697480	164290	225510	258180	111650	104140	298520	421380	272620	257120	315920	297500	230170	206650	154200	381370	164990	142000	327690	194980	141350	187380	199320	216050	255490	C00350	HMDB0011349	52925059	LMGP02030026	-	-	-	ko00563,ko00564,ko01100,ko04136,ko04140,ko04723,ko05130,ko05167
LIPID-P-1340	PE(P-16:0_20:3)	磷脂酰乙醇胺_PE(P-16:0_20:3)	GP	甘油磷脂类	PE-P	溶血磷脂酰乙醇胺(烯醚键)	726.544	725.536	[M+H]+	C41H76NO7P	7931300	5359400	4545800	3029300	5041900	10199000	2510900	2809900	2763800	905960	1179700	3910600	4151100	2634100	2583900	3701700	3111300	2495600	2762100	2309800	3775600	2376100	2314400	3075000	1880100	1385400	1639300	1944500	1854300	2241100	C00350	HMDB0011351	52925060	LMGP02030027	-	90474	-	ko00563,ko00564,ko01100,ko04136,ko04140,ko04723,ko05130,ko05167
LIPID-P-1341	PE(P-18:2_18:1)	磷脂酰乙醇胺_PE(P-18:2_18:1)	GP	甘油磷脂类	PE-P	溶血磷脂酰乙醇胺(烯醚键)	726.544	725.536	[M+H]+	C41H76NO7P	180740	129090	145850	141120	176330	220950	129510	131250	154500	200660	114520	198190	127560	101190	107860	174780	100050	120690	146380	123830	171200	192810	130030	203450	119690	70056	106150	128080	80838	131860	C00350	-	-	-	-	-	-	ko00563,ko00564,ko01100,ko04136,ko04140,ko04723,ko05130,ko05167
LIPID-P-1343	PE(P-16:1_22:2)	磷脂酰乙醇胺_PE(P-16:1_22:2)	GP	甘油磷脂类	PE-P	溶血磷脂酰乙醇胺(烯醚键)	754.575	753.567	[M+H]+	C43H80NO7P	954710	831940	1038800	1023300	896370	1738600	1093200	996850	1108100	826460	844240	1003200	1608800	1134200	1259100	1558800	1774600	1730300	1561700	2304700	3105400	2537000	1261200	2227700	853750	625080	762910	899470	967880	1048000	C00350	-	-	-	-	-	-	ko00563,ko00564,ko01100,ko04136,ko04140,ko04723,ko05130,ko05167
LIPID-P-1344	PE(P-20:1_18:2)	磷脂酰乙醇胺_PE(P-20:1_18:2)	GP	甘油磷脂类	PE-P	溶血磷脂酰乙醇胺(烯醚键)	754.575	753.567	[M+H]+	C43H80NO7P	66381	41051	32105	16845	42815	77913	25560	38303	29567	32729	9	69488	30988	10975	20961	28876	24240	16582	38797	26588	50297	27918	40261	68634	36550	16173	23636	31027	23361	38677	C00350	-	-	-	-	-	-	ko00563,ko00564,ko01100,ko04136,ko04140,ko04723,ko05130,ko05167
LIPID-P-1345	PE(P-16:0_22:3)	磷脂酰乙醇胺_PE(P-16:0_22:3)	GP	甘油磷脂类	PE-P	溶血磷脂酰乙醇胺(烯醚键)	754.575	753.567	[M+H]+	C43H80NO7P	611960	313570	414710	327980	579770	884670	154990	226530	268110	107390	85419	202530	360740	298230	269090	310570	314480	289910	149280	122980	205750	125050	136070	223750	154080	136160	144480	164900	213070	205440	C00350	-	-	-	-	-	-	ko00563,ko00564,ko01100,ko04136,ko04140,ko04723,ko05130,ko05167
LIPID-P-1353	PE(P-18:2_18:2)	磷脂酰乙醇胺_PE(P-18:2_18:2)	GP	甘油磷脂类	PE-P	溶血磷脂酰乙醇胺(烯醚键)	724.528	723.52	[M+H]+	C41H74NO7P	154660	99887	123350	58418	187000	152430	49422	99259	96626	134420	40950	145510	58936	60278	76272	138350	43889	40357	58781	78243	103670	74138	73627	104640	71927	66793	88345	59217	72636	70476	C00350	-	-	-	-	-	-	ko00563,ko00564,ko01100,ko04136,ko04140,ko04723,ko05130,ko05167
LIPID-P-1355	PE(P-16:0_22:4)	磷脂酰乙醇胺_PE(P-16:0_22:4)	GP	甘油磷脂类	PE-P	溶血磷脂酰乙醇胺(烯醚键)	752.559	751.552	[M+H]+	C43H78NO7P	24223000	16454000	19498000	18792000	24754000	33322000	18307000	17913000	19187000	13368000	8501800	21950000	21258000	17847000	18619000	23845000	24730000	27604000	29187000	18209000	35650000	26490000	13573000	27758000	11570000	7501900	10177000	12331000	11897000	14086000	C00350	-	52925066	LMGP02030033	-	-	-	ko00563,ko00564,ko01100,ko04136,ko04140,ko04723,ko05130,ko05167
LIPID-P-1357	PE(P-18:1_20:3)	磷脂酰乙醇胺_PE(P-18:1_20:3)	GP	甘油磷脂类	PE-P	溶血磷脂酰乙醇胺(烯醚键)	752.559	751.552	[M+H]+	C43H78NO7P	2074400	1089600	952130	705470	1313600	1995600	686320	791960	791040	229990	309890	1006600	965450	501420	472680	745900	729330	602730	698490	679260	869950	624960	574050	942160	433010	316780	388070	501650	461230	611100	C00350	-	-	-	-	-	-	ko00563,ko00564,ko01100,ko04136,ko04140,ko04723,ko05130,ko05167
LIPID-P-1359	PE(P-18:2_20:2)	磷脂酰乙醇胺_PE(P-18:2_20:2)	GP	甘油磷脂类	PE-P	溶血磷脂酰乙醇胺(烯醚键)	752.559	751.552	[M+H]+	C43H78NO7P	389410	594430	590320	314210	530720	519890	285700	318050	230870	205330	109930	217150	542850	481750	556070	581070	669640	872160	917050	1019800	1252800	607590	322200	819470	231310	155970	244880	230360	281590	312940	C00350	-	-	-	-	-	-	ko00563,ko00564,ko01100,ko04136,ko04140,ko04723,ko05130,ko05167
LIPID-P-1361	PE(P-17:0_22:4)	磷脂酰乙醇胺_PE(P-17:0_22:4)	GP	甘油磷脂类	PE-P	溶血磷脂酰乙醇胺(烯醚键)	766.575	765.567	[M+H]+	C44H80NO7P	278480	223760	261680	254100	344990	394060	336860	356330	413690	300600	206040	367690	398460	230090	346830	556790	431430	401680	497870	387730	638740	733510	361960	609730	285050	260510	284760	307720	346760	353320	C00350	-	-	-	-	-	-	ko00563,ko00564,ko01100,ko04136,ko04140,ko04723,ko05130,ko05167
LIPID-P-1362	PE(P-19:0_20:4)	磷脂酰乙醇胺_PE(P-19:0_20:4)	GP	甘油磷脂类	PE-P	溶血磷脂酰乙醇胺(烯醚键)	766.575	765.567	[M+H]+	C44H80NO7P	167790	161480	154280	149200	145380	269480	157230	215460	216190	154620	118710	185340	295170	207910	193580	258520	279300	279640	440520	426860	580750	487640	285960	509190	181580	139440	190210	210290	187590	248010	C00350	-	-	-	-	-	-	ko00563,ko00564,ko01100,ko04136,ko04140,ko04723,ko05130,ko05167
LIPID-P-1366	PE(P-16:0_24:4)	磷脂酰乙醇胺_PE(P-16:0_24:4)	GP	甘油磷脂类	PE-P	溶血磷脂酰乙醇胺(烯醚键)	780.591	779.583	[M+H]+	C45H82NO7P	161180	87515	112520	121950	174100	202160	73278	70416	70147	47384	28111	77884	165870	119400	141240	144310	167240	122890	86862	61379	159600	124020	97825	116000	71659	57866	75158	88338	75705	100150	C00350	-	-	-	-	-	-	ko00563,ko00564,ko01100,ko04136,ko04140,ko04723,ko05130,ko05167
LIPID-P-1367	PE(P-18:1_22:3)	磷脂酰乙醇胺_PE(P-18:1_22:3)	GP	甘油磷脂类	PE-P	溶血磷脂酰乙醇胺(烯醚键)	780.591	779.583	[M+H]+	C45H82NO7P	172890	82079	81709	83615	116590	156530	36938	76523	76130	31012	20802	67684	181030	85352	57476	80409	163680	109790	93160	49888	83097	66957	58206	140350	53706	59719	62123	62356	60494	63908	C00350	-	-	-	-	-	-	ko00563,ko00564,ko01100,ko04136,ko04140,ko04723,ko05130,ko05167
LIPID-P-1374	PE(P-16:0_22:5)	磷脂酰乙醇胺_PE(P-16:0_22:5)	GP	甘油磷脂类	PE-P	溶血磷脂酰乙醇胺(烯醚键)	750.544	749.536	[M+H]+	C43H76NO7P	16298000	13644000	14227000	14854000	17212000	23400000	16118000	12551000	13036000	7308800	6629900	16307000	13280000	11821000	12379000	16953000	16899000	17218000	17880000	13066000	23143000	17109000	10905000	17228000	7996100	5726100	7180100	8160700	8234800	9551800	C00350	-	-	-	-	-	-	ko00563,ko00564,ko01100,ko04136,ko04140,ko04723,ko05130,ko05167
LIPID-P-1375	PE(P-18:0_20:5)	磷脂酰乙醇胺_PE(P-18:0_20:5)	GP	甘油磷脂类	PE-P	溶血磷脂酰乙醇胺(烯醚键)	750.544	749.536	[M+H]+	C43H76NO7P	1304000	780640	631670	559000	661330	1642600	914550	741920	926390	222140	298960	909140	637100	418010	515710	532160	721250	393840	965380	1101600	1135200	1719400	706650	1120900	383700	243290	370890	470670	416240	461340	C00350	HMDB0011387	52925089	LMGP02030056	-	-	-	ko00563,ko00564,ko01100,ko04136,ko04140,ko04723,ko05130,ko05167
LIPID-P-1377	PE(P-18:1_22:4)	磷脂酰乙醇胺_PE(P-18:1_22:4)	GP	甘油磷脂类	PE-P	溶血磷脂酰乙醇胺(烯醚键)	778.575	777.567	[M+H]+	C45H80NO7P	4083500	2628900	3347900	3715900	4455200	5254400	4109100	4051000	4215800	3367500	1791100	4330700	4878200	3101600	3241200	4676400	5468500	5375700	6397000	4779300	7414500	6382200	3956100	7186400	2610700	1983600	2449800	2871200	2917000	3369700	C00350	-	-	-	-	-	-	ko00563,ko00564,ko01100,ko04136,ko04140,ko04723,ko05130,ko05167
LIPID-P-1383	PE(P-18:1_24:4)	磷脂酰乙醇胺_PE(P-18:1_24:4)	GP	甘油磷脂类	PE-P	溶血磷脂酰乙醇胺(烯醚键)	806.606	805.599	[M+H]+	C47H84NO7P	33690	20010	30069	22736	38721	44099	26343	15041	19718	18446	9	19817	63386	37221	42118	41990	48544	65005	35667	24049	64471	61241	64559	54203	27885	31093	29946	37729	30953	32870	C00350	-	-	-	-	-	-	ko00563,ko00564,ko01100,ko04136,ko04140,ko04723,ko05130,ko05167
LIPID-P-1387	PE(P-18:1_20:5)	磷脂酰乙醇胺_PE(P-18:1_20:5)	GP	甘油磷脂类	PE-P	溶血磷脂酰乙醇胺(烯醚键)	748.528	747.52	[M+H]+	C43H74NO7P	1278200	543490	435910	546660	669800	1313200	719540	589180	704840	168080	190600	845250	375950	261710	312600	316980	456850	217150	795610	868850	621140	1142600	685980	827510	314010	327650	324640	366450	381050	413720	C00350	-	-	-	-	-	-	ko00563,ko00564,ko01100,ko04136,ko04140,ko04723,ko05130,ko05167
LIPID-P-1388	PE(P-18:2_20:4)	磷脂酰乙醇胺_PE(P-18:2_20:4)	GP	甘油磷脂类	PE-P	溶血磷脂酰乙醇胺(烯醚键)	748.528	747.52	[M+H]+	C43H74NO7P	311740	289370	287380	287630	395490	459630	393400	285360	404550	258030	156530	445750	297180	340620	267270	412160	346300	374700	392070	497420	538080	575260	383070	654140	197350	154670	230590	280790	269430	315460	C00350	-	-	-	-	-	-	ko00563,ko00564,ko01100,ko04136,ko04140,ko04723,ko05130,ko05167
LIPID-P-1389	PE(P-17:0_22:6)	磷脂酰乙醇胺_PE(P-17:0_22:6)	GP	甘油磷脂类	PE-P	溶血磷脂酰乙醇胺(烯醚键)	762.544	761.536	[M+H]+	C44H76NO7P	50587	59019	45523	28264	29688	58290	35814	44776	46099	35130	36982	33548	44802	37742	36660	72031	42082	55280	159830	185160	266720	108070	60911	127530	34254	32706	36892	28448	43282	28592	C00350	-	-	-	-	-	-	ko00563,ko00564,ko01100,ko04136,ko04140,ko04723,ko05130,ko05167
LIPID-P-1390	PE(P-18:1_22:5)	磷脂酰乙醇胺_PE(P-18:1_22:5)	GP	甘油磷脂类	PE-P	溶血磷脂酰乙醇胺(烯醚键)	776.559	775.552	[M+H]+	C45H78NO7P	1654800	1115400	1306900	1523200	1838400	1890600	1903200	1526500	1670600	960640	763850	1928200	1353000	1009800	1134000	1603600	1701400	1415400	2032100	1628400	2322100	2042300	1469700	2480600	922740	775890	906820	1013900	1017000	1162500	C00350	-	-	-	-	-	-	ko00563,ko00564,ko01100,ko04136,ko04140,ko04723,ko05130,ko05167
LIPID-P-1398	PE(P-18:2_22:5)	磷脂酰乙醇胺_PE(P-18:2_22:5)	GP	甘油磷脂类	PE-P	溶血磷脂酰乙醇胺(烯醚键)	774.544	773.536	[M+H]+	C45H76NO7P	55414	148060	166850	80082	233830	152220	87029	88025	79460	71440	39328	80413	143640	121880	160280	195090	149620	200130	206280	231330	235560	175920	169640	245720	100270	65221	83938	90713	72364	97450	C00350	-	-	-	-	-	-	ko00563,ko00564,ko01100,ko04136,ko04140,ko04723,ko05130,ko05167
LIPID-P-1399	PE(P-20:3_20:4)	磷脂酰乙醇胺_PE(P-20:3_20:4)	GP	甘油磷脂类	PE-P	溶血磷脂酰乙醇胺(烯醚键)	774.544	773.536	[M+H]+	C45H76NO7P	12370	17412	19921	19260	24214	24429	21759	30763	9711	20303	9	21960	18975	16284	13748	10521	16696	24222	13837	17972	19625	42650	18189	32845	16566	9093.4	16439	14178	15551	23998	C00350	-	-	-	-	-	-	ko00563,ko00564,ko01100,ko04136,ko04140,ko04723,ko05130,ko05167
LIPID-P-1401	PE(P-20:1_22:6)	磷脂酰乙醇胺_PE(P-20:1_22:6)	GP	甘油磷脂类	PE-P	溶血磷脂酰乙醇胺(烯醚键)	802.575	801.567	[M+H]+	C47H80NO7P	22509	36096	18104	11698	20704	28174	20374	20807	15546	13211	13950	24508	14468	7361.4	17928	25352	12980	21736	56320	72369	58273	36703	29753	54513	15437	12049	24814	19839	16702	21313	C00350	-	-	-	-	-	-	ko00563,ko00564,ko01100,ko04136,ko04140,ko04723,ko05130,ko05167
LIPID-P-1405	PE(P-18:2_22:6)	磷脂酰乙醇胺_PE(P-18:2_22:6)	GP	甘油磷脂类	PE-P	溶血磷脂酰乙醇胺(烯醚键)	772.528	771.52	[M+H]+	C45H74NO7P	26600	49276	40445	28707	36262	42761	22713	29817	45930	29933	13581	37363	25741	21447	30103	41339	39165	38829	57765	139940	153340	55704	39136	56289	22455	18852	20397	32309	32445	21442	C00350	-	-	-	-	-	-	ko00563,ko00564,ko01100,ko04136,ko04140,ko04723,ko05130,ko05167
LIPID-P-1458	DG(16:2_18:2)	甘油二酯_DG(16:2_18:2)	GL	甘油脂类	DG	甘油二酯	606.51	588.475	[M+NH4]+	C37H64O5	9	9	9	9	9	9	9	9	9	9	9	9	9	9	9	9	9	9	9	9	9	9	9	9	28721	25894	30419	18659	23861	42784	C00641	-	-	-	-	-	-	ko00561,ko00562,ko00564,ko01100,ko04070,ko04730
LIPID-P-1503	Cer(d18:0/22:1(2OH))	神经酰胺_Cer(d18:0/22:1(2OH))	SP	鞘脂类	Cer	神经酰胺	638.609	637.601	[M+H]+	C40H79NO4	9	9	9	9	9	9	9	9	9	9	9	9	9	9	9	9	9	9	9	9	9	9	9	9	11975	8451.8	11594	9112.5	18592	22500	C00195	-	-	-	-	-	-	ko00600,ko01100,ko04071,ko04217,ko04722,ko04920,ko04931,ko04933,ko05140,ko05415
LIPID-P-1567	SM(d18:2/24:2)	鞘磷脂_SM(d18:2/24:2)	SP	鞘脂类	SM	鞘磷脂	809.669	808.646	[M+H]+	C47H89N2O6P	559300	402190	427510	362420	675000	667040	391050	248230	251320	269050	209850	377430	450960	301060	351140	539270	578370	583710	384420	432420	576260	535150	293300	541650	508440	403790	443750	517790	501280	628930	C00550	-	-	-	-	-	-	ko00600,ko01100,ko04071,ko04217
LIPID-P-1568	SM(d18:1/26:0)	鞘磷脂_SM(d18:1/26:0)	SP	鞘脂类	SM	鞘磷脂	843.7	842.724	[M+H]+	C49H99N2O6P	101120	87420	69172	97015	104390	218060	112340	76185	94570	76986	53375	113010	100330	66629	94457	79181	117870	131130	109970	199570	162900	161650	96108	186660	340490	303660	358780	340110	411880	453080	C00550	-	44260136	LMSP03010026	-	-	-	ko00600,ko01100,ko04071,ko04217
LIPID-P-1639	DG(O-19:0_16:0)	甘油二酯_DG(O-19:0_16:0)	GL	甘油脂类	DG-O	甘油二酯(醚键)	614.609	596.574	[M+NH4]+	C38H76O4	3296100	2303100	2232700	3347700	1318900	2014300	2801400	3298700	1374100	2395000	1362500	2070900	2407500	2257200	1720600	1350000	2241000	1667600	2375400	1675000	2373000	4818000	1296100	4507800	2239900	1022400	2236100	3141700	3429300	2192000	-	-	-	-	-	-	-	--
LIPID-P-1643	DG(O-21:0_16:0)	甘油二酯_DG(O-21:0_16:0)	GL	甘油脂类	DG-O	甘油二酯(醚键)	642.64	624.606	[M+NH4]+	C40H80O4	9	19704	22492	16308	17631	32264	18287	19691	25545	25109	8837.4	19251	15109	42904	16853	36846	29467	9	24439	15610	14361	21740	14410	18983	32706	23944	13454	32536	30677	47343	-	-	-	-	-	-	-	--
LIPID-P-1775	MGDG(18:1_20:5)	单糖甘油二酯_MGDG(18:1_20:5)	GL	甘油脂类	MGDG	单糖甘油二酯	820.594	802.559	[M+NH4]+	C47H78O10	60377	33207	31765	42272	48928	99173	86050	40619	59153	33078	52010	74743	54510	34005	34757	27464	49477	75393	81587	102740	98144	162840	82953	104330	54367	47378	57305	56067	72710	87196	-	-	-	-	-	-	-	--
