# Supplementary material for: Multi-omics analysis of flavor differences in pectoral muscles between Wuqin 10 duck and Cherry valley duck
Source: Front Mol Biosci. 2025 May 30;12:1558907. doi: 10.3389/fmolb.2025.1558907 (PMC12162291; doi:10.3389/fmolb.2025.1558907)
Supplement: Supplementary file 7 [file Table4.xlsx]

## Sheet: Figure 5A
Var1	Var2	cor	pvalue
MW0014	ACE	0.291267	0.358345
MW0015	ACE	0.336721	0.284513
MW0025	ACE	0.4721	0.121224
MW0026	ACE	0.58198	0.0471173
MW0045	ACE	0.314448	0.319524
MW0046	ACE	0.823865	0.00098523
MW0049	ACE	0.750123	0.00495347
MW0014	ACSBG2	-0.217334	0.497438
MW0015	ACSBG2	-0.0971783	0.763836
MW0025	ACSBG2	-0.501161	0.0969533
MW0026	ACSBG2	-0.594242	0.0415918
MW0045	ACSBG2	-0.354161	0.258698
MW0046	ACSBG2	-0.200236	0.532642
MW0049	ACSBG2	-0.256576	0.420822
MW0014	ACTC1	-0.181508	0.572368
MW0015	ACTC1	-0.266045	0.403263
MW0025	ACTC1	-0.0370575	0.908971
MW0026	ACTC1	0.19001	0.554187
MW0045	ACTC1	-0.157958	0.62392
MW0046	ACTC1	-0.267781	0.400084
MW0049	ACTC1	0.0734717	0.820486
MW0014	ADAMTS9	0.52928	0.0767993
MW0015	ADAMTS9	0.547464	0.065415
MW0025	ADAMTS9	0.65186	0.021625
MW0026	ADAMTS9	0.595269	0.0411512
MW0045	ADAMTS9	0.639633	0.0251023
MW0046	ADAMTS9	0.531759	0.0751732
MW0049	ADAMTS9	0.512716	0.0882863
MW0014	ADCY2	0.480176	0.114117
MW0015	ADCY2	0.373018	0.232379
MW0025	ADCY2	0.620183	0.0314436
MW0026	ADCY2	0.530003	0.0763228
MW0045	ADCY2	0.440119	0.152192
MW0046	ADCY2	0.329966	0.294891
MW0049	ADCY2	0.212374	0.507543
MW0014	ADGRF5	0.339891	0.279717
MW0015	ADGRF5	0.245939	0.440989
MW0025	ADGRF5	0.536613	0.072057
MW0026	ADGRF5	0.588129	0.0442858
MW0045	ADGRF5	0.309872	0.326996
MW0046	ADGRF5	0.475301	0.118374
MW0049	ADGRF5	0.519814	0.0832302
MW0014	ADGRG3	0.417719	0.176638
MW0015	ADGRG3	0.508662	0.0912647
MW0025	ADGRG3	0.521734	0.0818976
MW0026	ADGRG3	0.513265	0.0878877
MW0045	ADGRG3	0.515109	0.0865593
MW0046	ADGRG3	0.746169	0.00531911
MW0049	ADGRG3	0.687655	0.0134558
MW0014	AEN	-0.279771	0.378478
MW0015	AEN	-0.226055	0.479894
MW0025	AEN	-0.39599	0.202568
MW0026	AEN	-0.305437	0.334329
MW0045	AEN	-0.342142	0.276337
MW0046	AEN	-0.26986	0.396295
MW0049	AEN	-0.0901708	0.780483
MW0014	AHCYL2	-0.432323	0.16044
MW0015	AHCYL2	-0.369058	0.237768
MW0025	AHCYL2	-0.667595	0.0176835
MW0026	AHCYL2	-0.743377	0.00558933
MW0045	AHCYL2	-0.526994	0.07832
MW0046	AHCYL2	-0.527073	0.078267
MW0049	AHCYL2	-0.521877	0.0817985
MW0014	AMPD3	-0.191658	0.550691
MW0015	AMPD3	-0.0219862	0.945928
MW0025	AMPD3	-0.502183	0.0961648
MW0026	AMPD3	-0.586658	0.0449521
MW0045	AMPD3	-0.286617	0.366419
MW0046	AMPD3	-0.194483	0.54472
MW0049	AMPD3	-0.274373	0.388129
MW0014	ANGPTL4	-0.233529	0.46509
MW0015	ANGPTL4	-0.151484	0.63838
MW0025	ANGPTL4	-0.474785	0.11883
MW0026	ANGPTL4	-0.553612	0.0618462
MW0045	ANGPTL4	-0.374784	0.229999
MW0046	ANGPTL4	-0.156832	0.626427
MW0049	ANGPTL4	-0.224736	0.48253
MW0014	APELA	0.0081493	0.979947
MW0015	APELA	-0.234436	0.463309
MW0025	APELA	0.166271	0.60553
MW0026	APELA	0.269579	0.396806
MW0045	APELA	-0.176587	0.582998
MW0046	APELA	-0.25399	0.425684
MW0049	APELA	-0.140916	0.662235
MW0014	AQP4	0.555591	0.0607267
MW0015	AQP4	0.372768	0.232718
MW0025	AQP4	0.704943	0.0104564
MW0026	AQP4	0.641327	0.0245977
MW0045	AQP4	0.552392	0.0625431
MW0046	AQP4	0.0839298	0.795382
MW0049	AQP4	0.208372	0.515759
MW0014	ARRDC3	0.424726	0.168744
MW0015	ARRDC3	0.434535	0.158072
MW0025	ARRDC3	0.558999	0.0588321
MW0026	ARRDC3	0.566833	0.0546333
MW0045	ARRDC3	0.567202	0.0544406
MW0046	ARRDC3	0.348177	0.267395
MW0049	ARRDC3	0.505524	0.0936162
MW0014	BAG2	-0.357916	0.253325
MW0015	BAG2	-0.210695	0.510983
MW0025	BAG2	-0.547735	0.0652549
MW0026	BAG2	-0.623146	0.0304102
MW0045	BAG2	-0.24684	0.439263
MW0046	BAG2	-0.287447	0.364971
MW0049	BAG2	-0.295474	0.351123
MW0014	BBIP1	-0.442289	0.149947
MW0015	BBIP1	-0.550247	0.0637825
MW0025	BBIP1	-0.447091	0.145051
MW0026	BBIP1	-0.310443	0.326059
MW0045	BBIP1	-0.61068	0.0349275
MW0046	BBIP1	-0.522046	0.0816823
MW0049	BBIP1	-0.278674	0.38043
MW0014	C16H22orf15	-0.296367	0.349599
MW0015	C16H22orf15	-0.31303	0.321829
MW0025	C16H22orf15	-0.457892	0.13442
MW0026	C16H22orf15	-0.461031	0.131428
MW0045	C16H22orf15	-0.458672	0.133672
MW0046	C16H22orf15	-0.362491	0.246866
MW0049	C16H22orf15	-0.315823	0.317296
MW0014	CCDC71L	-0.402005	0.19517
MW0015	CCDC71L	-0.381684	0.220843
MW0025	CCDC71L	-0.572821	0.0515688
MW0026	CCDC71L	-0.666139	0.0180242
MW0045	CCDC71L	-0.538576	0.0708225
MW0046	CCDC71L	-0.313653	0.320816
MW0049	CCDC71L	-0.46415	0.128498
MW0014	CCDC92	-0.433839	0.158815
MW0015	CCDC92	-0.304065	0.336615
MW0025	CCDC92	-0.575869	0.0500558
MW0026	CCDC92	-0.6424	0.0242821
MW0045	CCDC92	-0.338376	0.282002
MW0046	CCDC92	-0.279622	0.378744
MW0049	CCDC92	-0.310864	0.325369
MW0014	CDC42EP1	0.341506	0.277289
MW0015	CDC42EP1	0.453393	0.138784
MW0025	CDC42EP1	0.455279	0.136944
MW0026	CDC42EP1	0.486352	0.108872
MW0045	CDC42EP1	0.436377	0.156116
MW0046	CDC42EP1	0.805173	0.00157765
MW0049	CDC42EP1	0.73853	0.00608283
MW0014	CDK5RAP1	0.410222	0.185336
MW0015	CDK5RAP1	0.426622	0.166647
MW0025	CDK5RAP1	0.469327	0.12373
MW0026	CDK5RAP1	0.368741	0.238203
MW0045	CDK5RAP1	0.60493	0.0371649
MW0046	CDK5RAP1	0.234329	0.463518
MW0049	CDK5RAP1	0.108698	0.736671
MW0014	CFTR	0.303742	0.337154
MW0015	CFTR	0.209338	0.51377
MW0025	CFTR	0.484584	0.110357
MW0026	CFTR	0.518909	0.0838641
MW0045	CFTR	0.270922	0.394366
MW0046	CFTR	0.487206	0.108159
MW0049	CFTR	0.455183	0.137037
MW0014	CHAD	-0.325938	0.301179
MW0015	CHAD	-0.460019	0.132388
MW0025	CHAD	-0.420503	0.173475
MW0026	CHAD	-0.411091	0.184315
MW0045	CHAD	-0.570322	0.0528325
MW0046	CHAD	-0.584876	0.0457685
MW0049	CHAD	-0.621878	0.0308496
MW0014	CNKSR2	-0.473777	0.119725
MW0015	CNKSR2	-0.440216	0.152092
MW0025	CNKSR2	-0.549368	0.0642953
MW0026	CNKSR2	-0.53258	0.0746398
MW0045	CNKSR2	-0.52577	0.0791431
MW0046	CNKSR2	-0.425528	0.167855
MW0049	CNKSR2	-0.46311	0.12947
MW0014	COL25A1	0.64843	0.0225624
MW0015	COL25A1	0.66649	0.0179416
MW0025	COL25A1	0.755072	0.00452297
MW0026	COL25A1	0.671907	0.0167023
MW0045	COL25A1	0.770138	0.00338485
MW0046	COL25A1	0.633899	0.0268652
MW0049	COL25A1	0.580969	0.0475948
MW0014	COL3A1	-0.325253	0.302255
MW0015	COL3A1	-0.507621	0.0920408
MW0025	COL3A1	-0.26652	0.402392
MW0026	COL3A1	-0.186379	0.561922
MW0045	COL3A1	-0.463039	0.129537
MW0046	COL3A1	-0.529861	0.0764162
MW0049	COL3A1	-0.500202	0.0976972
MW0014	CPLX1	0.556144	0.0604163
MW0015	CPLX1	0.659715	0.0195849
MW0025	CPLX1	0.616236	0.0328587
MW0026	CPLX1	0.507959	0.0917884
MW0045	CPLX1	0.689395	0.0131282
MW0046	CPLX1	0.712447	0.0093227
MW0049	CPLX1	0.585965	0.0452681
MW0014	CREB5	0.454569	0.137635
MW0015	CREB5	0.378108	0.225561
MW0025	CREB5	0.687952	0.0133994
MW0026	CREB5	0.700268	0.0112127
MW0045	CREB5	0.570276	0.052856
MW0046	CREB5	0.431439	0.161392
MW0049	CREB5	0.469838	0.123265
MW0014	CRH	-0.325942	0.301174
MW0015	CRH	-0.277672	0.382217
MW0025	CRH	-0.485899	0.109251
MW0026	CRH	-0.526731	0.0784965
MW0045	CRH	-0.357205	0.254337
MW0046	CRH	-0.292427	0.356346
MW0049	CRH	-0.279874	0.378295
MW0014	CSRNP1	0.420133	0.173893
MW0015	CSRNP1	0.451535	0.140613
MW0025	CSRNP1	0.588008	0.0443401
MW0026	CSRNP1	0.641756	0.0244712
MW0045	CSRNP1	0.552004	0.0627661
MW0046	CSRNP1	0.58205	0.0470848
MW0049	CSRNP1	0.681177	0.0147288
MW0014	CTSL	-0.362295	0.247141
MW0015	CTSL	-0.251499	0.430391
MW0025	CTSL	-0.597067	0.0403873
MW0026	CTSL	-0.667639	0.0176733
MW0045	CTSL	-0.434847	0.157739
MW0046	CTSL	-0.25294	0.427665
MW0049	CTSL	-0.446035	0.146119
MW0014	DDX60	0.501155	0.0969584
MW0015	DDX60	0.482609	0.112031
MW0025	DDX60	0.649217	0.0223447
MW0026	DDX60	0.678993	0.0151775
MW0045	DDX60	0.567552	0.0542588
MW0046	DDX60	0.48682	0.108481
MW0049	DDX60	0.643334	0.0240097
MW0014	DES	-0.399974	0.197649
MW0015	DES	-0.237332	0.45764
MW0025	DES	-0.589092	0.0438532
MW0026	DES	-0.664972	0.0183008
MW0045	DES	-0.335367	0.286577
MW0046	DES	-0.163013	0.612712
MW0049	DES	-0.300584	0.342454
MW0014	DGAT2	0.471161	0.122069
MW0015	DGAT2	0.476125	0.117647
MW0025	DGAT2	0.465328	0.127403
MW0026	DGAT2	0.323759	0.304612
MW0045	DGAT2	0.536965	0.0718347
MW0046	DGAT2	0.232368	0.467377
MW0049	DGAT2	0.242688	0.447244
MW0014	DKK2	0.657432	0.0201626
MW0015	DKK2	0.645008	0.0235272
MW0025	DKK2	0.734503	0.00651722
MW0026	DKK2	0.58611	0.0452019
MW0045	DKK2	0.825446	0.000944467
MW0046	DKK2	0.38078	0.222029
MW0049	DKK2	0.324781	0.302999
MW0014	EVA1C	0.198321	0.536651
MW0015	EVA1C	0.16834	0.600985
MW0025	EVA1C	0.416671	0.177839
MW0026	EVA1C	0.523554	0.0806473
MW0045	EVA1C	0.285287	0.368747
MW0046	EVA1C	0.432654	0.160084
MW0049	EVA1C	0.520477	0.0827683
MW0014	F8	-0.456133	0.136116
MW0015	F8	-0.561438	0.0575012
MW0025	F8	-0.474908	0.118721
MW0026	F8	-0.425561	0.167818
MW0045	F8	-0.516058	0.0858804
MW0046	F8	-0.493343	0.10313
MW0049	F8	-0.391094	0.208714
MW0014	FAM155B	-0.480828	0.113556
MW0015	FAM155B	-0.384037	0.217771
MW0025	FAM155B	-0.739354	0.00599672
MW0026	FAM155B	-0.79454	0.00201871
MW0045	FAM155B	-0.570672	0.0526543
MW0046	FAM155B	-0.485133	0.109895
MW0049	FAM155B	-0.503361	0.0952606
MW0014	FBXO32	-0.253812	0.426018
MW0015	FBXO32	-0.0694741	0.830124
MW0025	FBXO32	-0.573395	0.0512816
MW0026	FBXO32	-0.704364	0.010548
MW0045	FBXO32	-0.302142	0.339834
MW0046	FBXO32	-0.207739	0.517064
MW0049	FBXO32	-0.401202	0.196147
MW0014	FHOD3	-0.436254	0.156247
MW0015	FHOD3	-0.332367	0.291178
MW0025	FHOD3	-0.702293	0.0108804
MW0026	FHOD3	-0.804443	0.00160531
MW0045	FHOD3	-0.522545	0.0813386
MW0046	FHOD3	-0.525196	0.0795308
MW0049	FHOD3	-0.569878	0.0530593
MW0014	FOCAD	-0.190193	0.5538
MW0015	FOCAD	-0.0210096	0.948327
MW0025	FOCAD	-0.433722	0.15894
MW0026	FOCAD	-0.514456	0.0870279
MW0045	FOCAD	-0.288169	0.363715
MW0046	FOCAD	-0.011277	0.972253
MW0049	FOCAD	-0.0734103	0.820634
MW0014	FOXD2	-0.287714	0.364505
MW0015	FOXD2	-0.0826142	0.798531
MW0025	FOXD2	-0.602247	0.038243
MW0026	FOXD2	-0.708668	0.00988153
MW0045	FOXD2	-0.299272	0.344668
MW0046	FOXD2	-0.143336	0.656745
MW0049	FOXD2	-0.312548	0.322615
MW0014	FREM2	0.472537	0.120832
MW0015	FREM2	0.343759	0.273925
MW0025	FREM2	0.585749	0.0453671
MW0026	FREM2	0.475106	0.118546
MW0045	FREM2	0.467587	0.125319
MW0046	FREM2	0.101054	0.754667
MW0049	FREM2	0.0336761	0.91725
MW0014	FRMD3	-0.300069	0.343323
MW0015	FRMD3	-0.296966	0.34858
MW0025	FRMD3	-0.480799	0.113581
MW0026	FRMD3	-0.472726	0.120663
MW0045	FRMD3	-0.540745	0.0694756
MW0046	FRMD3	-0.348804	0.266477
MW0049	FRMD3	-0.271448	0.393411
MW0014	GDPD5	0.587405	0.0446128
MW0015	GDPD5	0.430165	0.162772
MW0025	GDPD5	0.769212	0.00344775
MW0026	GDPD5	0.746943	0.00524604
MW0045	GDPD5	0.655416	0.020683
MW0046	GDPD5	0.238557	0.455253
MW0049	GDPD5	0.357555	0.253837
MW0014	GNB5	0.433239	0.159457
MW0015	GNB5	0.529304	0.0767834
MW0025	GNB5	0.525014	0.0796537
MW0026	GNB5	0.527786	0.0777909
MW0045	GNB5	0.51585	0.0860286
MW0046	GNB5	0.844784	0.000543438
MW0049	GNB5	0.747831	0.00516305
MW0014	GRAMD1B	0.284141	0.370757
MW0015	GRAMD1B	0.174573	0.587371
MW0025	GRAMD1B	0.445045	0.147124
MW0026	GRAMD1B	0.543053	0.0680621
MW0045	GRAMD1B	0.250908	0.431512
MW0046	GRAMD1B	0.146463	0.649677
MW0049	GRAMD1B	0.381187	0.221495
MW0014	HMCN2	0.388722	0.211732
MW0015	HMCN2	0.435157	0.15741
MW0025	HMCN2	0.489544	0.106225
MW0026	HMCN2	0.456568	0.135695
MW0045	HMCN2	0.419285	0.174855
MW0046	HMCN2	0.618983	0.031869
MW0049	HMCN2	0.524369	0.0800917
MW0014	HRH3	0.528446	0.0773517
MW0015	HRH3	0.455326	0.136899
MW0025	HRH3	0.596652	0.0405626
MW0026	HRH3	0.554995	0.061062
MW0045	HRH3	0.3973	0.200942
MW0046	HRH3	0.59462	0.0414293
MW0049	HRH3	0.551816	0.0628744
MW0014	HSPA12A	0.600583	0.0389227
MW0015	HSPA12A	0.636408	0.0260831
MW0025	HSPA12A	0.674458	0.0161409
MW0026	HSPA12A	0.555532	0.06076
MW0045	HSPA12A	0.669957	0.0171409
MW0046	HSPA12A	0.627151	0.029053
MW0049	HSPA12A	0.571738	0.0521136
MW0014	HSPA4L	0.037602	0.907638
MW0015	HSPA4L	-0.174119	0.588359
MW0025	HSPA4L	0.256799	0.420405
MW0026	HSPA4L	0.448631	0.143504
MW0045	HSPA4L	-0.0761326	0.814083
MW0046	HSPA4L	-0.131301	0.68419
MW0049	HSPA4L	0.176913	0.582292
MW0014	HTD2	-0.414211	0.180676
MW0015	HTD2	-0.329283	0.295952
MW0025	HTD2	-0.643749	0.0238896
MW0026	HTD2	-0.719294	0.00837063
MW0045	HTD2	-0.484039	0.110817
MW0046	HTD2	-0.512973	0.0880994
MW0049	HTD2	-0.493914	0.102671
MW0014	HUNK	0.539511	0.0702396
MW0015	HUNK	0.440368	0.151934
MW0025	HUNK	0.760136	0.0041123
MW0026	HUNK	0.806484	0.00152888
MW0045	HUNK	0.552119	0.0627004
MW0046	HUNK	0.540911	0.0693734
MW0049	HUNK	0.56181	0.0573001
MW0014	JUND	0.43421	0.158419
MW0015	JUND	0.528728	0.0771647
MW0025	JUND	0.506254	0.0930654
MW0026	JUND	0.460457	0.131972
MW0045	JUND	0.597957	0.0400129
MW0046	JUND	0.570348	0.0528193
MW0049	JUND	0.589247	0.043784
MW0014	KCNV1	0.417507	0.176881
MW0015	KCNV1	0.532106	0.0749474
MW0025	KCNV1	0.551494	0.0630598
MW0026	KCNV1	0.587787	0.0444402
MW0045	KCNV1	0.564739	0.0557342
MW0046	KCNV1	0.783676	0.00256109
MW0049	KCNV1	0.733036	0.00668106
MW0014	KLF11	-0.366862	0.240788
MW0015	KLF11	-0.256916	0.420185
MW0025	KLF11	-0.614454	0.0335126
MW0026	KLF11	-0.723425	0.00783257
MW0045	KLF11	-0.445466	0.146696
MW0046	KLF11	-0.261661	0.411347
MW0049	KLF11	-0.35243	0.261196
MW0014	KLHL34	-0.254108	0.425461
MW0015	KLHL34	-0.0327566	0.919503
MW0025	KLHL34	-0.472207	0.121128
MW0026	KLHL34	-0.594892	0.0413127
MW0045	KLHL34	-0.148827	0.644349
MW0046	KLHL34	-0.078828	0.807607
MW0049	KLHL34	-0.186465	0.56174
MW0014	LARGE1	-0.244026	0.444664
MW0015	LARGE1	-0.126225	0.695873
MW0025	LARGE1	-0.390893	0.20897
MW0026	LARGE1	-0.465999	0.126782
MW0045	LARGE1	-0.175233	0.585937
MW0046	LARGE1	-0.14227	0.659161
MW0049	LARGE1	-0.300286	0.342956
MW0014	LATS2	0.460454	0.131974
MW0015	LATS2	0.396423	0.20203
MW0025	LATS2	0.563226	0.0565393
MW0026	LATS2	0.580228	0.0479474
MW0045	LATS2	0.428493	0.164593
MW0046	LATS2	0.351896	0.26197
MW0049	LATS2	0.497123	0.100112
MW0014	LHX6	0.0555699	0.863808
MW0015	LHX6	-0.101023	0.754741
MW0025	LHX6	0.324028	0.304187
MW0026	LHX6	0.570442	0.0527716
MW0045	LHX6	-0.0479357	0.882394
MW0046	LHX6	0.355515	0.256752
MW0049	LHX6	0.501335	0.0968188
MW0014	LIMK2	0.203042	0.526792
MW0015	LIMK2	0.102093	0.752215
MW0025	LIMK2	0.48854	0.107053
MW0026	LIMK2	0.655746	0.0205972
MW0045	LIMK2	0.209911	0.512593
MW0046	LIMK2	0.476125	0.117647
MW0049	LIMK2	0.544725	0.0670499
MW0014	LOC101789604	0.422851	0.170834
MW0015	LOC101789604	0.473158	0.120277
MW0025	LOC101789604	0.53823	0.0710391
MW0026	LOC101789604	0.527743	0.0778199
MW0045	LOC101789604	0.457262	0.135025
MW0046	LOC101789604	0.736945	0.00625116
MW0049	LOC101789604	0.545849	0.0663755
MW0014	LOC101790497	0.301691	0.340591
MW0015	LOC101790497	0.341285	0.277621
MW0025	LOC101790497	0.456536	0.135726
MW0026	LOC101790497	0.536817	0.0719282
MW0045	LOC101790497	0.272516	0.391478
MW0046	LOC101790497	0.796541	0.00192928
MW0049	LOC101790497	0.682633	0.0144353
MW0014	LOC101791103	0.448957	0.143177
MW0015	LOC101791103	0.542612	0.0683303
MW0025	LOC101791103	0.554274	0.0614698
MW0026	LOC101791103	0.559502	0.0585557
MW0045	LOC101791103	0.535671	0.0726547
MW0046	LOC101791103	0.843017	0.000573287
MW0049	LOC101791103	0.738787	0.00605587
MW0014	LOC101792412	0.341751	0.276923
MW0015	LOC101792412	0.453888	0.1383
MW0025	LOC101792412	0.442815	0.149406
MW0026	LOC101792412	0.425709	0.167654
MW0045	LOC101792412	0.476052	0.117711
MW0046	LOC101792412	0.678697	0.0152391
MW0049	LOC101792412	0.560254	0.0581447
MW0014	LOC101792428	-0.189766	0.554707
MW0015	LOC101792428	-0.0918752	0.776426
MW0025	LOC101792428	-0.367539	0.239854
MW0026	LOC101792428	-0.39178	0.207846
MW0045	LOC101792428	-0.243555	0.445572
MW0046	LOC101792428	-0.200643	0.531792
MW0049	LOC101792428	-0.279494	0.378971
MW0014	LOC101793461	-0.392995	0.206315
MW0015	LOC101793461	-0.297369	0.347893
MW0025	LOC101793461	-0.576576	0.0497097
MW0026	LOC101793461	-0.630672	0.0278959
MW0045	LOC101793461	-0.407235	0.188874
MW0046	LOC101793461	-0.310024	0.326747
MW0049	LOC101793461	-0.341844	0.276783
MW0014	LOC101793739	-0.479164	0.114992
MW0015	LOC101793739	-0.496673	0.100469
MW0025	LOC101793739	-0.470725	0.122463
MW0026	LOC101793739	-0.353862	0.259128
MW0045	LOC101793739	-0.392072	0.207478
MW0046	LOC101793739	-0.448583	0.143552
MW0049	LOC101793739	-0.177903	0.580149
MW0014	LOC101793880	-0.313261	0.321453
MW0015	LOC101793880	-0.101857	0.752772
MW0025	LOC101793880	-0.561821	0.0572942
MW0026	LOC101793880	-0.655635	0.020626
MW0045	LOC101793880	-0.288545	0.36306
MW0046	LOC101793880	-0.10315	0.749721
MW0049	LOC101793880	-0.18832	0.557782
MW0014	LOC101794569	-0.290044	0.36046
MW0015	LOC101794569	-0.224745	0.482512
MW0025	LOC101794569	-0.268908	0.398027
MW0026	LOC101794569	-0.197978	0.537369
MW0045	LOC101794569	-0.124873	0.698994
MW0046	LOC101794569	-0.211751	0.508817
MW0049	LOC101794569	0.00146974	0.996383
MW0014	LOC101795245	0.21265	0.506977
MW0015	LOC101795245	0.175342	0.585702
MW0025	LOC101795245	0.490421	0.105505
MW0026	LOC101795245	0.629812	0.0281756
MW0045	LOC101795245	0.317502	0.314589
MW0046	LOC101795245	0.358136	0.253011
MW0049	LOC101795245	0.390465	0.209512
MW0014	LOC101795292	0.708546	0.00989997
MW0015	LOC101795292	0.720382	0.00822626
MW0025	LOC101795292	0.761698	0.00399151
MW0026	LOC101795292	0.595897	0.0408833
MW0045	LOC101795292	0.838702	0.000651522
MW0046	LOC101795292	0.549876	0.0639983
MW0049	LOC101795292	0.420685	0.173269
MW0014	LOC101795936	0.252579	0.428347
MW0015	LOC101795936	0.126698	0.694783
MW0025	LOC101795936	0.479653	0.114569
MW0026	LOC101795936	0.590761	0.0431111
MW0045	LOC101795936	0.182757	0.569682
MW0046	LOC101795936	0.448898	0.143236
MW0049	LOC101795936	0.467007	0.125852
MW0014	LOC101796452	0.297872	0.34704
MW0015	LOC101796452	0.178346	0.579189
MW0025	LOC101796452	0.383988	0.217835
MW0026	LOC101796452	0.29241	0.356375
MW0045	LOC101796452	0.413565	0.181426
MW0046	LOC101796452	-0.0881474	0.785306
MW0049	LOC101796452	-0.0892646	0.782643
MW0014	LOC101797091	-0.505736	0.0934566
MW0015	LOC101797091	-0.562063	0.0571639
MW0025	LOC101797091	-0.478483	0.115583
MW0026	LOC101797091	-0.361961	0.247609
MW0045	LOC101797091	-0.457076	0.135204
MW0046	LOC101797091	-0.473644	0.119843
MW0049	LOC101797091	-0.219659	0.492733
MW0014	LOC101797138	-0.278971	0.379901
MW0015	LOC101797138	-0.183529	0.568024
MW0025	LOC101797138	-0.522671	0.0812521
MW0026	LOC101797138	-0.557858	0.0594619
MW0045	LOC101797138	-0.384385	0.217319
MW0046	LOC101797138	-0.260049	0.41434
MW0049	LOC101797138	-0.224303	0.483397
MW0014	LOC101797323	0.442968	0.149248
MW0015	LOC101797323	0.489442	0.106309
MW0025	LOC101797323	0.548814	0.0646193
MW0026	LOC101797323	0.570459	0.0527628
MW0045	LOC101797323	0.390107	0.209967
MW0046	LOC101797323	0.868731	0.000245247
MW0049	LOC101797323	0.725242	0.00760418
MW0014	LOC101797414	0.181462	0.572468
MW0015	LOC101797414	0.190496	0.553155
MW0025	LOC101797414	0.311243	0.324748
MW0026	LOC101797414	0.414507	0.180333
MW0045	LOC101797414	0.101833	0.752827
MW0046	LOC101797414	0.627767	0.0288481
MW0049	LOC101797414	0.556835	0.06003
MW0014	LOC101797703	0.731836	0.00681743
MW0015	LOC101797703	0.767937	0.00353582
MW0025	LOC101797703	0.780904	0.00271573
MW0026	LOC101797703	0.618164	0.0321619
MW0045	LOC101797703	0.842329	0.000585248
MW0046	LOC101797703	0.642002	0.0243988
MW0049	LOC101797703	0.543232	0.067953
MW0014	LOC101798492	0.380261	0.222712
MW0015	LOC101798492	0.199895	0.533354
MW0025	LOC101798492	0.557908	0.0594342
MW0026	LOC101798492	0.545336	0.0666828
MW0045	LOC101798492	0.311725	0.323959
MW0046	LOC101798492	0.270669	0.394824
MW0049	LOC101798492	0.1972	0.539001
MW0014	LOC101800226	-0.199869	0.53341
MW0015	LOC101800226	-0.180731	0.574042
MW0025	LOC101800226	-0.445193	0.146973
MW0026	LOC101800226	-0.517271	0.0850183
MW0045	LOC101800226	-0.417724	0.176632
MW0046	LOC101800226	-0.339423	0.280421
MW0049	LOC101800226	-0.473281	0.120167
MW0014	LOC101800293	-0.312782	0.322233
MW0015	LOC101800293	-0.425744	0.167616
MW0025	LOC101800293	-0.277329	0.38283
MW0026	LOC101800293	-0.132389	0.681694
MW0045	LOC101800293	-0.366379	0.241455
MW0046	LOC101800293	-0.483175	0.11155
MW0049	LOC101800293	-0.345059	0.271995
MW0014	LOC101800520	0.398348	0.199648
MW0015	LOC101800520	0.464959	0.127745
MW0025	LOC101800520	0.531532	0.075321
MW0026	LOC101800520	0.548009	0.0650933
MW0045	LOC101800520	0.468311	0.124657
MW0046	LOC101800520	0.721685	0.00805589
MW0049	LOC101800520	0.608315	0.0358358
MW0014	LOC101800549	0.53948	0.0702593
MW0015	LOC101800549	0.618547	0.0320249
MW0025	LOC101800549	0.588603	0.0440727
MW0026	LOC101800549	0.461958	0.130553
MW0045	LOC101800549	0.68592	0.0137886
MW0046	LOC101800549	0.535373	0.0728447
MW0049	LOC101800549	0.434901	0.157682
MW0014	LOC101800655	0.375514	0.22902
MW0015	LOC101800655	0.351531	0.262501
MW0025	LOC101800655	0.572272	0.0518444
MW0026	LOC101800655	0.675334	0.0159515
MW0045	LOC101800655	0.348767	0.266531
MW0046	LOC101800655	0.667322	0.017747
MW0049	LOC101800655	0.611667	0.0345535
MW0014	LOC101802025	-0.0990596	0.759382
MW0015	LOC101802025	0.0710215	0.826391
MW0025	LOC101802025	-0.342663	0.275559
MW0026	LOC101802025	-0.537785	0.0713184
MW0045	LOC101802025	-0.12892	0.689663
MW0046	LOC101802025	0.0664144	0.837516
MW0049	LOC101802025	-0.210757	0.510855
MW0014	LOC101803187	0.534339	0.0735055
MW0015	LOC101803187	0.481437	0.113033
MW0025	LOC101803187	0.654025	0.0210479
MW0026	LOC101803187	0.627052	0.029086
MW0045	LOC101803187	0.439282	0.153064
MW0046	LOC101803187	0.636079	0.0261849
MW0049	LOC101803187	0.518849	0.0839057
MW0014	LOC101803211	0.358783	0.252093
MW0015	LOC101803211	0.403075	0.193871
MW0025	LOC101803211	0.604131	0.0374834
MW0026	LOC101803211	0.765956	0.00367595
MW0045	LOC101803211	0.486247	0.10896
MW0046	LOC101803211	0.81477	0.00124682
MW0049	LOC101803211	0.85161	0.000439267
MW0014	LOC101803407	0.132242	0.68203
MW0015	LOC101803407	0.0191701	0.952847
MW0025	LOC101803407	0.285887	0.367695
MW0026	LOC101803407	0.342379	0.275983
MW0045	LOC101803407	0.163317	0.612042
MW0046	LOC101803407	0.00945065	0.976745
MW0049	LOC101803407	-0.00978096	0.975933
MW0014	LOC101803483	0.242199	0.448189
MW0015	LOC101803483	0.286191	0.367165
MW0025	LOC101803483	0.45348	0.138699
MW0026	LOC101803483	0.589651	0.0436037
MW0045	LOC101803483	0.384743	0.216855
MW0046	LOC101803483	0.67155	0.0167819
MW0049	LOC101803483	0.605871	0.0367917
MW0014	LOC101804042	0.423358	0.170267
MW0015	LOC101804042	0.404748	0.191853
MW0025	LOC101804042	0.583252	0.0465215
MW0026	LOC101804042	0.605675	0.0368695
MW0045	LOC101804042	0.458932	0.133423
MW0046	LOC101804042	0.561702	0.0573587
MW0049	LOC101804042	0.544711	0.0670585
MW0014	LOC101804201	-0.402276	0.194841
MW0015	LOC101804201	-0.373546	0.231666
MW0025	LOC101804201	-0.577177	0.0494166
MW0026	LOC101804201	-0.601187	0.038675
MW0045	LOC101804201	-0.499371	0.098345
MW0046	LOC101804201	-0.346568	0.269763
MW0049	LOC101804201	-0.33062	0.293877
MW0014	LOC106018089	0.594459	0.0414983
MW0015	LOC106018089	0.559589	0.0585082
MW0025	LOC106018089	0.671258	0.0168473
MW0026	LOC106018089	0.589094	0.0438525
MW0045	LOC106018089	0.676277	0.0157492
MW0046	LOC106018089	0.337029	0.284045
MW0049	LOC106018089	0.455297	0.136926
MW0014	LOC106018756	-0.44158	0.150678
MW0015	LOC106018756	-0.378119	0.225546
MW0025	LOC106018756	-0.65219	0.0215361
MW0026	LOC106018756	-0.740372	0.00589161
MW0045	LOC106018756	-0.504093	0.0947023
MW0046	LOC106018756	-0.419232	0.174914
MW0049	LOC106018756	-0.467987	0.124953
MW0014	LOC106018780	0.324044	0.304162
MW0015	LOC106018780	0.312793	0.322216
MW0025	LOC106018780	0.540643	0.0695387
MW0026	LOC106018780	0.653171	0.0212741
MW0045	LOC106018780	0.316684	0.315907
MW0046	LOC106018780	0.745917	0.00534313
MW0049	LOC106018780	0.67955	0.0150621
MW0014	LOC106019881	-0.391423	0.208297
MW0015	LOC106019881	-0.318304	0.3133
MW0025	LOC106019881	-0.598999	0.0395777
MW0026	LOC106019881	-0.610714	0.0349146
MW0045	LOC106019881	-0.470388	0.122767
MW0046	LOC106019881	-0.320514	0.309764
MW0049	LOC106019881	-0.30187	0.34029
MW0014	LOC106020395	0.415019	0.179741
MW0015	LOC106020395	0.448212	0.143923
MW0025	LOC106020395	0.507892	0.0918384
MW0026	LOC106020395	0.537158	0.0717129
MW0045	LOC106020395	0.3236	0.304863
MW0046	LOC106020395	0.774423	0.00310503
MW0049	LOC106020395	0.650065	0.0221119
MW0014	LOC110352112	-0.432517	0.160231
MW0015	LOC110352112	-0.36098	0.248988
MW0025	LOC110352112	-0.569875	0.053061
MW0026	LOC110352112	-0.632213	0.0274002
MW0045	LOC110352112	-0.416119	0.178472
MW0046	LOC110352112	-0.34191	0.276685
MW0049	LOC110352112	-0.349253	0.265819
MW0014	LOC110352460	-0.432236	0.160533
MW0015	LOC110352460	-0.352595	0.260958
MW0025	LOC110352460	-0.694933	0.0121247
MW0026	LOC110352460	-0.775416	0.00304279
MW0045	LOC110352460	-0.550289	0.0637577
MW0046	LOC110352460	-0.44478	0.147394
MW0049	LOC110352460	-0.477741	0.11623
MW0014	LOC110352865	0.243407	0.445858
MW0015	LOC110352865	0.242495	0.447616
MW0025	LOC110352865	0.418668	0.175555
MW0026	LOC110352865	0.507231	0.092332
MW0045	LOC110352865	0.306423	0.332692
MW0046	LOC110352865	0.635176	0.0264653
MW0049	LOC110352865	0.606738	0.0364506
MW0014	LOC113839608	0.357191	0.254356
MW0015	LOC113839608	0.4798	0.114441
MW0025	LOC113839608	0.45409	0.138102
MW0026	LOC113839608	0.450446	0.141692
MW0045	LOC113839608	0.478821	0.11529
MW0046	LOC113839608	0.764172	0.0038058
MW0049	LOC113839608	0.644075	0.0237952
MW0014	LOC113840188	0.534312	0.0735229
MW0015	LOC113840188	0.591243	0.0428985
MW0025	LOC113840188	0.50573	0.0934608
MW0026	LOC113840188	0.285379	0.368585
MW0045	LOC113840188	0.684435	0.014078
MW0046	LOC113840188	0.241001	0.450505
MW0049	LOC113840188	0.136265	0.672826
MW0014	LOC113841028	0.323337	0.30528
MW0015	LOC113841028	0.246261	0.440372
MW0025	LOC113841028	0.373948	0.231124
MW0026	LOC113841028	0.251004	0.431329
MW0045	LOC113841028	0.428431	0.164661
MW0046	LOC113841028	-0.0669915	0.836121
MW0049	LOC113841028	-0.0838738	0.795516
MW0014	LOC113841465	0.622978	0.0304684
MW0015	LOC113841465	0.597104	0.0403716
MW0025	LOC113841465	0.710252	0.00964432
MW0026	LOC113841465	0.591398	0.0428304
MW0045	LOC113841465	0.646043	0.0232322
MW0046	LOC113841465	0.600633	0.0389023
MW0049	LOC113841465	0.414867	0.179917
MW0014	LOC113841481	0.482256	0.112332
MW0015	LOC113841481	0.516049	0.0858872
MW0025	LOC113841481	0.59341	0.0419516
MW0026	LOC113841481	0.554461	0.0613642
MW0045	LOC113841481	0.573436	0.0512611
MW0046	LOC113841481	0.606795	0.0364283
MW0049	LOC113841481	0.4227	0.171003
MW0014	LOC113841510	0.543717	0.0676591
MW0015	LOC113841510	0.545859	0.0663699
MW0025	LOC113841510	0.653752	0.02112
MW0026	LOC113841510	0.602055	0.0383211
MW0045	LOC113841510	0.541931	0.0687466
MW0046	LOC113841510	0.717976	0.00854791
MW0049	LOC113841510	0.521595	0.0819937
MW0014	LOC113841521	0.394701	0.204175
MW0015	LOC113841521	0.408519	0.187349
MW0025	LOC113841521	0.567138	0.0544742
MW0026	LOC113841521	0.575473	0.0502506
MW0045	LOC113841521	0.450999	0.141145
MW0046	LOC113841521	0.683722	0.0142185
MW0049	LOC113841521	0.536864	0.0718987
MW0014	LOC113841579	-0.295667	0.350793
MW0015	LOC113841579	-0.148376	0.645365
MW0025	LOC113841579	-0.573076	0.0514409
MW0026	LOC113841579	-0.655184	0.0207436
MW0045	LOC113841579	-0.338374	0.282006
MW0046	LOC113841579	-0.265503	0.404258
MW0049	LOC113841579	-0.263048	0.408781
MW0014	LOC113841756	-0.475883	0.11786
MW0015	LOC113841756	-0.413835	0.181112
MW0025	LOC113841756	-0.665486	0.0181786
MW0026	LOC113841756	-0.699937	0.0112679
MW0045	LOC113841756	-0.450055	0.142081
MW0046	LOC113841756	-0.551577	0.0630119
MW0049	LOC113841756	-0.4714	0.121853
MW0014	LOC113841829	-0.457076	0.135205
MW0015	LOC113841829	-0.402174	0.194964
MW0025	LOC113841829	-0.652184	0.0215379
MW0026	LOC113841829	-0.696383	0.0118715
MW0045	LOC113841829	-0.451178	0.140967
MW0046	LOC113841829	-0.549959	0.0639503
MW0049	LOC113841829	-0.474354	0.119212
MW0014	LOC113841842	-0.428868	0.164184
MW0015	LOC113841842	-0.371705	0.234158
MW0025	LOC113841842	-0.633378	0.0270298
MW0026	LOC113841842	-0.684308	0.0141029
MW0045	LOC113841842	-0.426726	0.166532
MW0046	LOC113841842	-0.530009	0.0763185
MW0049	LOC113841842	-0.454745	0.137463
MW0014	LOC113842285	-0.44095	0.15133
MW0015	LOC113842285	-0.397891	0.200211
MW0025	LOC113842285	-0.614813	0.0333801
MW0026	LOC113842285	-0.56884	0.0535922
MW0045	LOC113842285	-0.526205	0.0788497
MW0046	LOC113842285	-0.437272	0.155172
MW0049	LOC113842285	-0.311656	0.324072
MW0014	LOC113844783	0.465672	0.127083
MW0015	LOC113844783	0.346121	0.270423
MW0025	LOC113844783	0.609176	0.035503
MW0026	LOC113844783	0.576372	0.0498092
MW0045	LOC113844783	0.447368	0.144772
MW0046	LOC113844783	0.283741	0.371461
MW0049	LOC113844783	0.19025	0.553677
MW0014	LOC113845017	0.528999	0.076985
MW0015	LOC113845017	0.524101	0.0802743
MW0025	LOC113845017	0.658501	0.0198906
MW0026	LOC113845017	0.604008	0.0375328
MW0045	LOC113845017	0.694818	0.0121449
MW0046	LOC113845017	0.410656	0.184826
MW0049	LOC113845017	0.332006	0.291736
MW0014	LOC113845253	0.154198	0.632303
MW0015	LOC113845253	0.119477	0.711499
MW0025	LOC113845253	0.385261	0.216184
MW0026	LOC113845253	0.544888	0.0669521
MW0045	LOC113845253	0.361383	0.248421
MW0046	LOC113845253	0.0690437	0.831163
MW0049	LOC113845253	0.29366	0.354227
MW0014	LOC113845338	-0.235107	0.461992
MW0015	LOC113845338	-0.313831	0.320526
MW0025	LOC113845338	-0.313365	0.321284
MW0026	LOC113845338	-0.277273	0.382929
MW0045	LOC113845338	-0.40184	0.195371
MW0046	LOC113845338	-0.328085	0.297818
MW0049	LOC113845338	-0.2415	0.44954
MW0014	LOC113845410	0.441422	0.150841
MW0015	LOC113845410	0.492062	0.104167
MW0025	LOC113845410	0.54079	0.0694479
MW0026	LOC113845410	0.531677	0.0752264
MW0045	LOC113845410	0.40017	0.197409
MW0046	LOC113845410	0.796018	0.00195235
MW0049	LOC113845410	0.626495	0.0292721
MW0014	LOC119712993	0.215099	0.50198
MW0015	LOC119712993	0.0341385	0.916118
MW0025	LOC119712993	0.351981	0.261847
MW0026	LOC119712993	0.351243	0.262919
MW0045	LOC119712993	0.0715676	0.825074
MW0046	LOC119712993	0.114597	0.722865
MW0049	LOC119712993	-0.00571393	0.985939
MW0014	LOC119712996	0.286896	0.365932
MW0015	LOC119712996	0.176304	0.583613
MW0025	LOC119712996	0.359238	0.251449
MW0026	LOC119712996	0.271581	0.39317
MW0045	LOC119712996	0.393388	0.205821
MW0046	LOC119712996	-0.117253	0.716672
MW0049	LOC119712996	-0.132214	0.682096
MW0014	LOC119713030	-0.511151	0.0894281
MW0015	LOC119713030	-0.558027	0.0593681
MW0025	LOC119713030	-0.504582	0.09433
MW0026	LOC119713030	-0.39371	0.205417
MW0045	LOC119713030	-0.430294	0.162631
MW0046	LOC119713030	-0.527314	0.078106
MW0049	LOC119713030	-0.269539	0.396878
MW0014	LOC119714207	0.138014	0.668835
MW0015	LOC119714207	0.0479504	0.882358
MW0025	LOC119714207	0.269676	0.396628
MW0026	LOC119714207	0.370411	0.235919
MW0045	LOC119714207	0.0684877	0.832506
MW0046	LOC119714207	0.254638	0.424463
MW0049	LOC119714207	0.337634	0.283126
MW0014	LOC119714235	0.509089	0.090948
MW0015	LOC119714235	0.570031	0.0529812
MW0025	LOC119714235	0.652721	0.0213941
MW0026	LOC119714235	0.655765	0.0205923
MW0045	LOC119714235	0.656242	0.0204688
MW0046	LOC119714235	0.7574	0.00433046
MW0049	LOC119714235	0.639603	0.0251112
MW0014	LOC119714237	-0.238662	0.455047
MW0015	LOC119714237	-0.433686	0.158978
MW0025	LOC119714237	-0.0115348	0.971619
MW0026	LOC119714237	0.235438	0.461343
MW0045	LOC119714237	-0.257502	0.41909
MW0046	LOC119714237	-0.269323	0.397271
MW0049	LOC119714237	0.0761542	0.814031
MW0014	LOC119714654	-0.548454	0.0648308
MW0015	LOC119714654	-0.478451	0.115612
MW0025	LOC119714654	-0.729174	0.00712725
MW0026	LOC119714654	-0.750136	0.00495229
MW0045	LOC119714654	-0.503552	0.0951151
MW0046	LOC119714654	-0.60646	0.0365596
MW0049	LOC119714654	-0.545678	0.0664782
MW0014	LOC119714717	0.375124	0.229544
MW0015	LOC119714717	0.381289	0.221361
MW0025	LOC119714717	0.55107	0.063305
MW0026	LOC119714717	0.614623	0.0334502
MW0045	LOC119714717	0.407053	0.189092
MW0046	LOC119714717	0.644979	0.0235354
MW0049	LOC119714717	0.582324	0.0469559
MW0014	LOC119715059	-0.426794	0.166457
MW0015	LOC119715059	-0.295051	0.351844
MW0025	LOC119715059	-0.609844	0.0352466
MW0026	LOC119715059	-0.632746	0.0272305
MW0045	LOC119715059	-0.330283	0.294399
MW0046	LOC119715059	-0.403728	0.193082
MW0049	LOC119715059	-0.323946	0.304317
MW0014	LOC119715258	-0.490374	0.105543
MW0015	LOC119715258	-0.558699	0.0589972
MW0025	LOC119715258	-0.45252	0.139642
MW0026	LOC119715258	-0.302167	0.339792
MW0045	LOC119715258	-0.472544	0.120826
MW0046	LOC119715258	-0.489033	0.106645
MW0049	LOC119715258	-0.189119	0.556083
MW0014	LOC119715844	0.53721	0.0716801
MW0015	LOC119715844	0.504521	0.0943767
MW0025	LOC119715844	0.67599	0.0158107
MW0026	LOC119715844	0.605356	0.0369956
MW0045	LOC119715844	0.57896	0.0485539
MW0046	LOC119715844	0.55641	0.0602674
MW0049	LOC119715844	0.388978	0.211406
MW0014	LOC119715934	0.317217	0.315047
MW0015	LOC119715934	0.222594	0.486824
MW0025	LOC119715934	0.466881	0.125968
MW0026	LOC119715934	0.510494	0.0899108
MW0045	LOC119715934	0.261625	0.411414
MW0046	LOC119715934	0.459902	0.132499
MW0049	LOC119715934	0.506568	0.0928299
MW0014	LOC119716109	-0.373974	0.231089
MW0015	LOC119716109	-0.479165	0.114992
MW0025	LOC119716109	-0.364791	0.243657
MW0026	LOC119716109	-0.207465	0.517631
MW0045	LOC119716109	-0.435805	0.156722
MW0046	LOC119716109	-0.562554	0.0568997
MW0049	LOC119716109	-0.358449	0.252567
MW0014	LOC119716492	0.494836	0.101931
MW0015	LOC119716492	0.556529	0.0602008
MW0025	LOC119716492	0.580542	0.0477976
MW0026	LOC119716492	0.50038	0.0975587
MW0045	LOC119716492	0.671182	0.0168644
MW0046	LOC119716492	0.512585	0.0883814
MW0049	LOC119716492	0.348829	0.266441
MW0014	LOC119716619	0.317766	0.314165
MW0015	LOC119716619	0.41803	0.176283
MW0025	LOC119716619	0.477237	0.11667
MW0026	LOC119716619	0.568537	0.0537483
MW0045	LOC119716619	0.442574	0.149653
MW0046	LOC119716619	0.83339	0.000758907
MW0049	LOC119716619	0.742754	0.00565106
MW0014	LOC119717358	0.354772	0.257819
MW0015	LOC119717358	0.30347	0.33761
MW0025	LOC119717358	0.498606	0.0989441
MW0026	LOC119717358	0.54226	0.0685455
MW0045	LOC119717358	0.289332	0.361693
MW0046	LOC119717358	0.541022	0.0693047
MW0049	LOC119717358	0.384995	0.216528
MW0014	LOC119717743	-0.364882	0.24353
MW0015	LOC119717743	-0.228324	0.475377
MW0025	LOC119717743	-0.545031	0.066866
MW0026	LOC119717743	-0.645636	0.023348
MW0045	LOC119717743	-0.336927	0.2842
MW0046	LOC119717743	-0.206403	0.519823
MW0049	LOC119717743	-0.288324	0.363445
MW0014	LOC119717745	-0.331915	0.291875
MW0015	LOC119717745	-0.16192	0.615129
MW0025	LOC119717745	-0.59504	0.0412491
MW0026	LOC119717745	-0.705228	0.0104116
MW0045	LOC119717745	-0.292103	0.356904
MW0046	LOC119717745	-0.229686	0.472677
MW0049	LOC119717745	-0.307211	0.331385
MW0014	LOC119717898	0.146417	0.649779
MW0015	LOC119717898	0.0870867	0.787838
MW0025	LOC119717898	0.434454	0.158158
MW0026	LOC119717898	0.670113	0.0171055
MW0045	LOC119717898	0.133025	0.680235
MW0046	LOC119717898	0.636448	0.0260709
MW0049	LOC119717898	0.695249	0.0120692
MW0014	LOC119717912	-0.443201	0.149009
MW0015	LOC119717912	-0.471631	0.121646
MW0025	LOC119717912	-0.526685	0.0785273
MW0026	LOC119717912	-0.452026	0.140128
MW0045	LOC119717912	-0.626416	0.0292987
MW0046	LOC119717912	-0.358049	0.253135
MW0049	LOC119717912	-0.221754	0.488512
MW0014	LOC119717961	-0.274633	0.387662
MW0015	LOC119717961	-0.162096	0.614741
MW0025	LOC119717961	-0.557245	0.0598021
MW0026	LOC119717961	-0.615737	0.033041
MW0045	LOC119717961	-0.337539	0.283271
MW0046	LOC119717961	-0.353334	0.25989
MW0049	LOC119717961	-0.390002	0.2101
MW0014	LOC119718217	0.356766	0.254963
MW0015	LOC119718217	0.166545	0.604929
MW0025	LOC119718217	0.586205	0.0451586
MW0026	LOC119718217	0.688777	0.013244
MW0045	LOC119718217	0.181692	0.571973
MW0046	LOC119718217	0.381207	0.221468
MW0049	LOC119718217	0.418106	0.176196
MW0014	LOC119718426	-0.275089	0.386843
MW0015	LOC119718426	-0.106481	0.741879
MW0025	LOC119718426	-0.5684	0.0538192
MW0026	LOC119718426	-0.654263	0.0209852
MW0045	LOC119718426	-0.319088	0.312043
MW0046	LOC119718426	-0.23827	0.455812
MW0049	LOC119718426	-0.258501	0.417224
MW0014	LOC119718656	0.437086	0.155368
MW0015	LOC119718656	0.442706	0.149517
MW0025	LOC119718656	0.53421	0.0735885
MW0026	LOC119718656	0.479464	0.114732
MW0045	LOC119718656	0.400019	0.197594
MW0046	LOC119718656	0.583169	0.0465604
MW0049	LOC119718656	0.364208	0.244469
MW0014	LOC119718657	0.32497	0.302701
MW0015	LOC119718657	0.348542	0.266861
MW0025	LOC119718657	0.481478	0.112998
MW0026	LOC119718657	0.495819	0.101146
MW0045	LOC119718657	0.353986	0.25895
MW0046	LOC119718657	0.636994	0.025903
MW0049	LOC119718657	0.451243	0.140903
MW0014	LOC119718659	0.283374	0.372107
MW0015	LOC119718659	0.266175	0.403024
MW0025	LOC119718659	0.429916	0.163042
MW0026	LOC119718659	0.396584	0.20183
MW0045	LOC119718659	0.362402	0.246991
MW0046	LOC119718659	0.316971	0.315444
MW0049	LOC119718659	0.129569	0.68817
MW0014	LOC119718672	0.455208	0.137013
MW0015	LOC119718672	0.493981	0.102617
MW0025	LOC119718672	0.562481	0.0569387
MW0026	LOC119718672	0.572211	0.051875
MW0045	LOC119718672	0.399362	0.1984
MW0046	LOC119718672	0.83253	0.000777495
MW0049	LOC119718672	0.676148	0.0157767
MW0014	LOC119718680	0.369531	0.23712
MW0015	LOC119718680	0.42344	0.170175
MW0025	LOC119718680	0.487376	0.108018
MW0026	LOC119718680	0.540595	0.0695684
MW0045	LOC119718680	0.31629	0.316543
MW0046	LOC119718680	0.858369	0.000352101
MW0049	LOC119718680	0.726917	0.00739819
MW0014	LOC119718687	0.434803	0.157786
MW0015	LOC119718687	0.444321	0.147862
MW0025	LOC119718687	0.511643	0.0890679
MW0026	LOC119718687	0.489282	0.10644
MW0045	LOC119718687	0.309072	0.328313
MW0046	LOC119718687	0.723493	0.00782385
MW0049	LOC119718687	0.553328	0.0620077
MW0014	LRRC30	-0.357014	0.254608
MW0015	LRRC30	-0.286575	0.366493
MW0025	LRRC30	-0.570859	0.0525593
MW0026	LRRC30	-0.619493	0.0316878
MW0045	LRRC30	-0.510754	0.0897191
MW0046	LRRC30	-0.340532	0.278752
MW0049	LRRC30	-0.381638	0.220903
MW0014	MEGF6	0.552769	0.0623271
MW0015	MEGF6	0.54613	0.0662078
MW0025	MEGF6	0.713728	0.00913866
MW0026	MEGF6	0.662537	0.0188877
MW0045	MEGF6	0.705086	0.0104339
MW0046	MEGF6	0.548158	0.0650051
MW0049	MEGF6	0.5389	0.0706205
MW0014	MLLT11	-0.441334	0.150932
MW0015	MLLT11	-0.592129	0.0425094
MW0025	MLLT11	-0.441203	0.151068
MW0026	MLLT11	-0.3133	0.321389
MW0045	MLLT11	-0.578466	0.0487917
MW0046	MLLT11	-0.639732	0.0250725
MW0049	MLLT11	-0.428842	0.164212
MW0014	MRPL50	-0.280449	0.377275
MW0015	MRPL50	-0.0975124	0.763045
MW0025	MRPL50	-0.460378	0.132046
MW0026	MRPL50	-0.504409	0.094462
MW0045	MRPL50	-0.22511	0.481783
MW0046	MRPL50	-0.0492233	0.879255
MW0049	MRPL50	-0.048834	0.880204
MW0014	MSTN	0.603455	0.0377549
MW0015	MSTN	0.608216	0.0358741
MW0025	MSTN	0.696429	0.0118636
MW0026	MSTN	0.659373	0.0196706
MW0045	MSTN	0.601525	0.0385367
MW0046	MSTN	0.635995	0.0262109
MW0049	MSTN	0.679481	0.0150764
MW0014	MYO10	0.420983	0.172933
MW0015	MYO10	0.303191	0.338076
MW0025	MYO10	0.574569	0.0506971
MW0026	MYO10	0.565672	0.0552418
MW0045	MYO10	0.364775	0.243679
MW0046	MYO10	0.267699	0.400234
MW0049	MYO10	0.244399	0.443946
MW0014	NECAB3	-0.417793	0.176554
MW0015	NECAB3	-0.45995	0.132453
MW0025	NECAB3	-0.525019	0.0796503
MW0026	NECAB3	-0.485955	0.109204
MW0045	NECAB3	-0.507423	0.0921881
MW0046	NECAB3	-0.56039	0.0580705
MW0049	NECAB3	-0.357527	0.253878
MW0014	NELL1	0.615018	0.0333045
MW0015	NELL1	0.673237	0.0164078
MW0025	NELL1	0.588036	0.0443276
MW0026	NELL1	0.365999	0.241981
MW0045	NELL1	0.749276	0.00503016
MW0046	NELL1	0.370998	0.235119
MW0049	NELL1	0.257765	0.418598
MW0014	NPTX1	0.519669	0.0833315
MW0015	NPTX1	0.60849	0.0357681
MW0025	NPTX1	0.506389	0.092964
MW0026	NPTX1	0.305088	0.334911
MW0045	NPTX1	0.698343	0.0115357
MW0046	NPTX1	0.346624	0.26968
MW0049	NPTX1	0.227072	0.477869
MW0014	NR4A3	0.134796	0.676182
MW0015	NR4A3	0.131559	0.683597
MW0025	NR4A3	0.370562	0.235713
MW0026	NR4A3	0.561218	0.0576205
MW0045	NR4A3	0.179189	0.577368
MW0046	NR4A3	0.555793	0.060613
MW0049	NR4A3	0.521917	0.0817711
MW0014	NRN1L	0.406672	0.189546
MW0015	NRN1L	0.545494	0.0665882
MW0025	NRN1L	0.462252	0.130276
MW0026	NRN1L	0.374231	0.230744
MW0045	NRN1L	0.614854	0.033365
MW0046	NRN1L	0.610482	0.0350027
MW0049	NRN1L	0.511575	0.0891177
MW0014	NUDT4	-0.341415	0.277426
MW0015	NUDT4	-0.203248	0.526365
MW0025	NUDT4	-0.527702	0.0778468
MW0026	NUDT4	-0.645842	0.0232893
MW0045	NUDT4	-0.290204	0.360182
MW0046	NUDT4	-0.209314	0.513821
MW0049	NUDT4	-0.349691	0.26518
MW0014	NXNL1	-0.353708	0.25935
MW0015	NXNL1	-0.261617	0.411429
MW0025	NXNL1	-0.652225	0.0215268
MW0026	NXNL1	-0.785472	0.00246453
MW0045	NXNL1	-0.510701	0.0897581
MW0046	NXNL1	-0.398827	0.199058
MW0049	NXNL1	-0.493858	0.102716
MW0014	ODC1	-0.39374	0.205378
MW0015	ODC1	-0.432959	0.159756
MW0025	ODC1	-0.577511	0.0492541
MW0026	ODC1	-0.563045	0.0566364
MW0045	ODC1	-0.654711	0.0208674
MW0046	ODC1	-0.527074	0.0782664
MW0049	ODC1	-0.479324	0.114854
MW0014	PLEKHB1	-0.265585	0.404108
MW0015	PLEKHB1	-0.104734	0.745988
MW0025	PLEKHB1	-0.551748	0.0629138
MW0026	PLEKHB1	-0.704611	0.0105089
MW0045	PLEKHB1	-0.234855	0.462486
MW0046	PLEKHB1	-0.265127	0.404949
MW0049	PLEKHB1	-0.337563	0.283234
MW0014	PLEKHG1	0.535087	0.0730271
MW0015	PLEKHG1	0.477194	0.116708
MW0025	PLEKHG1	0.693453	0.0123872
MW0026	PLEKHG1	0.626102	0.0294042
MW0045	PLEKHG1	0.658134	0.0199837
MW0046	PLEKHG1	0.403355	0.193533
MW0049	PLEKHG1	0.451507	0.140642
MW0014	PNPLA2	0.381923	0.22053
MW0015	PNPLA2	0.511167	0.0894162
MW0025	PNPLA2	0.39352	0.205655
MW0026	PNPLA2	0.283962	0.371072
MW0045	PNPLA2	0.493244	0.10321
MW0046	PNPLA2	0.578116	0.0489608
MW0049	PNPLA2	0.435185	0.15738
MW0014	PPDPFL	-0.493211	0.103237
MW0015	PPDPFL	-0.500068	0.0978016
MW0025	PPDPFL	-0.589325	0.0437495
MW0026	PPDPFL	-0.640409	0.0248703
MW0045	PPDPFL	-0.583093	0.0465956
MW0046	PPDPFL	-0.452113	0.140043
MW0049	PPDPFL	-0.532577	0.0746419
MW0014	PPIL6	-0.285286	0.368749
MW0015	PPIL6	-0.472014	0.121302
MW0025	PPIL6	-0.21059	0.511198
MW0026	PPIL6	-0.104104	0.747472
MW0045	PPIL6	-0.37543	0.229133
MW0046	PPIL6	-0.434777	0.157813
MW0049	PPIL6	-0.290541	0.3596
MW0014	PTPN12	0.503796	0.0949284
MW0015	PTPN12	0.51903	0.0837787
MW0025	PTPN12	0.683818	0.0141995
MW0026	PTPN12	0.714928	0.00896881
MW0045	PTPN12	0.564071	0.0560888
MW0046	PTPN12	0.7806	0.00273311
MW0049	PTPN12	0.781899	0.00265941
MW0014	PTX3	0.366426	0.241391
MW0015	PTX3	0.244911	0.442962
MW0025	PTX3	0.444877	0.147296
MW0026	PTX3	0.415695	0.178961
MW0045	PTX3	0.31815	0.313548
MW0046	PTX3	0.147157	0.648111
MW0049	PTX3	0.245062	0.442673
MW0014	PUM3	0.309579	0.327478
MW0015	PUM3	0.184384	0.566192
MW0025	PUM3	0.51336	0.0878188
MW0026	PUM3	0.601328	0.0386174
MW0045	PUM3	0.192865	0.548136
MW0046	PUM3	0.528685	0.0771933
MW0049	PUM3	0.454717	0.13749
MW0014	RASD1	0.490203	0.105684
MW0015	RASD1	0.551206	0.0632264
MW0025	RASD1	0.511183	0.0894049
MW0026	RASD1	0.374476	0.230414
MW0045	RASD1	0.547875	0.0651722
MW0046	RASD1	0.537998	0.0711846
MW0049	RASD1	0.397688	0.200462
MW0014	RASGEF1A	0.499801	0.0980094
MW0015	RASGEF1A	0.439117	0.153237
MW0025	RASGEF1A	0.722729	0.00792133
MW0026	RASGEF1A	0.765949	0.00367646
MW0045	RASGEF1A	0.532462	0.0747161
MW0046	RASGEF1A	0.683877	0.014188
MW0049	RASGEF1A	0.709596	0.0097421
MW0014	RASL11B	-0.259268	0.415794
MW0015	RASL11B	-0.0486259	0.880711
MW0025	RASL11B	-0.561654	0.0573846
MW0026	RASL11B	-0.66947	0.0172516
MW0045	RASL11B	-0.280584	0.377035
MW0046	RASL11B	-0.0695657	0.829903
MW0049	RASL11B	-0.185468	0.563872
MW0014	RCAN1	0.328942	0.296482
MW0015	RCAN1	0.32289	0.305986
MW0025	RCAN1	0.551577	0.0630119
MW0026	RCAN1	0.70573	0.010333
MW0045	RCAN1	0.434499	0.15811
MW0046	RCAN1	0.484613	0.110332
MW0049	RCAN1	0.71236	0.00933534
MW0014	RFK	-0.27526	0.386536
MW0015	RFK	-0.134037	0.677918
MW0025	RFK	-0.47262	0.120758
MW0026	RFK	-0.513775	0.0875187
MW0045	RFK	-0.33465	0.287673
MW0046	RFK	-0.148904	0.644175
MW0049	RFK	-0.129843	0.687539
MW0014	RHOC	-0.329023	0.296357
MW0015	RHOC	-0.395982	0.202578
MW0025	RHOC	-0.362008	0.247543
MW0026	RHOC	-0.281565	0.375299
MW0045	RHOC	-0.428398	0.164697
MW0046	RHOC	-0.436265	0.156235
MW0049	RHOC	-0.395307	0.203419
MW0014	RNF168	-0.239041	0.454311
MW0015	RNF168	-0.0774575	0.810899
MW0025	RNF168	-0.513263	0.087889
MW0026	RNF168	-0.644287	0.0237341
MW0045	RNF168	-0.299461	0.344349
MW0046	RNF168	-0.135682	0.674157
MW0049	RNF168	-0.241278	0.449969
MW0014	RNF20	-0.162985	0.612776
MW0015	RNF20	0.0494295	0.878753
MW0025	RNF20	-0.475147	0.11851
MW0026	RNF20	-0.587408	0.0446111
MW0045	RNF20	-0.227066	0.477881
MW0046	RNF20	-0.0632512	0.84517
MW0049	RNF20	-0.153008	0.634967
MW0014	RNF213	0.11218	0.728513
MW0015	RNF213	-0.0219641	0.945982
MW0025	RNF213	0.408334	0.187568
MW0026	RNF213	0.6574	0.0201709
MW0045	RNF213	0.16793	0.601885
MW0046	RNF213	0.165886	0.606378
MW0049	RNF213	0.509607	0.0905642
MW0014	RUNX1	-0.439326	0.153019
MW0015	RUNX1	-0.31717	0.315123
MW0025	RUNX1	-0.637735	0.0256761
MW0026	RUNX1	-0.645878	0.0232792
MW0045	RUNX1	-0.42618	0.167134
MW0046	RUNX1	-0.278204	0.381267
MW0049	RUNX1	-0.238479	0.455405
MW0014	SLC23A2	0.623695	0.0302215
MW0015	SLC23A2	0.5203	0.0828919
MW0025	SLC23A2	0.705577	0.0103569
MW0026	SLC23A2	0.619006	0.0318608
MW0045	SLC23A2	0.557783	0.0595032
MW0046	SLC23A2	0.429641	0.163341
MW0049	SLC23A2	0.472394	0.120961
MW0014	SLC25A5	0.155599	0.629176
MW0015	SLC25A5	0.0516398	0.873368
MW0025	SLC25A5	0.319036	0.312126
MW0026	SLC25A5	0.397239	0.201018
MW0045	SLC25A5	0.112176	0.728522
MW0046	SLC25A5	0.29731	0.347994
MW0049	SLC25A5	0.332649	0.290744
MW0014	SLC4A11	0.0508942	0.875184
MW0015	SLC4A11	-0.149569	0.64268
MW0025	SLC4A11	0.123339	0.702543
MW0026	SLC4A11	0.12153	0.706734
MW0045	SLC4A11	-0.174737	0.587015
MW0046	SLC4A11	-0.106291	0.742326
MW0049	SLC4A11	-0.0996272	0.75804
MW0014	SMIM19	-0.534101	0.0736585
MW0015	SMIM19	-0.598923	0.0396093
MW0025	SMIM19	-0.608005	0.035956
MW0026	SMIM19	-0.471138	0.12209
MW0045	SMIM19	-0.670285	0.0170665
MW0046	SMIM19	-0.573273	0.0513421
MW0049	SMIM19	-0.443264	0.148944
MW0014	SNAI3	-0.280771	0.376704
MW0015	SNAI3	-0.458488	0.133848
MW0025	SNAI3	-0.208364	0.515776
MW0026	SNAI3	-0.120784	0.708465
MW0045	SNAI3	-0.347781	0.267977
MW0046	SNAI3	-0.532253	0.0748516
MW0049	SNAI3	-0.46365	0.128965
MW0014	SPINT1	0.476374	0.117428
MW0015	SPINT1	0.538966	0.0705793
MW0025	SPINT1	0.57679	0.0496053
MW0026	SPINT1	0.537025	0.0717969
MW0045	SPINT1	0.543147	0.0680046
MW0046	SPINT1	0.740394	0.00588933
MW0049	SPINT1	0.555775	0.0606235
MW0014	SRPX2	0.428133	0.164987
MW0015	SRPX2	0.523458	0.0807129
MW0025	SRPX2	0.522889	0.0811023
MW0026	SRPX2	0.430826	0.162055
MW0045	SRPX2	0.63359	0.0269627
MW0046	SRPX2	0.592535	0.0423323
MW0049	SRPX2	0.42898	0.164061
MW0014	SRSF4	-0.336511	0.284832
MW0015	SRSF4	-0.233006	0.46612
MW0025	SRSF4	-0.559902	0.0583371
MW0026	SRSF4	-0.650168	0.0220837
MW0045	SRSF4	-0.499988	0.0978642
MW0046	SRSF4	-0.170206	0.596897
MW0049	SRSF4	-0.3293	0.295926
MW0014	STC2	0.209351	0.513745
MW0015	STC2	0.102023	0.752379
MW0025	STC2	0.340708	0.278488
MW0026	STC2	0.38881	0.211621
MW0045	STC2	0.124661	0.699486
MW0046	STC2	0.275747	0.385661
MW0049	STC2	0.310473	0.326009
MW0014	TBX15	-0.275726	0.385698
MW0015	TBX15	-0.188196	0.558047
MW0025	TBX15	-0.414187	0.180704
MW0026	TBX15	-0.490511	0.105432
MW0045	TBX15	-0.203363	0.526127
MW0046	TBX15	-0.299274	0.344665
MW0049	TBX15	-0.443945	0.148246
MW0014	TMEM150C	-0.49715	0.100091
MW0015	TMEM150C	-0.564855	0.0556729
MW0025	TMEM150C	-0.530427	0.0760437
MW0026	TMEM150C	-0.424606	0.168876
MW0045	TMEM150C	-0.476298	0.117494
MW0046	TMEM150C	-0.583179	0.0465558
MW0049	TMEM150C	-0.412232	0.182979
MW0014	TMTC1	0.422321	0.171428
MW0015	TMTC1	0.467841	0.125087
MW0025	TMTC1	0.485683	0.109432
MW0026	TMTC1	0.391752	0.207882
MW0045	TMTC1	0.426793	0.166458
MW0046	TMTC1	0.548561	0.0647684
MW0049	TMTC1	0.416491	0.178045
MW0014	TNFAIP2	-0.186412	0.561854
MW0015	TNFAIP2	-0.0327318	0.919564
MW0025	TNFAIP2	-0.552901	0.0622519
MW0026	TNFAIP2	-0.734319	0.00653761
MW0045	TNFAIP2	-0.301531	0.340859
MW0046	TNFAIP2	-0.254506	0.424711
MW0049	TNFAIP2	-0.452718	0.139448
MW0014	TNIP2	0.373601	0.231592
MW0015	TNIP2	0.384802	0.216778
MW0025	TNIP2	0.58271	0.0467746
MW0026	TNIP2	0.68449	0.0140672
MW0045	TNIP2	0.527121	0.0782353
MW0046	TNIP2	0.498975	0.0986546
MW0049	TNIP2	0.67903	0.0151698
MW0014	TNNT2	-0.139637	0.665141
MW0015	TNNT2	-0.0505157	0.876106
MW0025	TNNT2	-0.31713	0.315188
MW0026	TNNT2	-0.303763	0.337119
MW0045	TNNT2	-0.24075	0.450992
MW0046	TNNT2	-0.191496	0.551035
MW0049	TNNT2	-0.174929	0.586598
MW0014	TOP2A	-0.235752	0.460728
MW0015	TOP2A	-0.467477	0.12542
MW0025	TOP2A	-0.0920347	0.776047
MW0026	TOP2A	0.0602573	0.852426
MW0045	TOP2A	-0.390342	0.209668
MW0046	TOP2A	-0.476759	0.11709
MW0049	TOP2A	-0.330702	0.293751
MW0014	TOR2A	0.204522	0.523719
MW0015	TOR2A	0.232095	0.467914
MW0025	TOR2A	0.466594	0.126232
MW0026	TOR2A	0.685968	0.0137791
MW0045	TOR2A	0.285101	0.369072
MW0046	TOR2A	0.659679	0.0195938
MW0049	TOR2A	0.773263	0.00317897
MW0014	TPP1	0.453489	0.138691
MW0015	TPP1	0.528432	0.077361
MW0025	TPP1	0.554362	0.0614204
MW0026	TPP1	0.490473	0.105463
MW0045	TPP1	0.566632	0.0547382
MW0046	TPP1	0.693231	0.0124268
MW0049	TPP1	0.518569	0.0841027
MW0014	TRIB2	0.423035	0.170628
MW0015	TRIB2	0.469294	0.12376
MW0025	TRIB2	0.614719	0.0334145
MW0026	TRIB2	0.679845	0.0150014
MW0045	TRIB2	0.570863	0.0525571
MW0046	TRIB2	0.70104	0.0110852
MW0049	TRIB2	0.783537	0.00256866
MW0014	TUBB1	0.556986	0.0599459
MW0015	TUBB1	0.650525	0.0219863
MW0025	TUBB1	0.603496	0.0377382
MW0026	TUBB1	0.511009	0.0895325
MW0045	TUBB1	0.629911	0.0281434
MW0046	TUBB1	0.753334	0.00467075
MW0049	TUBB1	0.59193	0.0425966
MW0014	UNC5A	0.306674	0.332274
MW0015	UNC5A	0.22228	0.487453
MW0025	UNC5A	0.424873	0.16858
MW0026	UNC5A	0.411211	0.184174
MW0045	UNC5A	0.310421	0.326095
MW0046	UNC5A	0.19155	0.55092
MW0049	UNC5A	0.0782715	0.808944
MW0014	ZNF608	-0.299619	0.344083
MW0015	ZNF608	-0.236512	0.459241
MW0025	ZNF608	-0.538434	0.0709118
MW0026	ZNF608	-0.650323	0.0220415
MW0045	ZNF608	-0.458169	0.134153
MW0046	ZNF608	-0.269085	0.397704
MW0049	ZNF608	-0.423726	0.169857

## Sheet: Figure 5B
Var1	Var2	cor	pvalue
LIPID-N-0024	ACSS2	0.621823	0.0308685
LIPID-N-0189	ACSS2	-0.413585	0.181402
LIPID-N-0194	ACSS2	-0.738218	0.00611572
LIPID-N-0204	ACSS2	0.751996	0.00478704
LIPID-N-0205	ACSS2	0.741964	0.00572995
LIPID-N-0211	ACSS2	0.559515	0.0585488
LIPID-N-0212	ACSS2	0.547046	0.0656628
LIPID-N-0225	ACSS2	0.4834	0.111359
LIPID-N-0227	ACSS2	0.527748	0.0778163
LIPID-N-0250	ACSS2	0.510325	0.0900346
LIPID-N-0271	ACSS2	0.516797	0.0853546
LIPID-N-0287	ACSS2	0.337779	0.282906
LIPID-N-0308	ACSS2	0.149825	0.642105
LIPID-N-0319	ACSS2	-0.00761096	0.981271
LIPID-N-0322	ACSS2	-0.631353	0.0276761
LIPID-N-0323	ACSS2	-0.439557	0.152778
LIPID-N-0349	ACSS2	0.270589	0.39497
LIPID-N-0350	ACSS2	0.600712	0.0388697
LIPID-N-0353	ACSS2	0.711464	0.00946573
LIPID-N-0355	ACSS2	0.672999	0.0164602
LIPID-N-0357	ACSS2	0.821449	0.00105015
LIPID-N-0363	ACSS2	0.28231	0.373983
LIPID-N-0366	ACSS2	0.177532	0.580951
LIPID-N-0368	ACSS2	0.601026	0.0387408
LIPID-N-0370	ACSS2	0.392427	0.20703
LIPID-N-0372	ACSS2	0.774864	0.00307727
LIPID-N-0373	ACSS2	0.599092	0.039539
LIPID-N-0382	ACSS2	0.357697	0.253635
LIPID-N-0397	ACSS2	0.736758	0.00627114
LIPID-N-0400	ACSS2	0.816384	0.0011969
LIPID-N-0412	ACSS2	0.68572	0.0138272
LIPID-N-0413	ACSS2	0.427161	0.166053
LIPID-N-0415	ACSS2	0.612176	0.0343615
LIPID-N-0426	ACSS2	0.624356	0.0299955
LIPID-N-0438	ACSS2	0.744605	0.00546924
LIPID-N-0446	ACSS2	0.847784	0.000495529
LIPID-N-0469	ACSS2	0.646748	0.023033
LIPID-N-0471	ACSS2	0.674334	0.0161679
LIPID-N-0478	ACSS2	0.539017	0.0705474
LIPID-N-0479	ACSS2	0.830749	0.000817149
LIPID-N-0482	ACSS2	0.694929	0.0121254
LIPID-N-0495	ACSS2	0.341251	0.277672
LIPID-N-0496	ACSS2	0.523247	0.0808574
LIPID-N-0499	ACSS2	0.607866	0.03601
LIPID-N-0508	ACSS2	0.419632	0.17446
LIPID-N-0563	ACSS2	0.599629	0.0393165
LIPID-N-0598	ACSS2	-0.275409	0.386268
LIPID-N-0609	ACSS2	-0.292923	0.355492
LIPID-N-0647	ACSS2	0.393432	0.205766
LIPID-N-0730	ACSS2	-0.503619	0.0950641
LIPID-N-0749	ACSS2	-0.278409	0.380903
LIPID-N-0772	ACSS2	-0.564272	0.0559823
LIPID-N-0776	ACSS2	-0.226673	0.478663
LIPID-N-0781	ACSS2	-0.225651	0.480703
LIPID-N-0786	ACSS2	-0.0439294	0.89217
LIPID-N-0788	ACSS2	0.165981	0.606169
LIPID-N-0789	ACSS2	0.0443152	0.891228
LIPID-N-0793	ACSS2	-0.0719215	0.824221
LIPID-N-0797	ACSS2	-0.451257	0.140889
LIPID-N-0801	ACSS2	-0.40792	0.188059
LIPID-N-0807	ACSS2	0.475213	0.118451
LIPID-N-0808	ACSS2	0.14207	0.659614
LIPID-N-0812	ACSS2	-0.195254	0.543095
LIPID-N-0831	ACSS2	0.532451	0.0747235
LIPID-N-0839	ACSS2	0.220517	0.491002
LIPID-N-0843	ACSS2	0.152004	0.637215
LIPID-N-0858	ACSS2	0.323583	0.30489
LIPID-N-0861	ACSS2	0.400306	0.197243
LIPID-N-0865	ACSS2	0.211937	0.508437
LIPID-N-0871	ACSS2	0.422417	0.17132
LIPID-N-0872	ACSS2	0.0325069	0.920115
LIPID-N-0873	ACSS2	0.43736	0.15508
LIPID-N-0964	ACSS2	0.578573	0.0487404
LIPID-N-0965	ACSS2	0.331871	0.291943
LIPID-P-0003	ACSS2	0.782686	0.00261552
LIPID-P-0004	ACSS2	0.62496	0.02979
LIPID-P-0006	ACSS2	0.737295	0.00621362
LIPID-P-0007	ACSS2	0.59389	0.0417438
LIPID-P-0009	ACSS2	0.69565	0.011999
LIPID-P-0010	ACSS2	0.522373	0.081457
LIPID-P-0013	ACSS2	0.349835	0.26497
LIPID-P-0014	ACSS2	0.234771	0.462652
LIPID-P-0017	ACSS2	0.275523	0.386064
LIPID-P-0019	ACSS2	0.295461	0.351144
LIPID-P-0020	ACSS2	0.439938	0.152381
LIPID-P-0021	ACSS2	0.433404	0.15928
LIPID-P-0022	ACSS2	0.426891	0.16635
LIPID-P-0023	ACSS2	0.485789	0.109344
LIPID-P-0024	ACSS2	0.523366	0.0807762
LIPID-P-0025	ACSS2	0.468468	0.124512
LIPID-P-0027	ACSS2	0.389265	0.21104
LIPID-P-0028	ACSS2	0.421219	0.172667
LIPID-P-0029	ACSS2	0.630554	0.0279341
LIPID-P-0035	ACSS2	0.08457	0.793851
LIPID-P-0037	ACSS2	0.0970727	0.764086
LIPID-P-0038	ACSS2	0.305794	0.333736
LIPID-P-0039	ACSS2	0.228609	0.474811
LIPID-P-0040	ACSS2	0.296531	0.34932
LIPID-P-0042	ACSS2	0.393875	0.20521
LIPID-P-0045	ACSS2	0.423325	0.170304
LIPID-P-0050	ACSS2	0.490623	0.10534
LIPID-P-0051	ACSS2	0.337787	0.282894
LIPID-P-0102	ACSS2	0.0846587	0.793638
LIPID-P-0109	ACSS2	-0.296642	0.34913
LIPID-P-0196	ACSS2	0.736702	0.00627726
LIPID-P-0239	ACSS2	0.209443	0.513555
LIPID-P-0261	ACSS2	0.455175	0.137045
LIPID-P-0294	ACSS2	-0.341364	0.277503
LIPID-P-0297	ACSS2	-0.451417	0.140731
LIPID-P-0303	ACSS2	-0.588592	0.0440774
LIPID-P-0304	ACSS2	-0.133092	0.680082
LIPID-P-0305	ACSS2	-0.212487	0.507311
LIPID-P-0306	ACSS2	-0.395014	0.203785
LIPID-P-0332	ACSS2	-0.410294	0.185251
LIPID-P-0353	ACSS2	0.199235	0.534736
LIPID-P-0355	ACSS2	0.374835	0.229931
LIPID-P-0356	ACSS2	0.463186	0.129399
LIPID-P-0357	ACSS2	0.275369	0.38634
LIPID-P-0358	ACSS2	0.393289	0.205945
LIPID-P-0359	ACSS2	0.286272	0.367023
LIPID-P-0360	ACSS2	0.209531	0.513375
LIPID-P-0362	ACSS2	0.526831	0.0784295
LIPID-P-0392	ACSS2	0.445915	0.14624
LIPID-P-0423	ACSS2	0.79338	0.002072
LIPID-P-0424	ACSS2	0.805037	0.00158277
LIPID-P-0429	ACSS2	0.781588	0.00267694
LIPID-P-0432	ACSS2	0.54769	0.0652815
LIPID-P-0436	ACSS2	0.444285	0.147899
LIPID-P-0437	ACSS2	0.417446	0.176951
LIPID-P-0438	ACSS2	0.849273	0.000473013
LIPID-P-0476	ACSS2	0.341266	0.277649
LIPID-P-0495	ACSS2	0.654745	0.0208584
LIPID-P-0508	ACSS2	0.344342	0.273058
LIPID-P-0520	ACSS2	0.193885	0.545981
LIPID-P-0522	ACSS2	0.280078	0.377933
LIPID-P-0527	ACSS2	0.0345407	0.915133
LIPID-P-0530	ACSS2	-0.404413	0.192256
LIPID-P-0532	ACSS2	0.297932	0.346938
LIPID-P-0533	ACSS2	0.101359	0.753948
LIPID-P-0537	ACSS2	-0.238077	0.456187
LIPID-P-0544	ACSS2	0.0273067	0.932867
LIPID-P-0549	ACSS2	0.660111	0.0194858
LIPID-P-0552	ACSS2	0.330787	0.293618
LIPID-P-0554	ACSS2	0.238857	0.454669
LIPID-P-0555	ACSS2	0.143742	0.655825
LIPID-P-0557	ACSS2	0.390569	0.20938
LIPID-P-0566	ACSS2	0.281856	0.374784
LIPID-P-0649	ACSS2	0.209028	0.514408
LIPID-P-0652	ACSS2	0.287222	0.365364
LIPID-P-0653	ACSS2	0.348839	0.266425
LIPID-P-0654	ACSS2	0.233348	0.465445
LIPID-P-0657	ACSS2	0.61667	0.0327009
LIPID-P-0661	ACSS2	0.324422	0.303565
LIPID-P-0662	ACSS2	0.379246	0.224053
LIPID-P-0664	ACSS2	0.423135	0.170516
LIPID-P-0729	ACSS2	-0.381362	0.221266
LIPID-P-0734	ACSS2	-0.103689	0.748451
LIPID-P-0764	ACSS2	0.192297	0.549338
LIPID-P-0777	ACSS2	0.464055	0.128586
LIPID-P-0791	ACSS2	0.754197	0.00459692
LIPID-P-0828	ACSS2	0.557768	0.0595114
LIPID-P-0833	ACSS2	0.630244	0.0280349
LIPID-P-0843	ACSS2	0.649689	0.022215
LIPID-P-0884	ACSS2	0.0689519	0.831385
LIPID-P-0893	ACSS2	0.575935	0.0500238
LIPID-P-0903	ACSS2	0.636545	0.026041
LIPID-P-0916	ACSS2	0.627182	0.0290427
LIPID-P-0925	ACSS2	0.563166	0.0565716
LIPID-P-0935	ACSS2	0.507401	0.0922049
LIPID-P-0985	ACSS2	0.460601	0.131835
LIPID-P-1096	ACSS2	0.606432	0.0365708
LIPID-P-1146	ACSS2	0.502422	0.095981
LIPID-P-1151	ACSS2	0.45627	0.135983
LIPID-P-1177	ACSS2	0.505123	0.0939198
LIPID-P-1300	ACSS2	0.266841	0.401804
LIPID-P-1309	ACSS2	-0.637357	0.0257918
LIPID-P-1315	ACSS2	0.0988395	0.759903
LIPID-P-1343	ACSS2	0.237099	0.458094
LIPID-P-1344	ACSS2	0.395777	0.202833
LIPID-P-1357	ACSS2	0.123294	0.702647
LIPID-P-1359	ACSS2	0.119737	0.710895
LIPID-P-1362	ACSS2	0.391718	0.207924
LIPID-P-1387	ACSS2	0.710403	0.00962193
LIPID-P-1389	ACSS2	0.428715	0.164351
LIPID-P-1398	ACSS2	0.0037684	0.990726
LIPID-P-1401	ACSS2	0.46532	0.12741
LIPID-P-1405	ACSS2	0.424317	0.169198
LIPID-N-0024	ACTC1	-0.258873	0.416529
LIPID-N-0189	ACTC1	-0.270848	0.394499
LIPID-N-0194	ACTC1	0.0176203	0.956655
LIPID-N-0204	ACTC1	-0.433803	0.158853
LIPID-N-0205	ACTC1	-0.456419	0.135839
LIPID-N-0211	ACTC1	-0.511945	0.0888477
LIPID-N-0212	ACTC1	-0.474799	0.118817
LIPID-N-0225	ACTC1	-0.495635	0.101293
LIPID-N-0227	ACTC1	-0.497846	0.0995415
LIPID-N-0250	ACTC1	-0.232435	0.467244
LIPID-N-0271	ACTC1	-0.226385	0.479237
LIPID-N-0287	ACTC1	-0.117588	0.715892
LIPID-N-0308	ACTC1	-0.391956	0.207625
LIPID-N-0319	ACTC1	-0.372764	0.232722
LIPID-N-0322	ACTC1	0.202856	0.527181
LIPID-N-0323	ACTC1	-0.0183861	0.954773
LIPID-N-0349	ACTC1	-0.043449	0.893343
LIPID-N-0350	ACTC1	-0.421606	0.172231
LIPID-N-0353	ACTC1	-0.412155	0.183069
LIPID-N-0355	ACTC1	-0.333625	0.289244
LIPID-N-0357	ACTC1	-0.495433	0.101454
LIPID-N-0363	ACTC1	-0.371985	0.233777
LIPID-N-0366	ACTC1	-0.10866	0.73676
LIPID-N-0368	ACTC1	-0.29005	0.36045
LIPID-N-0370	ACTC1	0.0363791	0.910631
LIPID-N-0372	ACTC1	-0.41169	0.183612
LIPID-N-0373	ACTC1	-0.288817	0.362589
LIPID-N-0382	ACTC1	-0.225438	0.481128
LIPID-N-0397	ACTC1	-0.410732	0.184736
LIPID-N-0400	ACTC1	-0.495447	0.101443
LIPID-N-0412	ACTC1	-0.330206	0.294519
LIPID-N-0413	ACTC1	-0.482327	0.112272
LIPID-N-0415	ACTC1	-0.537642	0.071408
LIPID-N-0426	ACTC1	-0.563018	0.0566509
LIPID-N-0438	ACTC1	-0.493621	0.102907
LIPID-N-0446	ACTC1	-0.46599	0.12679
LIPID-N-0469	ACTC1	-0.259688	0.41501
LIPID-N-0471	ACTC1	-0.374811	0.229963
LIPID-N-0478	ACTC1	-0.217831	0.49643
LIPID-N-0479	ACTC1	-0.495073	0.101742
LIPID-N-0482	ACTC1	-0.262422	0.409938
LIPID-N-0495	ACTC1	-0.11012	0.733336
LIPID-N-0496	ACTC1	-0.184145	0.566704
LIPID-N-0499	ACTC1	-0.597796	0.0400802
LIPID-N-0508	ACTC1	-0.055959	0.862862
LIPID-N-0563	ACTC1	-0.53007	0.0762783
LIPID-N-0598	ACTC1	-0.224505	0.482992
LIPID-N-0609	ACTC1	-0.171673	0.59369
LIPID-N-0647	ACTC1	-0.412121	0.183108
LIPID-N-0730	ACTC1	0.0456416	0.88799
LIPID-N-0749	ACTC1	-0.0879196	0.78585
LIPID-N-0772	ACTC1	-0.00090873	0.997764
LIPID-N-0776	ACTC1	-0.142662	0.658273
LIPID-N-0781	ACTC1	-0.0116951	0.971224
LIPID-N-0786	ACTC1	-0.31742	0.314721
LIPID-N-0788	ACTC1	-0.344808	0.272366
LIPID-N-0789	ACTC1	0.00528392	0.986997
LIPID-N-0793	ACTC1	-0.293101	0.355187
LIPID-N-0797	ACTC1	0.0252507	0.937913
LIPID-N-0801	ACTC1	-0.100668	0.755579
LIPID-N-0807	ACTC1	-0.284769	0.369655
LIPID-N-0808	ACTC1	-0.0894185	0.782276
LIPID-N-0812	ACTC1	-0.211129	0.510093
LIPID-N-0831	ACTC1	-0.344222	0.273237
LIPID-N-0839	ACTC1	-0.359891	0.250525
LIPID-N-0843	ACTC1	-0.353928	0.259033
LIPID-N-0858	ACTC1	-0.427566	0.165609
LIPID-N-0861	ACTC1	-0.522222	0.0815607
LIPID-N-0865	ACTC1	-0.329852	0.295067
LIPID-N-0871	ACTC1	-0.416487	0.17805
LIPID-N-0872	ACTC1	-0.359742	0.250734
LIPID-N-0873	ACTC1	-0.446421	0.145728
LIPID-N-0964	ACTC1	-0.301783	0.340437
LIPID-N-0965	ACTC1	-0.244656	0.443453
LIPID-P-0003	ACTC1	-0.202302	0.528333
LIPID-P-0004	ACTC1	-0.393957	0.205106
LIPID-P-0006	ACTC1	-0.444807	0.147367
LIPID-P-0007	ACTC1	-0.444024	0.148166
LIPID-P-0009	ACTC1	-0.466675	0.126157
LIPID-P-0010	ACTC1	-0.410304	0.18524
LIPID-P-0013	ACTC1	-0.336428	0.284959
LIPID-P-0014	ACTC1	-0.29558	0.350942
LIPID-P-0017	ACTC1	-0.340012	0.279534
LIPID-P-0019	ACTC1	0.703131	0.0107449
LIPID-P-0020	ACTC1	-0.450755	0.141386
LIPID-P-0021	ACTC1	-0.488488	0.107095
LIPID-P-0022	ACTC1	-0.490994	0.105037
LIPID-P-0023	ACTC1	-0.479257	0.114912
LIPID-P-0024	ACTC1	-0.433997	0.158646
LIPID-P-0025	ACTC1	-0.468084	0.124864
LIPID-P-0027	ACTC1	-0.115653	0.720399
LIPID-P-0028	ACTC1	-0.308523	0.329217
LIPID-P-0029	ACTC1	-0.324915	0.302788
LIPID-P-0035	ACTC1	-0.195386	0.542815
LIPID-P-0037	ACTC1	-0.149932	0.641865
LIPID-P-0038	ACTC1	-0.27246	0.39158
LIPID-P-0039	ACTC1	-0.318797	0.312509
LIPID-P-0040	ACTC1	-0.479589	0.114624
LIPID-P-0042	ACTC1	-0.464791	0.127901
LIPID-P-0045	ACTC1	-0.474123	0.119417
LIPID-P-0050	ACTC1	-0.458201	0.134123
LIPID-P-0051	ACTC1	-0.481928	0.112612
LIPID-P-0102	ACTC1	-0.0257912	0.936586
LIPID-P-0109	ACTC1	-0.0941542	0.771009
LIPID-P-0196	ACTC1	-0.397314	0.200926
LIPID-P-0239	ACTC1	-0.350834	0.263514
LIPID-P-0261	ACTC1	-0.387243	0.213628
LIPID-P-0294	ACTC1	-0.217932	0.496227
LIPID-P-0297	ACTC1	0.112686	0.727328
LIPID-P-0303	ACTC1	-0.0488248	0.880226
LIPID-P-0304	ACTC1	-0.375468	0.229082
LIPID-P-0305	ACTC1	-0.191089	0.551897
LIPID-P-0306	ACTC1	-0.193189	0.547453
LIPID-P-0332	ACTC1	-0.0907757	0.779043
LIPID-P-0353	ACTC1	-0.299455	0.344359
LIPID-P-0355	ACTC1	-0.255083	0.423626
LIPID-P-0356	ACTC1	-0.424748	0.168719
LIPID-P-0357	ACTC1	-0.432209	0.160563
LIPID-P-0358	ACTC1	-0.494953	0.101838
LIPID-P-0359	ACTC1	-0.375128	0.229539
LIPID-P-0360	ACTC1	-0.350082	0.264609
LIPID-P-0362	ACTC1	-0.454431	0.13777
LIPID-P-0392	ACTC1	-0.441972	0.150273
LIPID-P-0423	ACTC1	-0.416855	0.177628
LIPID-P-0424	ACTC1	-0.384257	0.217485
LIPID-P-0429	ACTC1	-0.341697	0.277004
LIPID-P-0432	ACTC1	-0.352617	0.260926
LIPID-P-0436	ACTC1	-0.438661	0.153714
LIPID-P-0437	ACTC1	-0.425454	0.167937
LIPID-P-0438	ACTC1	-0.326323	0.300575
LIPID-P-0476	ACTC1	-0.410369	0.185164
LIPID-P-0495	ACTC1	-0.551314	0.063164
LIPID-P-0508	ACTC1	-0.43661	0.15587
LIPID-P-0520	ACTC1	-0.442143	0.150097
LIPID-P-0522	ACTC1	-0.449353	0.142781
LIPID-P-0527	ACTC1	-0.436265	0.156235
LIPID-P-0530	ACTC1	-0.250982	0.431371
LIPID-P-0532	ACTC1	-0.346593	0.269727
LIPID-P-0533	ACTC1	-0.380007	0.223048
LIPID-P-0537	ACTC1	-0.0825265	0.79874
LIPID-P-0544	ACTC1	0.0527168	0.870747
LIPID-P-0549	ACTC1	-0.391588	0.208089
LIPID-P-0552	ACTC1	-0.423432	0.170185
LIPID-P-0554	ACTC1	-0.182477	0.570284
LIPID-P-0555	ACTC1	-0.299654	0.344022
LIPID-P-0557	ACTC1	-0.5902	0.0433595
LIPID-P-0566	ACTC1	-0.358189	0.252936
LIPID-P-0649	ACTC1	-0.412955	0.182136
LIPID-P-0652	ACTC1	-0.355824	0.256309
LIPID-P-0653	ACTC1	-0.47307	0.120355
LIPID-P-0654	ACTC1	-0.440032	0.152283
LIPID-P-0657	ACTC1	-0.214678	0.502838
LIPID-P-0661	ACTC1	-0.41685	0.177633
LIPID-P-0662	ACTC1	-0.499848	0.0979731
LIPID-P-0664	ACTC1	-0.432908	0.159812
LIPID-P-0729	ACTC1	0.024805	0.939007
LIPID-P-0734	ACTC1	-0.105202	0.744887
LIPID-P-0764	ACTC1	-0.337269	0.28368
LIPID-P-0777	ACTC1	-0.423333	0.170295
LIPID-P-0791	ACTC1	-0.612237	0.0343387
LIPID-P-0828	ACTC1	-0.4739	0.119615
LIPID-P-0833	ACTC1	-0.558893	0.0588905
LIPID-P-0843	ACTC1	-0.516706	0.085419
LIPID-P-0884	ACTC1	-0.00337627	0.991691
LIPID-P-0893	ACTC1	-0.485427	0.109647
LIPID-P-0903	ACTC1	-0.544276	0.067321
LIPID-P-0916	ACTC1	-0.491766	0.104408
LIPID-P-0925	ACTC1	-0.446098	0.146055
LIPID-P-0935	ACTC1	-0.425485	0.167902
LIPID-P-0985	ACTC1	-0.390618	0.209318
LIPID-P-1096	ACTC1	-0.39914	0.198673
LIPID-P-1146	ACTC1	-0.388766	0.211677
LIPID-P-1151	ACTC1	-0.33831	0.282102
LIPID-P-1177	ACTC1	-0.401471	0.19582
LIPID-P-1300	ACTC1	-0.353675	0.259397
LIPID-P-1309	ACTC1	0.186284	0.562126
LIPID-P-1315	ACTC1	0.282768	0.373174
LIPID-P-1343	ACTC1	-0.418287	0.17599
LIPID-P-1344	ACTC1	-0.363543	0.245395
LIPID-P-1357	ACTC1	-0.0641076	0.843096
LIPID-P-1359	ACTC1	-0.400009	0.197607
LIPID-P-1362	ACTC1	-0.552413	0.0625311
LIPID-P-1387	ACTC1	-0.350642	0.263793
LIPID-P-1389	ACTC1	-0.506915	0.092569
LIPID-P-1398	ACTC1	-0.387491	0.213309
LIPID-P-1401	ACTC1	-0.472722	0.120666
LIPID-P-1405	ACTC1	-0.358863	0.25198
LIPID-N-0024	ADAMTS9	0.591786	0.0426598
LIPID-N-0189	ADAMTS9	0.0573758	0.85942
LIPID-N-0194	ADAMTS9	-0.520701	0.0826126
LIPID-N-0204	ADAMTS9	0.627419	0.0289637
LIPID-N-0205	ADAMTS9	0.306448	0.332649
LIPID-N-0211	ADAMTS9	0.49523	0.101617
LIPID-N-0212	ADAMTS9	0.608811	0.0356437
LIPID-N-0225	ADAMTS9	0.508123	0.0916659
LIPID-N-0227	ADAMTS9	0.550306	0.0637481
LIPID-N-0250	ADAMTS9	0.0555749	0.863795
LIPID-N-0271	ADAMTS9	0.107307	0.739937
LIPID-N-0287	ADAMTS9	0.0761996	0.813922
LIPID-N-0308	ADAMTS9	0.755993	0.00444606
LIPID-N-0319	ADAMTS9	0.479414	0.114775
LIPID-N-0322	ADAMTS9	-0.143402	0.656596
LIPID-N-0323	ADAMTS9	0.386447	0.214652
LIPID-N-0349	ADAMTS9	0.0595947	0.854034
LIPID-N-0350	ADAMTS9	0.258519	0.417189
LIPID-N-0353	ADAMTS9	0.00646258	0.984097
LIPID-N-0355	ADAMTS9	-0.160838	0.617527
LIPID-N-0357	ADAMTS9	0.269397	0.397136
LIPID-N-0363	ADAMTS9	0.618341	0.0320983
LIPID-N-0366	ADAMTS9	-0.071385	0.825514
LIPID-N-0368	ADAMTS9	-0.0195609	0.951886
LIPID-N-0370	ADAMTS9	-0.148609	0.64484
LIPID-N-0372	ADAMTS9	0.0903167	0.780136
LIPID-N-0373	ADAMTS9	-0.111978	0.728984
LIPID-N-0382	ADAMTS9	-0.14953	0.642769
LIPID-N-0397	ADAMTS9	0.22782	0.47638
LIPID-N-0400	ADAMTS9	0.281179	0.375982
LIPID-N-0412	ADAMTS9	0.0133471	0.967162
LIPID-N-0413	ADAMTS9	0.870538	0.000229548
LIPID-N-0415	ADAMTS9	0.78219	0.00264312
LIPID-N-0426	ADAMTS9	0.855829	0.000383119
LIPID-N-0438	ADAMTS9	0.627448	0.0289541
LIPID-N-0446	ADAMTS9	0.537247	0.0716567
LIPID-N-0469	ADAMTS9	0.240458	0.451559
LIPID-N-0471	ADAMTS9	0.0536171	0.868556
LIPID-N-0478	ADAMTS9	0.17167	0.593697
LIPID-N-0479	ADAMTS9	0.279411	0.379118
LIPID-N-0482	ADAMTS9	0.0558803	0.863053
LIPID-N-0495	ADAMTS9	-0.0019523	0.995196
LIPID-N-0496	ADAMTS9	0.0153098	0.962335
LIPID-N-0499	ADAMTS9	0.740733	0.00585464
LIPID-N-0508	ADAMTS9	-0.0101844	0.97494
LIPID-N-0563	ADAMTS9	0.809293	0.00142828
LIPID-N-0598	ADAMTS9	0.496572	0.100549
LIPID-N-0609	ADAMTS9	0.132654	0.681085
LIPID-N-0647	ADAMTS9	0.832655	0.000774785
LIPID-N-0730	ADAMTS9	-0.0174789	0.957003
LIPID-N-0749	ADAMTS9	0.432221	0.160549
LIPID-N-0772	ADAMTS9	0.0481159	0.881954
LIPID-N-0776	ADAMTS9	0.231326	0.469431
LIPID-N-0781	ADAMTS9	-0.0752769	0.816141
LIPID-N-0786	ADAMTS9	0.296991	0.348537
LIPID-N-0788	ADAMTS9	0.834199	0.000741716
LIPID-N-0789	ADAMTS9	-0.21931	0.493438
LIPID-N-0793	ADAMTS9	0.622894	0.0304971
LIPID-N-0797	ADAMTS9	-0.075251	0.816203
LIPID-N-0801	ADAMTS9	0.115616	0.720486
LIPID-N-0807	ADAMTS9	0.139946	0.664438
LIPID-N-0808	ADAMTS9	-0.294085	0.353498
LIPID-N-0812	ADAMTS9	0.595742	0.040949
LIPID-N-0831	ADAMTS9	0.190997	0.552093
LIPID-N-0839	ADAMTS9	0.812681	0.00131381
LIPID-N-0843	ADAMTS9	0.78728	0.00237014
LIPID-N-0858	ADAMTS9	0.712224	0.00935504
LIPID-N-0861	ADAMTS9	0.854571	0.00039924
LIPID-N-0865	ADAMTS9	0.824736	0.000962603
LIPID-N-0871	ADAMTS9	0.810957	0.00137114
LIPID-N-0872	ADAMTS9	0.597068	0.0403866
LIPID-N-0873	ADAMTS9	0.890705	0.000101967
LIPID-N-0964	ADAMTS9	0.0251262	0.938218
LIPID-N-0965	ADAMTS9	-0.0706615	0.827259
LIPID-P-0003	ADAMTS9	0.532673	0.0745792
LIPID-P-0004	ADAMTS9	0.807833	0.00147991
LIPID-P-0006	ADAMTS9	0.569125	0.0534455
LIPID-P-0007	ADAMTS9	0.808478	0.00145692
LIPID-P-0009	ADAMTS9	0.671663	0.0167568
LIPID-P-0010	ADAMTS9	0.819348	0.00110922
LIPID-P-0013	ADAMTS9	0.712103	0.00937255
LIPID-P-0014	ADAMTS9	0.672716	0.0165227
LIPID-P-0017	ADAMTS9	0.723161	0.0078661
LIPID-P-0019	ADAMTS9	0.0864792	0.789288
LIPID-P-0020	ADAMTS9	0.921791	2.0187e-05
LIPID-P-0021	ADAMTS9	0.900832	6.38174e-05
LIPID-P-0022	ADAMTS9	0.906857	4.71366e-05
LIPID-P-0023	ADAMTS9	0.90937	4.12915e-05
LIPID-P-0024	ADAMTS9	0.816465	0.00119442
LIPID-P-0025	ADAMTS9	0.912022	3.57561e-05
LIPID-P-0027	ADAMTS9	0.665179	0.0182514
LIPID-P-0028	ADAMTS9	0.779395	0.00280284
LIPID-P-0029	ADAMTS9	0.750029	0.00496195
LIPID-P-0035	ADAMTS9	0.497986	0.0994314
LIPID-P-0037	ADAMTS9	0.37496	0.229763
LIPID-P-0038	ADAMTS9	0.60909	0.035536
LIPID-P-0039	ADAMTS9	0.661064	0.0192493
LIPID-P-0040	ADAMTS9	0.806448	0.00153019
LIPID-P-0042	ADAMTS9	0.897368	7.53178e-05
LIPID-P-0045	ADAMTS9	0.909916	4.01e-05
LIPID-P-0050	ADAMTS9	0.877562	0.000175828
LIPID-P-0051	ADAMTS9	0.851307	0.000443536
LIPID-P-0102	ADAMTS9	0.699069	0.0114132
LIPID-P-0109	ADAMTS9	0.119298	0.711915
LIPID-P-0196	ADAMTS9	0.576838	0.0495815
LIPID-P-0239	ADAMTS9	0.682548	0.0144523
LIPID-P-0261	ADAMTS9	0.791124	0.0021787
LIPID-P-0294	ADAMTS9	0.0465679	0.88573
LIPID-P-0297	ADAMTS9	0.0125923	0.969018
LIPID-P-0303	ADAMTS9	0.0761613	0.814014
LIPID-P-0304	ADAMTS9	0.492181	0.10407
LIPID-P-0305	ADAMTS9	0.273853	0.389066
LIPID-P-0306	ADAMTS9	0.169128	0.599258
LIPID-P-0332	ADAMTS9	0.206152	0.520343
LIPID-P-0353	ADAMTS9	0.808191	0.00146711
LIPID-P-0355	ADAMTS9	0.86299	0.00030073
LIPID-P-0356	ADAMTS9	0.631439	0.0276484
LIPID-P-0357	ADAMTS9	0.628158	0.0287186
LIPID-P-0358	ADAMTS9	0.71148	0.00946333
LIPID-P-0359	ADAMTS9	0.773183	0.00318413
LIPID-P-0360	ADAMTS9	0.55192	0.0628146
LIPID-P-0362	ADAMTS9	0.614806	0.0333825
LIPID-P-0392	ADAMTS9	0.860632	0.000326158
LIPID-P-0423	ADAMTS9	0.468511	0.124474
LIPID-P-0424	ADAMTS9	0.462199	0.130326
LIPID-P-0429	ADAMTS9	0.508991	0.0910203
LIPID-P-0432	ADAMTS9	0.752576	0.00473641
LIPID-P-0436	ADAMTS9	0.862569	0.000305151
LIPID-P-0437	ADAMTS9	0.8449	0.00054151
LIPID-P-0438	ADAMTS9	0.800657	0.00175485
LIPID-P-0476	ADAMTS9	0.614105	0.0336415
LIPID-P-0495	ADAMTS9	0.527821	0.0777679
LIPID-P-0508	ADAMTS9	0.711225	0.0095008
LIPID-P-0520	ADAMTS9	0.536457	0.0721561
LIPID-P-0522	ADAMTS9	0.785288	0.00247428
LIPID-P-0527	ADAMTS9	0.722223	0.00798629
LIPID-P-0530	ADAMTS9	0.0899186	0.781084
LIPID-P-0532	ADAMTS9	0.76889	0.00346985
LIPID-P-0533	ADAMTS9	0.671309	0.0168359
LIPID-P-0537	ADAMTS9	0.260429	0.413633
LIPID-P-0544	ADAMTS9	-0.0620699	0.848032
LIPID-P-0549	ADAMTS9	0.088125	0.78536
LIPID-P-0552	ADAMTS9	0.610098	0.0351495
LIPID-P-0554	ADAMTS9	0.855598	0.00038604
LIPID-P-0555	ADAMTS9	0.693132	0.0124446
LIPID-P-0557	ADAMTS9	0.57081	0.0525839
LIPID-P-0566	ADAMTS9	0.842918	0.000574997
LIPID-P-0649	ADAMTS9	0.638456	0.025457
LIPID-P-0652	ADAMTS9	0.8709	0.000226503
LIPID-P-0653	ADAMTS9	0.847379	0.000501804
LIPID-P-0654	ADAMTS9	0.680803	0.014805
LIPID-P-0657	ADAMTS9	0.494544	0.102165
LIPID-P-0661	ADAMTS9	0.881775	0.000148676
LIPID-P-0662	ADAMTS9	0.845502	0.000531652
LIPID-P-0664	ADAMTS9	0.857508	0.000362385
LIPID-P-0729	ADAMTS9	0.130296	0.686498
LIPID-P-0734	ADAMTS9	0.263263	0.408383
LIPID-P-0764	ADAMTS9	0.712128	0.00936899
LIPID-P-0777	ADAMTS9	0.903375	5.62903e-05
LIPID-P-0791	ADAMTS9	0.599089	0.0395405
LIPID-P-0828	ADAMTS9	0.750938	0.00488049
LIPID-P-0833	ADAMTS9	0.530079	0.0762726
LIPID-P-0843	ADAMTS9	0.664518	0.0184092
LIPID-P-0884	ADAMTS9	0.451863	0.14029
LIPID-P-0893	ADAMTS9	0.684336	0.0140974
LIPID-P-0903	ADAMTS9	0.586502	0.0450229
LIPID-P-0916	ADAMTS9	0.607382	0.0361985
LIPID-P-0925	ADAMTS9	0.413948	0.18098
LIPID-P-0935	ADAMTS9	0.81186	0.00134087
LIPID-P-0985	ADAMTS9	0.639975	0.0249999
LIPID-P-1096	ADAMTS9	0.421243	0.17264
LIPID-P-1146	ADAMTS9	0.695428	0.0120378
LIPID-P-1151	ADAMTS9	0.595269	0.0411512
LIPID-P-1177	ADAMTS9	0.649277	0.0223284
LIPID-P-1300	ADAMTS9	0.815854	0.00121311
LIPID-P-1309	ADAMTS9	-0.0309533	0.923923
LIPID-P-1315	ADAMTS9	-0.311083	0.32501
LIPID-P-1343	ADAMTS9	0.662927	0.0187927
LIPID-P-1344	ADAMTS9	0.0857359	0.791064
LIPID-P-1357	ADAMTS9	-0.116595	0.718204
LIPID-P-1359	ADAMTS9	0.855136	0.000391928
LIPID-P-1362	ADAMTS9	0.789895	0.00223857
LIPID-P-1387	ADAMTS9	0.477593	0.116359
LIPID-P-1389	ADAMTS9	0.926928	1.45004e-05
LIPID-P-1398	ADAMTS9	0.716868	0.00869917
LIPID-P-1401	ADAMTS9	0.89275	9.31053e-05
LIPID-P-1405	ADAMTS9	0.773554	0.00316029
LIPID-N-0024	ADGRG3	0.642416	0.0242773
LIPID-N-0189	ADGRG3	-0.2093	0.513849
LIPID-N-0194	ADGRG3	-0.599544	0.0393517
LIPID-N-0204	ADGRG3	0.874954	0.00019448
LIPID-N-0205	ADGRG3	0.57449	0.0507364
LIPID-N-0211	ADGRG3	0.707872	0.0100024
LIPID-N-0212	ADGRG3	0.75312	0.00468923
LIPID-N-0225	ADGRG3	0.634944	0.0265375
LIPID-N-0227	ADGRG3	0.642106	0.0243685
LIPID-N-0250	ADGRG3	0.210287	0.511821
LIPID-N-0271	ADGRG3	0.274288	0.388282
LIPID-N-0287	ADGRG3	0.128605	0.690387
LIPID-N-0308	ADGRG3	0.632773	0.0272218
LIPID-N-0319	ADGRG3	0.378543	0.224983
LIPID-N-0322	ADGRG3	-0.240777	0.450941
LIPID-N-0323	ADGRG3	0.169638	0.59814
LIPID-N-0349	ADGRG3	0.0624957	0.847
LIPID-N-0350	ADGRG3	0.428467	0.164621
LIPID-N-0353	ADGRG3	0.270562	0.395019
LIPID-N-0355	ADGRG3	0.144451	0.654221
LIPID-N-0357	ADGRG3	0.539922	0.0699847
LIPID-N-0363	ADGRG3	0.581762	0.0472202
LIPID-N-0366	ADGRG3	-0.0698053	0.829325
LIPID-N-0368	ADGRG3	0.19671	0.540031
LIPID-N-0370	ADGRG3	-0.0777873	0.810106
LIPID-N-0372	ADGRG3	0.356228	0.255732
LIPID-N-0373	ADGRG3	0.0515024	0.873703
LIPID-N-0382	ADGRG3	-0.023284	0.942741
LIPID-N-0397	ADGRG3	0.519245	0.0836281
LIPID-N-0400	ADGRG3	0.598367	0.0398412
LIPID-N-0412	ADGRG3	0.246736	0.439463
LIPID-N-0413	ADGRG3	0.777159	0.00293584
LIPID-N-0415	ADGRG3	0.871604	0.000220667
LIPID-N-0426	ADGRG3	0.891599	9.80148e-05
LIPID-N-0438	ADGRG3	0.863188	0.000298666
LIPID-N-0446	ADGRG3	0.789582	0.00225406
LIPID-N-0469	ADGRG3	0.34094	0.278139
LIPID-N-0471	ADGRG3	0.312119	0.323316
LIPID-N-0478	ADGRG3	0.227223	0.477568
LIPID-N-0479	ADGRG3	0.53847	0.0708892
LIPID-N-0482	ADGRG3	0.286305	0.366965
LIPID-N-0495	ADGRG3	0.00512382	0.987391
LIPID-N-0496	ADGRG3	0.172269	0.59239
LIPID-N-0499	ADGRG3	0.869252	0.000240633
LIPID-N-0508	ADGRG3	0.0656708	0.839314
LIPID-N-0563	ADGRG3	0.864666	0.000283617
LIPID-N-0598	ADGRG3	0.155682	0.62899
LIPID-N-0609	ADGRG3	0.0753379	0.815994
LIPID-N-0647	ADGRG3	0.720678	0.00818731
LIPID-N-0730	ADGRG3	-0.240029	0.45239
LIPID-N-0749	ADGRG3	0.206989	0.518614
LIPID-N-0772	ADGRG3	-0.208384	0.515734
LIPID-N-0776	ADGRG3	0.0115451	0.971593
LIPID-N-0781	ADGRG3	-0.0643185	0.842586
LIPID-N-0786	ADGRG3	0.41561	0.179059
LIPID-N-0788	ADGRG3	0.718075	0.00853448
LIPID-N-0789	ADGRG3	-0.276934	0.383535
LIPID-N-0793	ADGRG3	0.41864	0.175588
LIPID-N-0797	ADGRG3	-0.252111	0.429231
LIPID-N-0801	ADGRG3	0.039849	0.902141
LIPID-N-0807	ADGRG3	0.313091	0.32173
LIPID-N-0808	ADGRG3	-0.217837	0.496418
LIPID-N-0812	ADGRG3	0.318883	0.312372
LIPID-N-0831	ADGRG3	0.330277	0.294408
LIPID-N-0839	ADGRG3	0.628294	0.0286738
LIPID-N-0843	ADGRG3	0.603577	0.0377058
LIPID-N-0858	ADGRG3	0.686372	0.0137013
LIPID-N-0861	ADGRG3	0.756038	0.00444229
LIPID-N-0865	ADGRG3	0.693915	0.0123048
LIPID-N-0871	ADGRG3	0.710055	0.00967362
LIPID-N-0872	ADGRG3	0.453696	0.138488
LIPID-N-0873	ADGRG3	0.707859	0.0100043
LIPID-N-0964	ADGRG3	0.232212	0.467683
LIPID-N-0965	ADGRG3	0.0448007	0.890043
LIPID-P-0003	ADGRG3	0.67033	0.0170564
LIPID-P-0004	ADGRG3	0.935798	7.70794e-06
LIPID-P-0006	ADGRG3	0.833674	0.00075283
LIPID-P-0007	ADGRG3	0.941214	5.00698e-06
LIPID-P-0009	ADGRG3	0.886288	0.000123352
LIPID-P-0010	ADGRG3	0.837738	0.000670064
LIPID-P-0013	ADGRG3	0.614464	0.0335087
LIPID-P-0014	ADGRG3	0.477917	0.116077
LIPID-P-0017	ADGRG3	0.537275	0.0716393
LIPID-P-0019	ADGRG3	0.128366	0.690938
LIPID-P-0020	ADGRG3	0.816902	0.00118119
LIPID-P-0021	ADGRG3	0.771945	0.00326464
LIPID-P-0022	ADGRG3	0.811809	0.00134258
LIPID-P-0023	ADGRG3	0.857547	0.00036192
LIPID-P-0024	ADGRG3	0.922326	1.95238e-05
LIPID-P-0025	ADGRG3	0.885123	0.000129537
LIPID-P-0027	ADGRG3	0.497987	0.0994304
LIPID-P-0028	ADGRG3	0.63681	0.0259593
LIPID-P-0029	ADGRG3	0.918026	2.53726e-05
LIPID-P-0035	ADGRG3	0.270539	0.395059
LIPID-P-0037	ADGRG3	0.162385	0.614102
LIPID-P-0038	ADGRG3	0.421614	0.172222
LIPID-P-0039	ADGRG3	0.467788	0.125135
LIPID-P-0040	ADGRG3	0.643376	0.0239976
LIPID-P-0042	ADGRG3	0.748561	0.00509562
LIPID-P-0045	ADGRG3	0.816674	0.0011881
LIPID-P-0050	ADGRG3	0.886844	0.000120482
LIPID-P-0051	ADGRG3	0.772993	0.00319637
LIPID-P-0102	ADGRG3	0.523883	0.0804225
LIPID-P-0109	ADGRG3	0.0361171	0.911273
LIPID-P-0196	ADGRG3	0.877052	0.000179356
LIPID-P-0239	ADGRG3	0.75576	0.00446539
LIPID-P-0261	ADGRG3	0.813867	0.00127544
LIPID-P-0294	ADGRG3	0.0619698	0.848274
LIPID-P-0297	ADGRG3	-0.16678	0.604411
LIPID-P-0303	ADGRG3	-0.0105247	0.974103
LIPID-P-0304	ADGRG3	0.467936	0.124999
LIPID-P-0305	ADGRG3	0.348991	0.266203
LIPID-P-0306	ADGRG3	0.149551	0.64272
LIPID-P-0332	ADGRG3	0.197083	0.539247
LIPID-P-0353	ADGRG3	0.746756	0.00526365
LIPID-P-0355	ADGRG3	0.853741	0.000410158
LIPID-P-0356	ADGRG3	0.866692	0.000263947
LIPID-P-0357	ADGRG3	0.763416	0.00386183
LIPID-P-0358	ADGRG3	0.814748	0.00124752
LIPID-P-0359	ADGRG3	0.771481	0.00329513
LIPID-P-0360	ADGRG3	0.687012	0.0135785
LIPID-P-0362	ADGRG3	0.857812	0.000358733
LIPID-P-0392	ADGRG3	0.805103	0.00158029
LIPID-P-0423	ADGRG3	0.788622	0.00230193
LIPID-P-0424	ADGRG3	0.799576	0.00179945
LIPID-P-0429	ADGRG3	0.694559	0.0121905
LIPID-P-0432	ADGRG3	0.927336	1.41097e-05
LIPID-P-0436	ADGRG3	0.885528	0.000127363
LIPID-P-0437	ADGRG3	0.829729	0.000840534
LIPID-P-0438	ADGRG3	0.89478	8.49225e-05
LIPID-P-0476	ADGRG3	0.794207	0.0020339
LIPID-P-0495	ADGRG3	0.728237	0.00723882
LIPID-P-0508	ADGRG3	0.85116	0.00044562
LIPID-P-0520	ADGRG3	0.628114	0.0287331
LIPID-P-0522	ADGRG3	0.696889	0.0117842
LIPID-P-0527	ADGRG3	0.601179	0.038678
LIPID-P-0530	ADGRG3	0.0829893	0.797632
LIPID-P-0532	ADGRG3	0.619744	0.0315989
LIPID-P-0533	ADGRG3	0.593555	0.0418888
LIPID-P-0537	ADGRG3	0.315119	0.318437
LIPID-P-0544	ADGRG3	-0.144537	0.654028
LIPID-P-0549	ADGRG3	0.27418	0.388478
LIPID-P-0552	ADGRG3	0.74805	0.00514274
LIPID-P-0554	ADGRG3	0.767946	0.00353515
LIPID-P-0555	ADGRG3	0.713719	0.00913999
LIPID-P-0557	ADGRG3	0.693464	0.012385
LIPID-P-0566	ADGRG3	0.671784	0.0167296
LIPID-P-0649	ADGRG3	0.745693	0.00536451
LIPID-P-0652	ADGRG3	0.853049	0.000419435
LIPID-P-0653	ADGRG3	0.834613	0.000733053
LIPID-P-0654	ADGRG3	0.776193	0.00299477
LIPID-P-0657	ADGRG3	0.617431	0.0324255
LIPID-P-0661	ADGRG3	0.728415	0.00721754
LIPID-P-0662	ADGRG3	0.772764	0.00321118
LIPID-P-0664	ADGRG3	0.764218	0.0038024
LIPID-P-0729	ADGRG3	0.130226	0.686659
LIPID-P-0734	ADGRG3	0.392765	0.206605
LIPID-P-0764	ADGRG3	0.731865	0.00681406
LIPID-P-0777	ADGRG3	0.841159	0.000606016
LIPID-P-0791	ADGRG3	0.806699	0.00152098
LIPID-P-0828	ADGRG3	0.917009	2.69388e-05
LIPID-P-0833	ADGRG3	0.82273	0.00101534
LIPID-P-0843	ADGRG3	0.903458	5.60584e-05
LIPID-P-0884	ADGRG3	0.436366	0.156129
LIPID-P-0893	ADGRG3	0.871988	0.000217534
LIPID-P-0903	ADGRG3	0.86616	0.000269009
LIPID-P-0916	ADGRG3	0.881135	0.000152576
LIPID-P-0925	ADGRG3	0.764577	0.00377606
LIPID-P-0935	ADGRG3	0.923259	1.84079e-05
LIPID-P-0985	ADGRG3	0.864263	0.000287652
LIPID-P-1096	ADGRG3	0.777823	0.00289583
LIPID-P-1146	ADGRG3	0.900446	6.50245e-05
LIPID-P-1151	ADGRG3	0.806653	0.00152266
LIPID-P-1177	ADGRG3	0.880202	0.000158401
LIPID-P-1300	ADGRG3	0.598546	0.0397665
LIPID-P-1309	ADGRG3	-0.23143	0.469227
LIPID-P-1315	ADGRG3	-0.338034	0.282521
LIPID-P-1343	ADGRG3	0.755796	0.00446239
LIPID-P-1344	ADGRG3	0.0746728	0.817594
LIPID-P-1357	ADGRG3	-0.172384	0.592139
LIPID-P-1359	ADGRG3	0.603354	0.0377956
LIPID-P-1362	ADGRG3	0.834724	0.000730746
LIPID-P-1387	ADGRG3	0.655943	0.020546
LIPID-P-1389	ADGRG3	0.804057	0.00162009
LIPID-P-1398	ADGRG3	0.55709	0.0598879
LIPID-P-1401	ADGRG3	0.751311	0.00484742
LIPID-P-1405	ADGRG3	0.660067	0.0194969
LIPID-N-0024	AEN	0.16011	0.61914
LIPID-N-0189	AEN	-0.571548	0.0522096
LIPID-N-0194	AEN	-0.271644	0.393057
LIPID-N-0204	AEN	-0.0547013	0.865919
LIPID-N-0205	AEN	0.27166	0.393028
LIPID-N-0211	AEN	-0.0738694	0.819528
LIPID-N-0212	AEN	-0.197765	0.537816
LIPID-N-0225	AEN	-0.0765598	0.813056
LIPID-N-0227	AEN	-0.150328	0.640976
LIPID-N-0250	AEN	0.339433	0.280407
LIPID-N-0271	AEN	0.191644	0.550722
LIPID-N-0287	AEN	0.212519	0.507245
LIPID-N-0308	AEN	-0.509065	0.0909654
LIPID-N-0319	AEN	-0.571236	0.0523677
LIPID-N-0322	AEN	-0.190557	0.553026
LIPID-N-0323	AEN	-0.423757	0.169821
LIPID-N-0349	AEN	0.253473	0.426658
LIPID-N-0350	AEN	0.315464	0.317877
LIPID-N-0353	AEN	0.330946	0.293373
LIPID-N-0355	AEN	0.300244	0.343027
LIPID-N-0357	AEN	0.12676	0.69464
LIPID-N-0363	AEN	-0.236272	0.459712
LIPID-N-0366	AEN	0.246351	0.440199
LIPID-N-0368	AEN	0.19122	0.55162
LIPID-N-0370	AEN	0.426114	0.167207
LIPID-N-0372	AEN	0.351193	0.262991
LIPID-N-0373	AEN	0.327066	0.29941
LIPID-N-0382	AEN	0.23757	0.457176
LIPID-N-0397	AEN	0.320082	0.310454
LIPID-N-0400	AEN	0.197532	0.538305
LIPID-N-0412	AEN	0.232999	0.466133
LIPID-N-0413	AEN	-0.345085	0.271955
LIPID-N-0415	AEN	-0.247383	0.438224
LIPID-N-0426	AEN	-0.333464	0.289491
LIPID-N-0438	AEN	-0.0437252	0.892669
LIPID-N-0446	AEN	-0.109851	0.733966
LIPID-N-0469	AEN	0.29499	0.351949
LIPID-N-0471	AEN	0.313184	0.321578
LIPID-N-0478	AEN	0.371204	0.234838
LIPID-N-0479	AEN	0.21456	0.503078
LIPID-N-0482	AEN	0.299649	0.344031
LIPID-N-0495	AEN	0.268002	0.39968
LIPID-N-0496	AEN	0.289385	0.361603
LIPID-N-0499	AEN	-0.295498	0.35108
LIPID-N-0508	AEN	0.254739	0.424273
LIPID-N-0563	AEN	-0.255281	0.423254
LIPID-N-0598	AEN	-0.54514	0.0668006
LIPID-N-0609	AEN	-0.313117	0.321688
LIPID-N-0647	AEN	-0.403817	0.192975
LIPID-N-0730	AEN	-0.30792	0.330213
LIPID-N-0749	AEN	-0.492262	0.104005
LIPID-N-0772	AEN	-0.523232	0.0808675
LIPID-N-0776	AEN	-0.282844	0.373041
LIPID-N-0781	AEN	-0.173046	0.590697
LIPID-N-0786	AEN	-0.394969	0.203841
LIPID-N-0788	AEN	-0.496838	0.100338
LIPID-N-0789	AEN	0.260781	0.412979
LIPID-N-0793	AEN	-0.569476	0.0532652
LIPID-N-0797	AEN	-0.243252	0.446155
LIPID-N-0801	AEN	-0.508206	0.0916041
LIPID-N-0807	AEN	0.330664	0.29381
LIPID-N-0808	AEN	0.417984	0.176336
LIPID-N-0812	AEN	-0.631772	0.0275415
LIPID-N-0831	AEN	0.340818	0.278322
LIPID-N-0839	AEN	-0.452498	0.139664
LIPID-N-0843	AEN	-0.507676	0.0919996
LIPID-N-0858	AEN	-0.350646	0.263787
LIPID-N-0861	AEN	-0.494252	0.1024
LIPID-N-0865	AEN	-0.332077	0.291625
LIPID-N-0871	AEN	-0.345216	0.271762
LIPID-N-0872	AEN	-0.517147	0.0851062
LIPID-N-0873	AEN	-0.420525	0.173449
LIPID-N-0964	AEN	0.27578	0.385602
LIPID-N-0965	AEN	0.181142	0.573157
LIPID-P-0003	AEN	-0.112866	0.726907
LIPID-P-0004	AEN	-0.372241	0.23343
LIPID-P-0006	AEN	-0.217896	0.4963
LIPID-P-0007	AEN	-0.416829	0.177657
LIPID-P-0009	AEN	-0.344661	0.272585
LIPID-P-0010	AEN	-0.399065	0.198765
LIPID-P-0013	AEN	-0.343888	0.273734
LIPID-P-0014	AEN	-0.339018	0.281033
LIPID-P-0017	AEN	-0.382216	0.220146
LIPID-P-0019	AEN	0.479135	0.115017
LIPID-P-0020	AEN	-0.519761	0.0832676
LIPID-P-0021	AEN	-0.517055	0.0851716
LIPID-P-0022	AEN	-0.549505	0.0642147
LIPID-P-0023	AEN	-0.510895	0.0896155
LIPID-P-0024	AEN	-0.430818	0.162064
LIPID-P-0025	AEN	-0.496414	0.100674
LIPID-P-0027	AEN	-0.152829	0.635367
LIPID-P-0028	AEN	-0.278467	0.380798
LIPID-P-0029	AEN	-0.331213	0.29296
LIPID-P-0035	AEN	-0.263775	0.407439
LIPID-P-0037	AEN	-0.159643	0.620176
LIPID-P-0038	AEN	-0.283466	0.371944
LIPID-P-0039	AEN	-0.359326	0.251323
LIPID-P-0040	AEN	-0.552102	0.0627097
LIPID-P-0042	AEN	-0.512623	0.0883537
LIPID-P-0045	AEN	-0.538263	0.0710188
LIPID-P-0050	AEN	-0.478711	0.115385
LIPID-P-0051	AEN	-0.620917	0.0311854
LIPID-P-0102	AEN	-0.379237	0.224065
LIPID-P-0109	AEN	-0.384011	0.217805
LIPID-P-0196	AEN	-0.190071	0.554059
LIPID-P-0239	AEN	-0.510273	0.0900728
LIPID-P-0261	AEN	-0.375315	0.229287
LIPID-P-0294	AEN	-0.509096	0.0909425
LIPID-P-0297	AEN	-0.342653	0.275574
LIPID-P-0303	AEN	-0.531052	0.0756344
LIPID-P-0304	AEN	-0.765714	0.0036934
LIPID-P-0305	AEN	-0.625882	0.0294783
LIPID-P-0306	AEN	-0.662571	0.0188792
LIPID-P-0332	AEN	-0.564802	0.0557009
LIPID-P-0353	AEN	-0.534719	0.0732622
LIPID-P-0355	AEN	-0.419823	0.174244
LIPID-P-0356	AEN	-0.355587	0.256648
LIPID-P-0357	AEN	-0.513041	0.0880503
LIPID-P-0358	AEN	-0.518855	0.0839015
LIPID-P-0359	AEN	-0.570148	0.0529214
LIPID-P-0360	AEN	-0.584371	0.0460015
LIPID-P-0362	AEN	-0.357598	0.253777
LIPID-P-0392	AEN	-0.412088	0.183147
LIPID-P-0423	AEN	-0.0696225	0.829766
LIPID-P-0424	AEN	-0.0587889	0.855989
LIPID-P-0429	AEN	0.0720515	0.823907
LIPID-P-0432	AEN	-0.275563	0.385991
LIPID-P-0436	AEN	-0.437013	0.155445
LIPID-P-0437	AEN	-0.388367	0.212186
LIPID-P-0438	AEN	-0.140994	0.662057
LIPID-P-0476	AEN	-0.478195	0.115834
LIPID-P-0495	AEN	-0.197286	0.538822
LIPID-P-0508	AEN	-0.458298	0.134031
LIPID-P-0520	AEN	-0.616215	0.0328665
LIPID-P-0522	AEN	-0.429721	0.163254
LIPID-P-0527	AEN	-0.715331	0.00891236
LIPID-P-0530	AEN	-0.666692	0.0178942
LIPID-P-0532	AEN	-0.265323	0.404589
LIPID-P-0533	AEN	-0.479034	0.115105
LIPID-P-0537	AEN	-0.431183	0.161669
LIPID-P-0544	AEN	0.240965	0.450575
LIPID-P-0549	AEN	0.242798	0.447032
LIPID-P-0552	AEN	-0.450203	0.141934
LIPID-P-0554	AEN	-0.351017	0.263246
LIPID-P-0555	AEN	-0.510263	0.0900802
LIPID-P-0557	AEN	-0.773059	0.00319213
LIPID-P-0566	AEN	-0.38922	0.211097
LIPID-P-0649	AEN	-0.559019	0.0588207
LIPID-P-0652	AEN	-0.402475	0.194599
LIPID-P-0653	AEN	-0.454996	0.137219
LIPID-P-0654	AEN	-0.552721	0.0623548
LIPID-P-0657	AEN	0.235399	0.46142
LIPID-P-0661	AEN	-0.450085	0.142052
LIPID-P-0662	AEN	-0.498372	0.0991277
LIPID-P-0664	AEN	-0.37967	0.223493
LIPID-P-0729	AEN	-0.226227	0.479552
LIPID-P-0734	AEN	-0.461297	0.131176
LIPID-P-0764	AEN	-0.486437	0.108801
LIPID-P-0777	AEN	-0.421844	0.171963
LIPID-P-0791	AEN	-0.529021	0.0769704
LIPID-P-0828	AEN	-0.290042	0.360463
LIPID-P-0833	AEN	-0.250805	0.431706
LIPID-P-0843	AEN	-0.292281	0.356597
LIPID-P-0884	AEN	0.279692	0.378619
LIPID-P-0893	AEN	-0.277409	0.382686
LIPID-P-0903	AEN	-0.304872	0.33527
LIPID-P-0916	AEN	-0.286731	0.366221
LIPID-P-0925	AEN	-0.20572	0.521237
LIPID-P-0935	AEN	-0.431846	0.160954
LIPID-P-0985	AEN	-0.25151	0.430371
LIPID-P-1096	AEN	-0.122224	0.705125
LIPID-P-1146	AEN	-0.38202	0.220402
LIPID-P-1151	AEN	-0.320511	0.309768
LIPID-P-1177	AEN	-0.294069	0.353526
LIPID-P-1300	AEN	-0.474433	0.119142
LIPID-P-1309	AEN	-0.345082	0.271961
LIPID-P-1315	AEN	0.329983	0.294865
LIPID-P-1343	AEN	-0.550027	0.0639107
LIPID-P-1344	AEN	0.077194	0.811532
LIPID-P-1357	AEN	0.235333	0.46155
LIPID-P-1359	AEN	-0.588116	0.0442914
LIPID-P-1362	AEN	-0.678722	0.0152339
LIPID-P-1387	AEN	0.14663	0.649298
LIPID-P-1389	AEN	-0.499252	0.0984383
LIPID-P-1398	AEN	-0.631924	0.0274929
LIPID-P-1401	AEN	-0.326056	0.300994
LIPID-P-1405	AEN	-0.344916	0.272207
LIPID-N-0024	AGPAT2	0.613921	0.0337096
LIPID-N-0189	AGPAT2	-0.550715	0.0635107
LIPID-N-0194	AGPAT2	-0.754509	0.00457045
LIPID-N-0204	AGPAT2	0.676249	0.0157552
LIPID-N-0205	AGPAT2	0.754552	0.00456676
LIPID-N-0211	AGPAT2	0.530997	0.0756706
LIPID-N-0212	AGPAT2	0.521816	0.0818406
LIPID-N-0225	AGPAT2	0.477497	0.116444
LIPID-N-0227	AGPAT2	0.503144	0.0954268
LIPID-N-0250	AGPAT2	0.389608	0.210602
LIPID-N-0271	AGPAT2	0.338673	0.281553
LIPID-N-0287	AGPAT2	0.153317	0.634275
LIPID-N-0308	AGPAT2	0.0988583	0.759858
LIPID-N-0319	AGPAT2	-0.0785506	0.808273
LIPID-N-0322	AGPAT2	-0.724741	0.00766672
LIPID-N-0323	AGPAT2	-0.491667	0.104488
LIPID-N-0349	AGPAT2	0.142717	0.658147
LIPID-N-0350	AGPAT2	0.518413	0.0842123
LIPID-N-0353	AGPAT2	0.656337	0.020444
LIPID-N-0355	AGPAT2	0.605094	0.0370997
LIPID-N-0357	AGPAT2	0.782464	0.00262784
LIPID-N-0363	AGPAT2	0.194187	0.545344
LIPID-N-0366	AGPAT2	0.0159591	0.960739
LIPID-N-0368	AGPAT2	0.478896	0.115225
LIPID-N-0370	AGPAT2	0.254454	0.42481
LIPID-N-0372	AGPAT2	0.796183	0.00194503
LIPID-N-0373	AGPAT2	0.524497	0.0800051
LIPID-N-0382	AGPAT2	0.200646	0.531787
LIPID-N-0397	AGPAT2	0.729043	0.0071428
LIPID-N-0400	AGPAT2	0.767481	0.00356767
LIPID-N-0412	AGPAT2	0.630391	0.0279871
LIPID-N-0413	AGPAT2	0.451154	0.140991
LIPID-N-0415	AGPAT2	0.567459	0.0543071
LIPID-N-0426	AGPAT2	0.558131	0.0593106
LIPID-N-0438	AGPAT2	0.685065	0.0139547
LIPID-N-0446	AGPAT2	0.691307	0.012775
LIPID-N-0469	AGPAT2	0.536792	0.071944
LIPID-N-0471	AGPAT2	0.568967	0.0535267
LIPID-N-0478	AGPAT2	0.459296	0.133076
LIPID-N-0479	AGPAT2	0.769317	0.00344054
LIPID-N-0482	AGPAT2	0.602031	0.0383308
LIPID-N-0495	AGPAT2	0.209004	0.514458
LIPID-N-0496	AGPAT2	0.40359	0.193248
LIPID-N-0499	AGPAT2	0.543693	0.0676732
LIPID-N-0508	AGPAT2	0.272514	0.391482
LIPID-N-0563	AGPAT2	0.545421	0.0666319
LIPID-N-0598	AGPAT2	-0.272261	0.39194
LIPID-N-0609	AGPAT2	-0.338621	0.281632
LIPID-N-0647	AGPAT2	0.362549	0.246785
LIPID-N-0730	AGPAT2	-0.645272	0.0234517
LIPID-N-0749	AGPAT2	-0.386463	0.214632
LIPID-N-0772	AGPAT2	-0.661837	0.0190588
LIPID-N-0776	AGPAT2	-0.398202	0.199828
LIPID-N-0781	AGPAT2	-0.41823	0.176055
LIPID-N-0786	AGPAT2	-0.279634	0.378722
LIPID-N-0788	AGPAT2	0.0747055	0.817516
LIPID-N-0789	AGPAT2	-0.101214	0.754289
LIPID-N-0793	AGPAT2	-0.185834	0.563089
LIPID-N-0797	AGPAT2	-0.56781	0.0541249
LIPID-N-0801	AGPAT2	-0.398743	0.199161
LIPID-N-0807	AGPAT2	0.341992	0.276562
LIPID-N-0808	AGPAT2	-0.00774211	0.980949
LIPID-N-0812	AGPAT2	-0.194992	0.543646
LIPID-N-0831	AGPAT2	0.385219	0.216238
LIPID-N-0839	AGPAT2	0.193373	0.547063
LIPID-N-0843	AGPAT2	0.108383	0.737409
LIPID-N-0858	AGPAT2	0.238713	0.454949
LIPID-N-0861	AGPAT2	0.339742	0.279941
LIPID-N-0865	AGPAT2	0.189071	0.556184
LIPID-N-0871	AGPAT2	0.390593	0.20935
LIPID-N-0872	AGPAT2	0.0114428	0.971845
LIPID-N-0873	AGPAT2	0.424305	0.169211
LIPID-N-0964	AGPAT2	0.443781	0.148414
LIPID-N-0965	AGPAT2	0.149818	0.642122
LIPID-P-0003	AGPAT2	0.873067	0.00020891
LIPID-P-0004	AGPAT2	0.619384	0.0317265
LIPID-P-0006	AGPAT2	0.766019	0.00367148
LIPID-P-0007	AGPAT2	0.531593	0.0752811
LIPID-P-0009	AGPAT2	0.682169	0.0145283
LIPID-P-0010	AGPAT2	0.469873	0.123233
LIPID-P-0013	AGPAT2	0.293207	0.355005
LIPID-P-0014	AGPAT2	0.16857	0.600481
LIPID-P-0017	AGPAT2	0.180815	0.573861
LIPID-P-0019	AGPAT2	0.358807	0.252058
LIPID-P-0020	AGPAT2	0.39107	0.208745
LIPID-P-0021	AGPAT2	0.367568	0.239815
LIPID-P-0022	AGPAT2	0.364198	0.244481
LIPID-P-0023	AGPAT2	0.411176	0.184216
LIPID-P-0024	AGPAT2	0.410575	0.184921
LIPID-P-0025	AGPAT2	0.401571	0.195698
LIPID-P-0027	AGPAT2	0.551661	0.0629637
LIPID-P-0028	AGPAT2	0.552354	0.0625649
LIPID-P-0029	AGPAT2	0.611149	0.0347495
LIPID-P-0035	AGPAT2	0.0154973	0.961874
LIPID-P-0037	AGPAT2	0.0138129	0.966016
LIPID-P-0038	AGPAT2	0.216879	0.498361
LIPID-P-0039	AGPAT2	0.119692	0.710999
LIPID-P-0040	AGPAT2	0.230711	0.470648
LIPID-P-0042	AGPAT2	0.325034	0.302601
LIPID-P-0045	AGPAT2	0.352915	0.260495
LIPID-P-0050	AGPAT2	0.398716	0.199195
LIPID-P-0051	AGPAT2	0.255922	0.422049
LIPID-P-0102	AGPAT2	-0.0214523	0.94724
LIPID-P-0109	AGPAT2	-0.539693	0.0701268
LIPID-P-0196	AGPAT2	0.619901	0.0315433
LIPID-P-0239	AGPAT2	0.0973342	0.763467
LIPID-P-0261	AGPAT2	0.357836	0.253438
LIPID-P-0294	AGPAT2	-0.496437	0.100655
LIPID-P-0297	AGPAT2	-0.496206	0.100839
LIPID-P-0303	AGPAT2	-0.699462	0.0113472
LIPID-P-0304	AGPAT2	-0.222234	0.487546
LIPID-P-0305	AGPAT2	-0.361431	0.248354
LIPID-P-0306	AGPAT2	-0.516892	0.0852869
LIPID-P-0332	AGPAT2	-0.540153	0.0698418
LIPID-P-0353	AGPAT2	0.174679	0.587142
LIPID-P-0355	AGPAT2	0.292475	0.356263
LIPID-P-0356	AGPAT2	0.318681	0.312696
LIPID-P-0357	AGPAT2	0.186898	0.560815
LIPID-P-0358	AGPAT2	0.310009	0.326772
LIPID-P-0359	AGPAT2	0.240431	0.45161
LIPID-P-0360	AGPAT2	0.0347441	0.914634
LIPID-P-0362	AGPAT2	0.426012	0.167319
LIPID-P-0392	AGPAT2	0.427768	0.165386
LIPID-P-0423	AGPAT2	0.631357	0.0276748
LIPID-P-0424	AGPAT2	0.650773	0.0219189
LIPID-P-0429	AGPAT2	0.69943	0.0113524
LIPID-P-0432	AGPAT2	0.471249	0.12199
LIPID-P-0436	AGPAT2	0.387963	0.212703
LIPID-P-0437	AGPAT2	0.373444	0.231803
LIPID-P-0438	AGPAT2	0.832734	0.000773055
LIPID-P-0476	AGPAT2	0.223299	0.485409
LIPID-P-0495	AGPAT2	0.571928	0.0520177
LIPID-P-0508	AGPAT2	0.276664	0.384019
LIPID-P-0520	AGPAT2	0.161767	0.615468
LIPID-P-0522	AGPAT2	0.27639	0.384509
LIPID-P-0527	AGPAT2	-0.013601	0.966537
LIPID-P-0530	AGPAT2	-0.444189	0.147997
LIPID-P-0532	AGPAT2	0.214174	0.503866
LIPID-P-0533	AGPAT2	-0.0223033	0.945149
LIPID-P-0537	AGPAT2	-0.272702	0.391143
LIPID-P-0544	AGPAT2	-0.141167	0.661664
LIPID-P-0549	AGPAT2	0.528164	0.0775394
LIPID-P-0552	AGPAT2	0.253446	0.426709
LIPID-P-0554	AGPAT2	0.270075	0.395904
LIPID-P-0555	AGPAT2	0.085211	0.792318
LIPID-P-0557	AGPAT2	0.313382	0.321256
LIPID-P-0566	AGPAT2	0.263298	0.408318
LIPID-P-0649	AGPAT2	0.11652	0.71838
LIPID-P-0652	AGPAT2	0.238788	0.454802
LIPID-P-0653	AGPAT2	0.370407	0.235924
LIPID-P-0654	AGPAT2	0.156849	0.626388
LIPID-P-0657	AGPAT2	0.497168	0.100076
LIPID-P-0661	AGPAT2	0.317279	0.314949
LIPID-P-0662	AGPAT2	0.337789	0.282892
LIPID-P-0664	AGPAT2	0.398358	0.199636
LIPID-P-0729	AGPAT2	-0.513696	0.0875761
LIPID-P-0734	AGPAT2	-0.26063	0.41326
LIPID-P-0764	AGPAT2	0.135804	0.673877
LIPID-P-0777	AGPAT2	0.438453	0.153932
LIPID-P-0791	AGPAT2	0.646099	0.0232163
LIPID-P-0828	AGPAT2	0.527426	0.0780313
LIPID-P-0833	AGPAT2	0.553244	0.0620559
LIPID-P-0843	AGPAT2	0.595933	0.0408677
LIPID-P-0884	AGPAT2	0.147593	0.647128
LIPID-P-0893	AGPAT2	0.511294	0.089323
LIPID-P-0903	AGPAT2	0.585392	0.0455307
LIPID-P-0916	AGPAT2	0.563706	0.056283
LIPID-P-0925	AGPAT2	0.487132	0.108221
LIPID-P-0935	AGPAT2	0.466775	0.126065
LIPID-P-0985	AGPAT2	0.367479	0.239938
LIPID-P-1096	AGPAT2	0.533617	0.0739696
LIPID-P-1146	AGPAT2	0.37488	0.22987
LIPID-P-1151	AGPAT2	0.27889	0.380045
LIPID-P-1177	AGPAT2	0.387897	0.212788
LIPID-P-1300	AGPAT2	0.281328	0.375718
LIPID-P-1309	AGPAT2	-0.748452	0.00510559
LIPID-P-1315	AGPAT2	0.134073	0.677837
LIPID-P-1343	AGPAT2	0.143354	0.656705
LIPID-P-1344	AGPAT2	0.277416	0.382674
LIPID-P-1357	AGPAT2	-0.00709285	0.982546
LIPID-P-1359	AGPAT2	0.0962511	0.766034
LIPID-P-1362	AGPAT2	0.346575	0.269753
LIPID-P-1387	AGPAT2	0.600165	0.0390947
LIPID-P-1389	AGPAT2	0.429148	0.163878
LIPID-P-1398	AGPAT2	-0.0204748	0.949641
LIPID-P-1401	AGPAT2	0.449896	0.14224
LIPID-P-1405	AGPAT2	0.394256	0.204732
LIPID-N-0024	AMPD3	0.00869148	0.978613
LIPID-N-0189	AMPD3	-0.531223	0.0755228
LIPID-N-0194	AMPD3	0.115361	0.72108
LIPID-N-0204	AMPD3	-0.0996305	0.758032
LIPID-N-0205	AMPD3	0.32466	0.30319
LIPID-N-0211	AMPD3	0.130241	0.686625
LIPID-N-0212	AMPD3	-0.0217983	0.94639
LIPID-N-0225	AMPD3	0.126089	0.696187
LIPID-N-0227	AMPD3	0.0144745	0.964389
LIPID-N-0250	AMPD3	0.0316653	0.922178
LIPID-N-0271	AMPD3	-0.178612	0.578615
LIPID-N-0287	AMPD3	-0.178958	0.577868
LIPID-N-0308	AMPD3	-0.402968	0.194002
LIPID-N-0319	AMPD3	-0.341324	0.277562
LIPID-N-0322	AMPD3	-0.202386	0.528159
LIPID-N-0323	AMPD3	-0.401253	0.196086
LIPID-N-0349	AMPD3	-0.193814	0.546132
LIPID-N-0350	AMPD3	0.214904	0.502376
LIPID-N-0353	AMPD3	0.267886	0.399893
LIPID-N-0355	AMPD3	0.276137	0.384961
LIPID-N-0357	AMPD3	0.204139	0.524514
LIPID-N-0363	AMPD3	-0.223119	0.48577
LIPID-N-0366	AMPD3	-0.119563	0.7113
LIPID-N-0368	AMPD3	-0.0610203	0.850576
LIPID-N-0370	AMPD3	0.00439841	0.989176
LIPID-N-0372	AMPD3	0.387602	0.213167
LIPID-N-0373	AMPD3	0.124864	0.699016
LIPID-N-0382	AMPD3	-0.029664	0.927084
LIPID-N-0397	AMPD3	0.311731	0.323949
LIPID-N-0400	AMPD3	0.202788	0.527322
LIPID-N-0412	AMPD3	0.0335643	0.917524
LIPID-N-0413	AMPD3	-0.277505	0.382514
LIPID-N-0415	AMPD3	-0.17669	0.582776
LIPID-N-0426	AMPD3	-0.368985	0.237868
LIPID-N-0438	AMPD3	-0.0402247	0.901223
LIPID-N-0446	AMPD3	-0.285387	0.368571
LIPID-N-0469	AMPD3	-0.0386237	0.905138
LIPID-N-0471	AMPD3	0.154708	0.631164
LIPID-N-0478	AMPD3	0.0955976	0.767584
LIPID-N-0479	AMPD3	0.11749	0.71612
LIPID-N-0482	AMPD3	0.0570318	0.860255
LIPID-N-0495	AMPD3	-0.0847574	0.793402
LIPID-N-0496	AMPD3	-0.0549328	0.865356
LIPID-N-0499	AMPD3	-0.179116	0.577527
LIPID-N-0508	AMPD3	-0.175723	0.584874
LIPID-N-0563	AMPD3	-0.211658	0.509008
LIPID-N-0598	AMPD3	-0.508344	0.0915016
LIPID-N-0609	AMPD3	-0.217483	0.497137
LIPID-N-0647	AMPD3	-0.385454	0.215934
LIPID-N-0730	AMPD3	-0.458007	0.13431
LIPID-N-0749	AMPD3	-0.544602	0.0671239
LIPID-N-0772	AMPD3	-0.535912	0.0725017
LIPID-N-0776	AMPD3	-0.51288	0.0881673
LIPID-N-0781	AMPD3	-0.378706	0.224768
LIPID-N-0786	AMPD3	-0.398303	0.199703
LIPID-N-0788	AMPD3	-0.52968	0.0765353
LIPID-N-0789	AMPD3	-0.105754	0.743589
LIPID-N-0793	AMPD3	-0.645944	0.0232605
LIPID-N-0797	AMPD3	-0.404336	0.192349
LIPID-N-0801	AMPD3	-0.319424	0.311505
LIPID-N-0807	AMPD3	0.0537617	0.868204
LIPID-N-0808	AMPD3	0.200611	0.531859
LIPID-N-0812	AMPD3	-0.521122	0.0823206
LIPID-N-0831	AMPD3	0.0842602	0.794591
LIPID-N-0839	AMPD3	-0.423971	0.169583
LIPID-N-0843	AMPD3	-0.452326	0.139833
LIPID-N-0858	AMPD3	-0.283973	0.371053
LIPID-N-0861	AMPD3	-0.460359	0.132065
LIPID-N-0865	AMPD3	-0.446867	0.145277
LIPID-N-0871	AMPD3	-0.330408	0.294206
LIPID-N-0872	AMPD3	-0.329486	0.295637
LIPID-N-0873	AMPD3	-0.482602	0.112037
LIPID-N-0964	AMPD3	0.0120583	0.970331
LIPID-N-0965	AMPD3	-0.0985736	0.760532
LIPID-P-0003	AMPD3	-0.302534	0.339177
LIPID-P-0004	AMPD3	-0.416515	0.178018
LIPID-P-0006	AMPD3	-0.155897	0.62851
LIPID-P-0007	AMPD3	-0.4474	0.14474
LIPID-P-0009	AMPD3	-0.332648	0.290746
LIPID-P-0010	AMPD3	-0.492981	0.103423
LIPID-P-0013	AMPD3	-0.459331	0.133042
LIPID-P-0014	AMPD3	-0.455654	0.13658
LIPID-P-0017	AMPD3	-0.489247	0.10647
LIPID-P-0019	AMPD3	-0.0591507	0.855111
LIPID-P-0020	AMPD3	-0.545297	0.0667063
LIPID-P-0021	AMPD3	-0.582179	0.0470239
LIPID-P-0022	AMPD3	-0.535593	0.0727045
LIPID-P-0023	AMPD3	-0.530437	0.0760376
LIPID-P-0024	AMPD3	-0.442083	0.150159
LIPID-P-0025	AMPD3	-0.493451	0.103044
LIPID-P-0027	AMPD3	-0.336281	0.285184
LIPID-P-0028	AMPD3	-0.349084	0.266067
LIPID-P-0029	AMPD3	-0.441869	0.15038
LIPID-P-0035	AMPD3	-0.398457	0.199513
LIPID-P-0037	AMPD3	-0.327608	0.298564
LIPID-P-0038	AMPD3	-0.441133	0.15114
LIPID-P-0039	AMPD3	-0.487606	0.107827
LIPID-P-0040	AMPD3	-0.544685	0.0670743
LIPID-P-0042	AMPD3	-0.589457	0.0436904
LIPID-P-0045	AMPD3	-0.544028	0.0674707
LIPID-P-0050	AMPD3	-0.485494	0.109591
LIPID-P-0051	AMPD3	-0.557919	0.0594278
LIPID-P-0102	AMPD3	-0.76284	0.00390499
LIPID-P-0109	AMPD3	-0.533219	0.0742261
LIPID-P-0196	AMPD3	-0.242281	0.44803
LIPID-P-0239	AMPD3	-0.431703	0.161107
LIPID-P-0261	AMPD3	-0.384572	0.217077
LIPID-P-0294	AMPD3	-0.353636	0.259454
LIPID-P-0297	AMPD3	-0.328821	0.296672
LIPID-P-0303	AMPD3	-0.389858	0.210284
LIPID-P-0304	AMPD3	-0.533128	0.0742854
LIPID-P-0305	AMPD3	-0.473279	0.120168
LIPID-P-0306	AMPD3	-0.471744	0.121544
LIPID-P-0332	AMPD3	-0.420393	0.173599
LIPID-P-0353	AMPD3	-0.520178	0.0829765
LIPID-P-0355	AMPD3	-0.541726	0.068872
LIPID-P-0356	AMPD3	-0.358434	0.252588
LIPID-P-0357	AMPD3	-0.3444	0.272972
LIPID-P-0358	AMPD3	-0.369644	0.236966
LIPID-P-0359	AMPD3	-0.48093	0.113468
LIPID-P-0360	AMPD3	-0.493664	0.102872
LIPID-P-0362	AMPD3	-0.255488	0.422864
LIPID-P-0392	AMPD3	-0.358158	0.25298
LIPID-P-0423	AMPD3	-0.19584	0.541861
LIPID-P-0424	AMPD3	-0.187722	0.559057
LIPID-P-0429	AMPD3	-0.16209	0.614753
LIPID-P-0432	AMPD3	-0.293305	0.354836
LIPID-P-0436	AMPD3	-0.393652	0.20549
LIPID-P-0437	AMPD3	-0.342469	0.275849
LIPID-P-0438	AMPD3	-0.387752	0.212975
LIPID-P-0476	AMPD3	-0.369615	0.237005
LIPID-P-0495	AMPD3	-0.0504291	0.876317
LIPID-P-0508	AMPD3	-0.312289	0.323038
LIPID-P-0520	AMPD3	-0.416128	0.178462
LIPID-P-0522	AMPD3	-0.292931	0.35548
LIPID-P-0527	AMPD3	-0.542383	0.0684704
LIPID-P-0530	AMPD3	-0.293167	0.355073
LIPID-P-0532	AMPD3	-0.405097	0.191433
LIPID-P-0533	AMPD3	-0.493514	0.102993
LIPID-P-0537	AMPD3	-0.335921	0.285732
LIPID-P-0544	AMPD3	-0.109727	0.734258
LIPID-P-0549	AMPD3	0.10699	0.740681
LIPID-P-0552	AMPD3	-0.259684	0.415017
LIPID-P-0554	AMPD3	-0.339332	0.280559
LIPID-P-0555	AMPD3	-0.375923	0.228472
LIPID-P-0557	AMPD3	-0.503972	0.0947947
LIPID-P-0566	AMPD3	-0.374129	0.230881
LIPID-P-0649	AMPD3	-0.396111	0.202417
LIPID-P-0652	AMPD3	-0.397415	0.200801
LIPID-P-0653	AMPD3	-0.337744	0.28296
LIPID-P-0654	AMPD3	-0.394447	0.204493
LIPID-P-0657	AMPD3	-0.136074	0.673262
LIPID-P-0661	AMPD3	-0.420579	0.173389
LIPID-P-0662	AMPD3	-0.403823	0.192968
LIPID-P-0664	AMPD3	-0.353892	0.259085
LIPID-P-0729	AMPD3	-0.222072	0.487872
LIPID-P-0734	AMPD3	-0.487646	0.107794
LIPID-P-0764	AMPD3	-0.35083	0.263518
LIPID-P-0777	AMPD3	-0.422362	0.171381
LIPID-P-0791	AMPD3	-0.471881	0.121421
LIPID-P-0828	AMPD3	-0.209364	0.513716
LIPID-P-0833	AMPD3	-0.100743	0.755401
LIPID-P-0843	AMPD3	-0.191184	0.551696
LIPID-P-0884	AMPD3	0.27189	0.392611
LIPID-P-0893	AMPD3	-0.161496	0.616069
LIPID-P-0903	AMPD3	-0.175174	0.586065
LIPID-P-0916	AMPD3	-0.194736	0.544186
LIPID-P-0925	AMPD3	-0.0758611	0.814736
LIPID-P-0935	AMPD3	-0.431909	0.160885
LIPID-P-0985	AMPD3	-0.202461	0.528003
LIPID-P-1096	AMPD3	-0.0375448	0.907778
LIPID-P-1146	AMPD3	-0.39274	0.206636
LIPID-P-1151	AMPD3	-0.338272	0.282161
LIPID-P-1177	AMPD3	-0.261603	0.411454
LIPID-P-1300	AMPD3	-0.441113	0.151161
LIPID-P-1309	AMPD3	-0.438493	0.15389
LIPID-P-1315	AMPD3	-0.0429615	0.894534
LIPID-P-1343	AMPD3	-0.404787	0.191806
LIPID-P-1344	AMPD3	-0.156308	0.627594
LIPID-P-1357	AMPD3	-0.115116	0.721653
LIPID-P-1359	AMPD3	-0.574134	0.0509133
LIPID-P-1362	AMPD3	-0.529089	0.0769256
LIPID-P-1387	AMPD3	-0.123509	0.702149
LIPID-P-1389	AMPD3	-0.480555	0.113791
LIPID-P-1398	AMPD3	-0.476748	0.117099
LIPID-P-1401	AMPD3	-0.366702	0.241009
LIPID-P-1405	AMPD3	-0.378788	0.224658
LIPID-N-0024	APOLD1	0.649827	0.0221771
LIPID-N-0189	APOLD1	-0.344137	0.273363
LIPID-N-0194	APOLD1	-0.659458	0.0196494
LIPID-N-0204	APOLD1	0.659649	0.0196013
LIPID-N-0205	APOLD1	0.457384	0.134908
LIPID-N-0211	APOLD1	0.540754	0.0694699
LIPID-N-0212	APOLD1	0.636201	0.0261472
LIPID-N-0225	APOLD1	0.517328	0.084978
LIPID-N-0227	APOLD1	0.562723	0.0568089
LIPID-N-0250	APOLD1	0.0263814	0.935137
LIPID-N-0271	APOLD1	0.0736584	0.820036
LIPID-N-0287	APOLD1	-0.0836114	0.796143
LIPID-N-0308	APOLD1	0.500219	0.0976841
LIPID-N-0319	APOLD1	0.255866	0.422154
LIPID-N-0322	APOLD1	-0.44553	0.146631
LIPID-N-0323	APOLD1	0.00917416	0.977425
LIPID-N-0349	APOLD1	-0.0199771	0.950864
LIPID-N-0350	APOLD1	0.213134	0.505989
LIPID-N-0353	APOLD1	0.158203	0.623374
LIPID-N-0355	APOLD1	0.0614156	0.849618
LIPID-N-0357	APOLD1	0.490285	0.105617
LIPID-N-0363	APOLD1	0.460727	0.131715
LIPID-N-0366	APOLD1	-0.235279	0.461655
LIPID-N-0368	APOLD1	0.0634808	0.844614
LIPID-N-0370	APOLD1	-0.104139	0.747391
LIPID-N-0372	APOLD1	0.344837	0.272323
LIPID-N-0373	APOLD1	0.0479656	0.882321
LIPID-N-0382	APOLD1	-0.199656	0.533855
LIPID-N-0397	APOLD1	0.383431	0.218559
LIPID-N-0400	APOLD1	0.442896	0.149322
LIPID-N-0412	APOLD1	0.192528	0.548851
LIPID-N-0413	APOLD1	0.715313	0.00891477
LIPID-N-0415	APOLD1	0.698669	0.0114805
LIPID-N-0426	APOLD1	0.6922	0.0126126
LIPID-N-0438	APOLD1	0.66074	0.0193296
LIPID-N-0446	APOLD1	0.576623	0.0496865
LIPID-N-0469	APOLD1	0.236614	0.459041
LIPID-N-0471	APOLD1	0.138708	0.667255
LIPID-N-0478	APOLD1	0.149679	0.642433
LIPID-N-0479	APOLD1	0.423328	0.170301
LIPID-N-0482	APOLD1	0.175479	0.585404
LIPID-N-0495	APOLD1	-0.105269	0.74473
LIPID-N-0496	APOLD1	0.0360341	0.911476
LIPID-N-0499	APOLD1	0.644764	0.0235971
LIPID-N-0508	APOLD1	-0.0337659	0.91703
LIPID-N-0563	APOLD1	0.697791	0.0116297
LIPID-N-0598	APOLD1	0.0891392	0.782942
LIPID-N-0609	APOLD1	-0.143403	0.656593
LIPID-N-0647	APOLD1	0.673633	0.0163209
LIPID-N-0730	APOLD1	-0.382497	0.219779
LIPID-N-0749	APOLD1	0.0749962	0.816816
LIPID-N-0772	APOLD1	-0.311331	0.324603
LIPID-N-0776	APOLD1	-0.18188	0.571569
LIPID-N-0781	APOLD1	-0.294404	0.352952
LIPID-N-0786	APOLD1	-0.0143714	0.964643
LIPID-N-0788	APOLD1	0.518908	0.0838642
LIPID-N-0789	APOLD1	-0.345015	0.27206
LIPID-N-0793	APOLD1	0.24926	0.434644
LIPID-N-0797	APOLD1	-0.403364	0.193522
LIPID-N-0801	APOLD1	-0.099647	0.757993
LIPID-N-0807	APOLD1	0.0768993	0.81224
LIPID-N-0808	APOLD1	-0.40377	0.193032
LIPID-N-0812	APOLD1	0.302658	0.338969
LIPID-N-0831	APOLD1	0.102232	0.751886
LIPID-N-0839	APOLD1	0.576757	0.0496212
LIPID-N-0843	APOLD1	0.531941	0.0750544
LIPID-N-0858	APOLD1	0.513481	0.0877316
LIPID-N-0861	APOLD1	0.620585	0.0313017
LIPID-N-0865	APOLD1	0.484448	0.110471
LIPID-N-0871	APOLD1	0.663369	0.0186855
LIPID-N-0872	APOLD1	0.363758	0.245095
LIPID-N-0873	APOLD1	0.699722	0.0113037
LIPID-N-0964	APOLD1	0.0546138	0.866132
LIPID-N-0965	APOLD1	-0.185915	0.562916
LIPID-P-0003	APOLD1	0.773258	0.00317929
LIPID-P-0004	APOLD1	0.785141	0.00248209
LIPID-P-0006	APOLD1	0.714566	0.00901984
LIPID-P-0007	APOLD1	0.720956	0.00815094
LIPID-P-0009	APOLD1	0.716835	0.00870374
LIPID-P-0010	APOLD1	0.653177	0.0212725
LIPID-P-0013	APOLD1	0.454213	0.137982
LIPID-P-0014	APOLD1	0.359262	0.251415
LIPID-P-0017	APOLD1	0.405957	0.190401
LIPID-P-0019	APOLD1	0.396214	0.202289
LIPID-P-0020	APOLD1	0.718183	0.00851986
LIPID-P-0021	APOLD1	0.642958	0.0241193
LIPID-P-0022	APOLD1	0.698439	0.0115194
LIPID-P-0023	APOLD1	0.710522	0.00960437
LIPID-P-0024	APOLD1	0.692676	0.0125265
LIPID-P-0025	APOLD1	0.732128	0.00678401
LIPID-P-0027	APOLD1	0.660073	0.0194954
LIPID-P-0028	APOLD1	0.723542	0.00781766
LIPID-P-0029	APOLD1	0.744236	0.00550516
LIPID-P-0035	APOLD1	0.161829	0.615331
LIPID-P-0037	APOLD1	0.0711871	0.825991
LIPID-P-0038	APOLD1	0.34854	0.266863
LIPID-P-0039	APOLD1	0.321313	0.308491
LIPID-P-0040	APOLD1	0.518363	0.0842477
LIPID-P-0042	APOLD1	0.619067	0.0318391
LIPID-P-0045	APOLD1	0.694124	0.0122675
LIPID-P-0050	APOLD1	0.710884	0.00955087
LIPID-P-0051	APOLD1	0.634317	0.026734
LIPID-P-0102	APOLD1	0.376515	0.227682
LIPID-P-0109	APOLD1	-0.274327	0.388213
LIPID-P-0196	APOLD1	0.627209	0.0290334
LIPID-P-0239	APOLD1	0.474679	0.118924
LIPID-P-0261	APOLD1	0.661618	0.0191127
LIPID-P-0294	APOLD1	-0.231319	0.469446
LIPID-P-0297	APOLD1	-0.18001	0.575597
LIPID-P-0303	APOLD1	-0.294461	0.352854
LIPID-P-0304	APOLD1	0.209988	0.512435
LIPID-P-0305	APOLD1	0.0339782	0.91651
LIPID-P-0306	APOLD1	-0.125572	0.697382
LIPID-P-0332	APOLD1	-0.0987373	0.760145
LIPID-P-0353	APOLD1	0.61967	0.0316251
LIPID-P-0355	APOLD1	0.714642	0.00900913
LIPID-P-0356	APOLD1	0.515541	0.08625
LIPID-P-0357	APOLD1	0.493616	0.10291
LIPID-P-0358	APOLD1	0.599385	0.0394176
LIPID-P-0359	APOLD1	0.633812	0.0268927
LIPID-P-0360	APOLD1	0.373134	0.232222
LIPID-P-0362	APOLD1	0.587771	0.0444471
LIPID-P-0392	APOLD1	0.737149	0.00622929
LIPID-P-0423	APOLD1	0.569791	0.0531041
LIPID-P-0424	APOLD1	0.585293	0.0455763
LIPID-P-0429	APOLD1	0.601794	0.0384271
LIPID-P-0432	APOLD1	0.715633	0.00887008
LIPID-P-0436	APOLD1	0.718856	0.00842927
LIPID-P-0437	APOLD1	0.699138	0.0114016
LIPID-P-0438	APOLD1	0.903933	5.47388e-05
LIPID-P-0476	APOLD1	0.512867	0.0881763
LIPID-P-0495	APOLD1	0.594668	0.0414085
LIPID-P-0508	APOLD1	0.581072	0.0475461
LIPID-P-0520	APOLD1	0.418327	0.175945
LIPID-P-0522	APOLD1	0.607537	0.036138
LIPID-P-0527	APOLD1	0.434918	0.157664
LIPID-P-0530	APOLD1	-0.11899	0.712631
LIPID-P-0532	APOLD1	0.508417	0.0914471
LIPID-P-0533	APOLD1	0.344122	0.273386
LIPID-P-0537	APOLD1	0.0644348	0.842304
LIPID-P-0544	APOLD1	-0.303305	0.337886
LIPID-P-0549	APOLD1	0.126749	0.694664
LIPID-P-0552	APOLD1	0.525718	0.0791779
LIPID-P-0554	APOLD1	0.707213	0.0101032
LIPID-P-0555	APOLD1	0.509239	0.0908368
LIPID-P-0557	APOLD1	0.542359	0.0684846
LIPID-P-0566	APOLD1	0.622893	0.0304974
LIPID-P-0649	APOLD1	0.466264	0.126537
LIPID-P-0652	APOLD1	0.642045	0.0243864
LIPID-P-0653	APOLD1	0.678737	0.0152306
LIPID-P-0654	APOLD1	0.499349	0.0983623
LIPID-P-0657	APOLD1	0.457691	0.134613
LIPID-P-0661	APOLD1	0.676396	0.0157239
LIPID-P-0662	APOLD1	0.657287	0.0201997
LIPID-P-0664	APOLD1	0.702178	0.0108991
LIPID-P-0729	APOLD1	-0.153265	0.634392
LIPID-P-0734	APOLD1	0.0585054	0.856677
LIPID-P-0764	APOLD1	0.535361	0.0728521
LIPID-P-0777	APOLD1	0.768785	0.00347701
LIPID-P-0791	APOLD1	0.663095	0.0187518
LIPID-P-0828	APOLD1	0.694738	0.012159
LIPID-P-0833	APOLD1	0.57173	0.0521178
LIPID-P-0843	APOLD1	0.679278	0.0151183
LIPID-P-0884	APOLD1	0.365535	0.242624
LIPID-P-0893	APOLD1	0.67019	0.0170879
LIPID-P-0903	APOLD1	0.620141	0.0314582
LIPID-P-0916	APOLD1	0.627614	0.0288989
LIPID-P-0925	APOLD1	0.467052	0.12581
LIPID-P-0935	APOLD1	0.71981	0.00830198
LIPID-P-0985	APOLD1	0.551819	0.0628729
LIPID-P-1096	APOLD1	0.496528	0.100584
LIPID-P-1146	APOLD1	0.605138	0.0370822
LIPID-P-1151	APOLD1	0.500083	0.09779
LIPID-P-1177	APOLD1	0.573235	0.0513611
LIPID-P-1300	APOLD1	0.645561	0.0233693
LIPID-P-1309	APOLD1	-0.363776	0.24507
LIPID-P-1315	APOLD1	-0.147901	0.646433
LIPID-P-1343	APOLD1	0.493506	0.102999
LIPID-P-1344	APOLD1	0.0248254	0.938957
LIPID-P-1357	APOLD1	-0.206456	0.519714
LIPID-P-1359	APOLD1	0.518819	0.0839269
LIPID-P-1362	APOLD1	0.658036	0.0200085
LIPID-P-1387	APOLD1	0.501672	0.0965587
LIPID-P-1389	APOLD1	0.739308	0.00600149
LIPID-P-1398	APOLD1	0.387662	0.21309
LIPID-P-1401	APOLD1	0.688096	0.0133722
LIPID-P-1405	APOLD1	0.639833	0.0250423
LIPID-N-0024	AS3MT	0.0454377	0.888488
LIPID-N-0189	AS3MT	-0.108762	0.73652
LIPID-N-0194	AS3MT	-0.39196	0.20762
LIPID-N-0204	AS3MT	-0.214493	0.503215
LIPID-N-0205	AS3MT	0.0214268	0.947302
LIPID-N-0211	AS3MT	-0.467016	0.125843
LIPID-N-0212	AS3MT	-0.539107	0.0704911
LIPID-N-0225	AS3MT	-0.464337	0.128324
LIPID-N-0227	AS3MT	-0.444318	0.147865
LIPID-N-0250	AS3MT	0.633395	0.0270243
LIPID-N-0271	AS3MT	0.590827	0.0430821
LIPID-N-0287	AS3MT	0.679703	0.0150304
LIPID-N-0308	AS3MT	-0.647977	0.0226886
LIPID-N-0319	AS3MT	-0.697125	0.0117436
LIPID-N-0322	AS3MT	-0.141625	0.660625
LIPID-N-0323	AS3MT	-0.505794	0.0934126
LIPID-N-0349	AS3MT	0.670579	0.0170001
LIPID-N-0350	AS3MT	0.308461	0.32932
LIPID-N-0353	AS3MT	0.421237	0.172647
LIPID-N-0355	AS3MT	0.422324	0.171425
LIPID-N-0357	AS3MT	-0.0253878	0.937576
LIPID-N-0363	AS3MT	-0.404223	0.192485
LIPID-N-0366	AS3MT	0.719095	0.00839724
LIPID-N-0368	AS3MT	0.559152	0.0587481
LIPID-N-0370	AS3MT	0.88734	0.000117967
LIPID-N-0372	AS3MT	0.232908	0.466312
LIPID-N-0373	AS3MT	0.626641	0.0292234
LIPID-N-0382	AS3MT	0.674142	0.0162097
LIPID-N-0397	AS3MT	0.141284	0.661398
LIPID-N-0400	AS3MT	0.0812724	0.801745
LIPID-N-0412	AS3MT	0.489411	0.106334
LIPID-N-0413	AS3MT	-0.531258	0.0754995
LIPID-N-0415	AS3MT	-0.453019	0.139152
LIPID-N-0426	AS3MT	-0.337675	0.283065
LIPID-N-0438	AS3MT	-0.251426	0.430529
LIPID-N-0446	AS3MT	0.036636	0.910002
LIPID-N-0469	AS3MT	0.571066	0.0524542
LIPID-N-0471	AS3MT	0.466462	0.126354
LIPID-N-0478	AS3MT	0.560498	0.0580114
LIPID-N-0479	AS3MT	0.248666	0.435776
LIPID-N-0482	AS3MT	0.54883	0.0646104
LIPID-N-0495	AS3MT	0.740088	0.00592075
LIPID-N-0496	AS3MT	0.677874	0.0154112
LIPID-N-0499	AS3MT	-0.493261	0.103196
LIPID-N-0508	AS3MT	0.773423	0.00316868
LIPID-N-0563	AS3MT	-0.426418	0.166871
LIPID-N-0598	AS3MT	-0.367991	0.239233
LIPID-N-0609	AS3MT	-0.32158	0.308067
LIPID-N-0647	AS3MT	-0.498196	0.0992664
LIPID-N-0730	AS3MT	0.0282849	0.930467
LIPID-N-0749	AS3MT	-0.407038	0.18911
LIPID-N-0772	AS3MT	-0.209568	0.513297
LIPID-N-0776	AS3MT	0.158821	0.622002
LIPID-N-0781	AS3MT	0.187849	0.558787
LIPID-N-0786	AS3MT	-0.325107	0.302486
LIPID-N-0788	AS3MT	-0.540214	0.0698035
LIPID-N-0789	AS3MT	0.79377	0.00205396
LIPID-N-0793	AS3MT	-0.394167	0.204843
LIPID-N-0797	AS3MT	0.165405	0.607436
LIPID-N-0801	AS3MT	-0.479079	0.115066
LIPID-N-0807	AS3MT	0.508005	0.091754
LIPID-N-0808	AS3MT	0.731145	0.00689684
LIPID-N-0812	AS3MT	-0.669737	0.0171909
LIPID-N-0831	AS3MT	0.523107	0.080953
LIPID-N-0839	AS3MT	-0.536772	0.0719567
LIPID-N-0843	AS3MT	-0.575218	0.0503762
LIPID-N-0858	AS3MT	-0.497409	0.0998858
LIPID-N-0861	AS3MT	-0.495723	0.101223
LIPID-N-0865	AS3MT	-0.294601	0.352614
LIPID-N-0871	AS3MT	-0.448678	0.143457
LIPID-N-0872	AS3MT	-0.669841	0.0171672
LIPID-N-0873	AS3MT	-0.338149	0.282346
LIPID-N-0964	AS3MT	0.570815	0.0525817
LIPID-N-0965	AS3MT	0.625923	0.0294643
LIPID-P-0003	AS3MT	-0.00238591	0.994128
LIPID-P-0004	AS3MT	-0.437452	0.154983
LIPID-P-0006	AS3MT	-0.378749	0.22471
LIPID-P-0007	AS3MT	-0.450756	0.141385
LIPID-P-0009	AS3MT	-0.393839	0.205255
LIPID-P-0010	AS3MT	-0.303179	0.338096
LIPID-P-0013	AS3MT	-0.148551	0.644971
LIPID-P-0014	AS3MT	-0.10405	0.747601
LIPID-P-0017	AS3MT	-0.168312	0.601047
LIPID-P-0019	AS3MT	0.550342	0.0637273
LIPID-P-0020	AS3MT	-0.493364	0.103113
LIPID-P-0021	AS3MT	-0.368019	0.239194
LIPID-P-0022	AS3MT	-0.534863	0.0731701
LIPID-P-0023	AS3MT	-0.486431	0.108806
LIPID-P-0024	AS3MT	-0.520848	0.0825105
LIPID-P-0025	AS3MT	-0.555075	0.061017
LIPID-P-0027	AS3MT	-0.0475771	0.883268
LIPID-P-0028	AS3MT	-0.273456	0.389781
LIPID-P-0029	AS3MT	-0.347136	0.268926
LIPID-P-0035	AS3MT	0.0330028	0.9189
LIPID-P-0037	AS3MT	0.19029	0.553594
LIPID-P-0038	AS3MT	0.0166118	0.959135
LIPID-P-0039	AS3MT	-0.0877205	0.786325
LIPID-P-0040	AS3MT	-0.422517	0.171208
LIPID-P-0042	AS3MT	-0.354217	0.258617
LIPID-P-0045	AS3MT	-0.517228	0.0850492
LIPID-P-0050	AS3MT	-0.53488	0.0731594
LIPID-P-0051	AS3MT	-0.629834	0.0281682
LIPID-P-0102	AS3MT	-0.0176824	0.956503
LIPID-P-0109	AS3MT	0.00617343	0.984808
LIPID-P-0196	AS3MT	-0.253009	0.427535
LIPID-P-0239	AS3MT	-0.687733	0.013441
LIPID-P-0261	AS3MT	-0.492921	0.103471
LIPID-P-0294	AS3MT	-0.398564	0.199381
LIPID-P-0297	AS3MT	-0.164997	0.608335
LIPID-P-0303	AS3MT	-0.505936	0.0933053
LIPID-P-0304	AS3MT	-0.832998	0.000767345
LIPID-P-0305	AS3MT	-0.661233	0.0192074
LIPID-P-0306	AS3MT	-0.629952	0.0281299
LIPID-P-0332	AS3MT	-0.63777	0.0256655
LIPID-P-0353	AS3MT	-0.677068	0.0155811
LIPID-P-0355	AS3MT	-0.468511	0.124474
LIPID-P-0356	AS3MT	-0.452032	0.140123
LIPID-P-0357	AS3MT	-0.733994	0.00657374
LIPID-P-0358	AS3MT	-0.679406	0.0150918
LIPID-P-0359	AS3MT	-0.69613	0.0119155
LIPID-P-0360	AS3MT	-0.613604	0.0338275
LIPID-P-0362	AS3MT	-0.535566	0.0727215
LIPID-P-0392	AS3MT	-0.574507	0.050728
LIPID-P-0423	AS3MT	-0.0577651	0.858474
LIPID-P-0424	AS3MT	-0.0618324	0.848607
LIPID-P-0429	AS3MT	0.107831	0.738707
LIPID-P-0432	AS3MT	-0.492569	0.103756
LIPID-P-0436	AS3MT	-0.610637	0.0349439
LIPID-P-0437	AS3MT	-0.577626	0.0491983
LIPID-P-0438	AS3MT	-0.0677212	0.834357
LIPID-P-0476	AS3MT	-0.64419	0.0237622
LIPID-P-0495	AS3MT	-0.421653	0.172178
LIPID-P-0508	AS3MT	-0.711768	0.00942129
LIPID-P-0520	AS3MT	-0.714831	0.00898242
LIPID-P-0522	AS3MT	-0.655439	0.020677
LIPID-P-0527	AS3MT	-0.791444	0.00216335
LIPID-P-0530	AS3MT	-0.790384	0.00221462
LIPID-P-0532	AS3MT	-0.244254	0.444227
LIPID-P-0533	AS3MT	-0.470685	0.122498
LIPID-P-0537	AS3MT	-0.522236	0.0815515
LIPID-P-0544	AS3MT	0.701326	0.0110381
LIPID-P-0549	AS3MT	0.48715	0.108206
LIPID-P-0552	AS3MT	-0.700157	0.0112313
LIPID-P-0554	AS3MT	-0.631055	0.0277722
LIPID-P-0555	AS3MT	-0.754299	0.00458824
LIPID-P-0557	AS3MT	-0.80143	0.00172348
LIPID-P-0566	AS3MT	-0.500964	0.0971062
LIPID-P-0649	AS3MT	-0.739123	0.00602081
LIPID-P-0652	AS3MT	-0.590476	0.0432372
LIPID-P-0653	AS3MT	-0.66028	0.0194438
LIPID-P-0654	AS3MT	-0.734381	0.00653073
LIPID-P-0657	AS3MT	0.34692	0.269245
LIPID-P-0661	AS3MT	-0.550791	0.0634663
LIPID-P-0662	AS3MT	-0.606112	0.0366969
LIPID-P-0664	AS3MT	-0.504742	0.0942091
LIPID-P-0729	AS3MT	-0.290816	0.359124
LIPID-P-0734	AS3MT	-0.390272	0.209757
LIPID-P-0764	AS3MT	-0.736178	0.00633379
LIPID-P-0777	AS3MT	-0.539165	0.0704552
LIPID-P-0791	AS3MT	-0.371245	0.234783
LIPID-P-0828	AS3MT	-0.540782	0.069453
LIPID-P-0833	AS3MT	-0.484882	0.110106
LIPID-P-0843	AS3MT	-0.496041	0.10097
LIPID-P-0884	AS3MT	-0.189456	0.555366
LIPID-P-0893	AS3MT	-0.524447	0.0800385
LIPID-P-0903	AS3MT	-0.502697	0.0957694
LIPID-P-0916	AS3MT	-0.469165	0.123877
LIPID-P-0925	AS3MT	-0.416533	0.177997
LIPID-P-0935	AS3MT	-0.524698	0.0798681
LIPID-P-0985	AS3MT	-0.476935	0.116935
LIPID-P-1096	AS3MT	-0.34464	0.272616
LIPID-P-1146	AS3MT	-0.478447	0.115615
LIPID-P-1151	AS3MT	-0.420291	0.173714
LIPID-P-1177	AS3MT	-0.47764	0.116318
LIPID-P-1300	AS3MT	-0.535382	0.0728385
LIPID-P-1309	AS3MT	-0.15952	0.62045
LIPID-P-1315	AS3MT	0.769743	0.00341153
LIPID-P-1343	AS3MT	-0.719667	0.00832085
LIPID-P-1344	AS3MT	0.548178	0.0649937
LIPID-P-1357	AS3MT	0.718501	0.00847704
LIPID-P-1359	AS3MT	-0.533703	0.0739145
LIPID-P-1362	AS3MT	-0.737309	0.00621218
LIPID-P-1387	AS3MT	0.239139	0.45412
LIPID-P-1389	AS3MT	-0.53755	0.0714662
LIPID-P-1398	AS3MT	-0.699685	0.0113098
LIPID-P-1401	AS3MT	-0.341256	0.277665
LIPID-P-1405	AS3MT	-0.374856	0.229903
LIPID-N-0024	BECN1	0.366759	0.240931
LIPID-N-0189	BECN1	-0.501363	0.0967973
LIPID-N-0194	BECN1	-0.435141	0.157427
LIPID-N-0204	BECN1	0.104544	0.746437
LIPID-N-0205	BECN1	0.468786	0.124223
LIPID-N-0211	BECN1	-0.00302475	0.992556
LIPID-N-0212	BECN1	-0.127128	0.693789
LIPID-N-0225	BECN1	-0.015441	0.962013
LIPID-N-0227	BECN1	-0.0516414	0.873364
LIPID-N-0250	BECN1	0.539272	0.0703888
LIPID-N-0271	BECN1	0.353061	0.260284
LIPID-N-0287	BECN1	0.433158	0.159544
LIPID-N-0308	BECN1	-0.480377	0.113944
LIPID-N-0319	BECN1	-0.537858	0.0712726
LIPID-N-0322	BECN1	-0.493031	0.103382
LIPID-N-0323	BECN1	-0.629761	0.0281921
LIPID-N-0349	BECN1	0.313636	0.320843
LIPID-N-0350	BECN1	0.530469	0.0760163
LIPID-N-0353	BECN1	0.58987	0.0435062
LIPID-N-0355	BECN1	0.527574	0.0779321
LIPID-N-0357	BECN1	0.321282	0.30854
LIPID-N-0363	BECN1	-0.217261	0.497586
LIPID-N-0366	BECN1	0.384401	0.217299
LIPID-N-0368	BECN1	0.374548	0.230318
LIPID-N-0370	BECN1	0.621524	0.0309727
LIPID-N-0372	BECN1	0.588747	0.0440078
LIPID-N-0373	BECN1	0.517032	0.0851878
LIPID-N-0382	BECN1	0.424141	0.169395
LIPID-N-0397	BECN1	0.509811	0.0904141
LIPID-N-0400	BECN1	0.409225	0.186512
LIPID-N-0412	BECN1	0.429536	0.163455
LIPID-N-0413	BECN1	-0.202091	0.528772
LIPID-N-0415	BECN1	-0.0734884	0.820445
LIPID-N-0426	BECN1	-0.108966	0.736043
LIPID-N-0438	BECN1	0.111762	0.729491
LIPID-N-0446	BECN1	0.112396	0.728007
LIPID-N-0469	BECN1	0.542632	0.0683185
LIPID-N-0471	BECN1	0.537035	0.0717904
LIPID-N-0478	BECN1	0.590552	0.0432036
LIPID-N-0479	BECN1	0.456679	0.135588
LIPID-N-0482	BECN1	0.533853	0.073818
LIPID-N-0495	BECN1	0.516372	0.0856569
LIPID-N-0496	BECN1	0.499888	0.0979417
LIPID-N-0499	BECN1	-0.107907	0.738527
LIPID-N-0508	BECN1	0.455736	0.1365
LIPID-N-0563	BECN1	-0.0651568	0.840557
LIPID-N-0598	BECN1	-0.479953	0.114309
LIPID-N-0609	BECN1	-0.476896	0.116969
LIPID-N-0647	BECN1	-0.287339	0.365159
LIPID-N-0730	BECN1	-0.456838	0.135434
LIPID-N-0749	BECN1	-0.609589	0.0353445
LIPID-N-0772	BECN1	-0.634861	0.0265633
LIPID-N-0776	BECN1	-0.266951	0.401603
LIPID-N-0781	BECN1	-0.313858	0.320482
LIPID-N-0786	BECN1	-0.472108	0.121217
LIPID-N-0788	BECN1	-0.465198	0.127523
LIPID-N-0789	BECN1	0.366329	0.241524
LIPID-N-0793	BECN1	-0.61261	0.0341987
LIPID-N-0797	BECN1	-0.369701	0.236888
LIPID-N-0801	BECN1	-0.673538	0.0163416
LIPID-N-0807	BECN1	0.468997	0.12403
LIPID-N-0808	BECN1	0.591221	0.0429084
LIPID-N-0812	BECN1	-0.683182	0.0143258
LIPID-N-0831	BECN1	0.564859	0.055671
LIPID-N-0839	BECN1	-0.362205	0.247268
LIPID-N-0843	BECN1	-0.450377	0.141761
LIPID-N-0858	BECN1	-0.2959	0.350395
LIPID-N-0861	BECN1	-0.329798	0.295152
LIPID-N-0865	BECN1	-0.189551	0.555164
LIPID-N-0871	BECN1	-0.214831	0.502526
LIPID-N-0872	BECN1	-0.52415	0.0802407
LIPID-N-0873	BECN1	-0.221667	0.488686
LIPID-N-0964	BECN1	0.459814	0.132582
LIPID-N-0965	BECN1	0.360381	0.249832
LIPID-P-0003	BECN1	0.0565766	0.861361
LIPID-P-0004	BECN1	-0.213981	0.504259
LIPID-P-0006	BECN1	-0.0824666	0.798884
LIPID-P-0007	BECN1	-0.245782	0.44129
LIPID-P-0009	BECN1	-0.175516	0.585322
LIPID-P-0010	BECN1	-0.144599	0.653887
LIPID-P-0013	BECN1	-0.0425703	0.89549
LIPID-P-0014	BECN1	-0.0445199	0.890728
LIPID-P-0017	BECN1	-0.100151	0.756802
LIPID-P-0019	BECN1	0.394108	0.204918
LIPID-P-0020	BECN1	-0.338562	0.281722
LIPID-P-0021	BECN1	-0.250979	0.431377
LIPID-P-0022	BECN1	-0.369793	0.236762
LIPID-P-0023	BECN1	-0.309113	0.328245
LIPID-P-0024	BECN1	-0.327471	0.298777
LIPID-P-0025	BECN1	-0.352766	0.26071
LIPID-P-0027	BECN1	0.0461427	0.886767
LIPID-P-0028	BECN1	-0.0642189	0.842827
LIPID-P-0029	BECN1	-0.221637	0.488748
LIPID-P-0035	BECN1	0.00830294	0.979569
LIPID-P-0037	BECN1	0.143794	0.655709
LIPID-P-0038	BECN1	0.0295304	0.927412
LIPID-P-0039	BECN1	-0.0765874	0.81299
LIPID-P-0040	BECN1	-0.347961	0.267713
LIPID-P-0042	BECN1	-0.255239	0.423333
LIPID-P-0045	BECN1	-0.367071	0.240499
LIPID-P-0050	BECN1	-0.337378	0.283515
LIPID-P-0051	BECN1	-0.505584	0.0935708
LIPID-P-0102	BECN1	-0.305094	0.334901
LIPID-P-0109	BECN1	-0.449534	0.142601
LIPID-P-0196	BECN1	-0.0570721	0.860157
LIPID-P-0239	BECN1	-0.528448	0.0773503
LIPID-P-0261	BECN1	-0.294152	0.353384
LIPID-P-0294	BECN1	-0.678983	0.0151795
LIPID-P-0297	BECN1	-0.488726	0.106899
LIPID-P-0303	BECN1	-0.746152	0.00532076
LIPID-P-0304	BECN1	-0.823672	0.000990297
LIPID-P-0305	BECN1	-0.761735	0.0039887
LIPID-P-0306	BECN1	-0.853625	0.000411701
LIPID-P-0332	BECN1	-0.781607	0.00267586
LIPID-P-0353	BECN1	-0.580967	0.0475958
LIPID-P-0355	BECN1	-0.388828	0.211598
LIPID-P-0356	BECN1	-0.338044	0.282506
LIPID-P-0357	BECN1	-0.518284	0.0843033
LIPID-P-0358	BECN1	-0.4972	0.100051
LIPID-P-0359	BECN1	-0.570241	0.0528741
LIPID-P-0360	BECN1	-0.601674	0.0384761
LIPID-P-0362	BECN1	-0.300515	0.34257
LIPID-P-0392	BECN1	-0.301723	0.340538
LIPID-P-0423	BECN1	0.0420737	0.896703
LIPID-P-0424	BECN1	0.0669039	0.836332
LIPID-P-0429	BECN1	0.179611	0.576458
LIPID-P-0432	BECN1	-0.252415	0.428657
LIPID-P-0436	BECN1	-0.357763	0.253542
LIPID-P-0437	BECN1	-0.319161	0.311927
LIPID-P-0438	BECN1	0.0645208	0.842096
LIPID-P-0476	BECN1	-0.515913	0.0859843
LIPID-P-0495	BECN1	-0.0914633	0.777406
LIPID-P-0508	BECN1	-0.444714	0.147461
LIPID-P-0520	BECN1	-0.643382	0.0239958
LIPID-P-0522	BECN1	-0.367616	0.239748
LIPID-P-0527	BECN1	-0.694394	0.0122198
LIPID-P-0530	BECN1	-0.816049	0.00120712
LIPID-P-0532	BECN1	-0.186615	0.561419
LIPID-P-0533	BECN1	-0.513907	0.0874236
LIPID-P-0537	BECN1	-0.696028	0.0119332
LIPID-P-0544	BECN1	0.432821	0.159905
LIPID-P-0549	BECN1	0.567526	0.0542724
LIPID-P-0552	BECN1	-0.44277	0.149451
LIPID-P-0554	BECN1	-0.316253	0.316602
LIPID-P-0555	BECN1	-0.562864	0.0567333
LIPID-P-0557	BECN1	-0.719076	0.00839975
LIPID-P-0566	BECN1	-0.262638	0.409539
LIPID-P-0649	BECN1	-0.608385	0.0358087
LIPID-P-0652	BECN1	-0.360096	0.250234
LIPID-P-0653	BECN1	-0.32767	0.298466
LIPID-P-0654	BECN1	-0.579893	0.048107
LIPID-P-0657	BECN1	0.384107	0.21768
LIPID-P-0661	BECN1	-0.333686	0.28915
LIPID-P-0662	BECN1	-0.377483	0.226392
LIPID-P-0664	BECN1	-0.25396	0.425739
LIPID-P-0729	BECN1	-0.509886	0.0903584
LIPID-P-0734	BECN1	-0.610116	0.0351425
LIPID-P-0764	BECN1	-0.520556	0.0827132
LIPID-P-0777	BECN1	-0.300013	0.343417
LIPID-P-0791	BECN1	-0.31599	0.317027
LIPID-P-0828	BECN1	-0.182238	0.570798
LIPID-P-0833	BECN1	-0.125282	0.698051
LIPID-P-0843	BECN1	-0.16252	0.613803
LIPID-P-0884	BECN1	0.193876	0.546
LIPID-P-0893	BECN1	-0.141262	0.661449
LIPID-P-0903	BECN1	-0.197783	0.537779
LIPID-P-0916	BECN1	-0.168105	0.6015
LIPID-P-0925	BECN1	-0.139703	0.66499
LIPID-P-0935	BECN1	-0.307533	0.330853
LIPID-P-0985	BECN1	-0.179407	0.576899
LIPID-P-1096	BECN1	-0.033761	0.917042
LIPID-P-1146	BECN1	-0.305185	0.334749
LIPID-P-1151	BECN1	-0.28279	0.373135
LIPID-P-1177	BECN1	-0.226631	0.478746
LIPID-P-1300	BECN1	-0.343565	0.274215
LIPID-P-1309	BECN1	-0.553216	0.062072
LIPID-P-1315	BECN1	0.348143	0.267446
LIPID-P-1343	BECN1	-0.591217	0.04291
LIPID-P-1344	BECN1	0.295694	0.350746
LIPID-P-1357	BECN1	0.321307	0.3085
LIPID-P-1359	BECN1	-0.445487	0.146675
LIPID-P-1362	BECN1	-0.593134	0.0420715
LIPID-P-1387	BECN1	0.294949	0.35202
LIPID-P-1389	BECN1	-0.337508	0.283317
LIPID-P-1398	BECN1	-0.570629	0.0526762
LIPID-P-1401	BECN1	-0.108827	0.736369
LIPID-P-1405	BECN1	-0.216687	0.498751
LIPID-N-0024	BTG2	0.715261	0.00892215
LIPID-N-0189	BTG2	-0.342909	0.275192
LIPID-N-0194	BTG2	-0.640718	0.0247783
LIPID-N-0204	BTG2	0.576095	0.0499451
LIPID-N-0205	BTG2	0.508336	0.0915073
LIPID-N-0211	BTG2	0.545418	0.0666337
LIPID-N-0212	BTG2	0.607138	0.0362938
LIPID-N-0225	BTG2	0.586772	0.0448999
LIPID-N-0227	BTG2	0.59209	0.0425267
LIPID-N-0250	BTG2	0.0769587	0.812097
LIPID-N-0271	BTG2	0.019114	0.952985
LIPID-N-0287	BTG2	-0.052829	0.870474
LIPID-N-0308	BTG2	0.532988	0.0743755
LIPID-N-0319	BTG2	0.238394	0.455569
LIPID-N-0322	BTG2	-0.396771	0.201598
LIPID-N-0323	BTG2	0.115949	0.719711
LIPID-N-0349	BTG2	0.0373394	0.908281
LIPID-N-0350	BTG2	0.35376	0.259275
LIPID-N-0353	BTG2	0.151379	0.638616
LIPID-N-0355	BTG2	-0.0319349	0.921517
LIPID-N-0357	BTG2	0.424109	0.16943
LIPID-N-0363	BTG2	0.536326	0.0722391
LIPID-N-0366	BTG2	-0.148733	0.644561
LIPID-N-0368	BTG2	-0.0372742	0.90844
LIPID-N-0370	BTG2	-0.0946454	0.769843
LIPID-N-0372	BTG2	0.35519	0.257218
LIPID-N-0373	BTG2	0.031248	0.923201
LIPID-N-0382	BTG2	-0.201747	0.529488
LIPID-N-0397	BTG2	0.417275	0.177146
LIPID-N-0400	BTG2	0.398167	0.199871
LIPID-N-0412	BTG2	0.0985524	0.760582
LIPID-N-0413	BTG2	0.795858	0.00195946
LIPID-N-0415	BTG2	0.697624	0.0116582
LIPID-N-0426	BTG2	0.668324	0.0175148
LIPID-N-0438	BTG2	0.614822	0.0333767
LIPID-N-0446	BTG2	0.393232	0.206017
LIPID-N-0469	BTG2	0.292131	0.356855
LIPID-N-0471	BTG2	0.133333	0.67953
LIPID-N-0478	BTG2	0.292839	0.355636
LIPID-N-0479	BTG2	0.391693	0.207956
LIPID-N-0482	BTG2	0.119128	0.712311
LIPID-N-0495	BTG2	-0.0409993	0.899329
LIPID-N-0496	BTG2	0.00978727	0.975917
LIPID-N-0499	BTG2	0.611833	0.0344907
LIPID-N-0508	BTG2	-0.0741182	0.818929
LIPID-N-0563	BTG2	0.71201	0.00938603
LIPID-N-0598	BTG2	0.198108	0.537096
LIPID-N-0609	BTG2	-0.103745	0.748318
LIPID-N-0647	BTG2	0.699163	0.0113973
LIPID-N-0730	BTG2	-0.327001	0.299512
LIPID-N-0749	BTG2	0.11224	0.728371
LIPID-N-0772	BTG2	-0.320002	0.310581
LIPID-N-0776	BTG2	-0.0911096	0.778248
LIPID-N-0781	BTG2	-0.371019	0.23509
LIPID-N-0786	BTG2	-0.113936	0.724407
LIPID-N-0788	BTG2	0.542101	0.0686429
LIPID-N-0789	BTG2	-0.26506	0.405073
LIPID-N-0793	BTG2	0.265767	0.403773
LIPID-N-0797	BTG2	-0.370944	0.235193
LIPID-N-0801	BTG2	-0.174826	0.586821
LIPID-N-0807	BTG2	0.163816	0.610939
LIPID-N-0808	BTG2	-0.269115	0.397651
LIPID-N-0812	BTG2	0.336384	0.285026
LIPID-N-0831	BTG2	0.228436	0.475156
LIPID-N-0839	BTG2	0.643137	0.024067
LIPID-N-0843	BTG2	0.575763	0.0501082
LIPID-N-0858	BTG2	0.546693	0.0658726
LIPID-N-0861	BTG2	0.625867	0.0294833
LIPID-N-0865	BTG2	0.577381	0.0493173
LIPID-N-0871	BTG2	0.709117	0.00981388
LIPID-N-0872	BTG2	0.405321	0.191164
LIPID-N-0873	BTG2	0.735819	0.00637273
LIPID-N-0964	BTG2	0.0364193	0.910533
LIPID-N-0965	BTG2	-0.183552	0.567977
LIPID-P-0003	BTG2	0.541617	0.0689394
LIPID-P-0004	BTG2	0.613989	0.0336844
LIPID-P-0006	BTG2	0.512504	0.0884401
LIPID-P-0007	BTG2	0.550759	0.0634851
LIPID-P-0009	BTG2	0.496407	0.100679
LIPID-P-0010	BTG2	0.549696	0.0641036
LIPID-P-0013	BTG2	0.445197	0.146969
LIPID-P-0014	BTG2	0.418431	0.175826
LIPID-P-0017	BTG2	0.453285	0.13889
LIPID-P-0019	BTG2	0.294648	0.352534
LIPID-P-0020	BTG2	0.673984	0.0162441
LIPID-P-0021	BTG2	0.61345	0.0338848
LIPID-P-0022	BTG2	0.647754	0.0227506
LIPID-P-0023	BTG2	0.642901	0.0241359
LIPID-P-0024	BTG2	0.556889	0.0600002
LIPID-P-0025	BTG2	0.66765	0.0176706
LIPID-P-0027	BTG2	0.676417	0.0157193
LIPID-P-0028	BTG2	0.744544	0.0054752
LIPID-P-0029	BTG2	0.53945	0.0702779
LIPID-P-0035	BTG2	0.253433	0.426733
LIPID-P-0037	BTG2	0.170021	0.597302
LIPID-P-0038	BTG2	0.384732	0.216869
LIPID-P-0039	BTG2	0.376242	0.228047
LIPID-P-0040	BTG2	0.512272	0.088609
LIPID-P-0042	BTG2	0.60581	0.036816
LIPID-P-0045	BTG2	0.646291	0.0231621
LIPID-P-0050	BTG2	0.624312	0.0300105
LIPID-P-0051	BTG2	0.551513	0.0630493
LIPID-P-0102	BTG2	0.325449	0.301948
LIPID-P-0109	BTG2	-0.326925	0.299632
LIPID-P-0196	BTG2	0.407973	0.187997
LIPID-P-0239	BTG2	0.366681	0.241038
LIPID-P-0261	BTG2	0.60522	0.0370494
LIPID-P-0294	BTG2	-0.338589	0.281681
LIPID-P-0297	BTG2	-0.208248	0.516015
LIPID-P-0303	BTG2	-0.331707	0.292196
LIPID-P-0304	BTG2	0.0634772	0.844623
LIPID-P-0305	BTG2	-0.169862	0.597651
LIPID-P-0306	BTG2	-0.270617	0.394919
LIPID-P-0332	BTG2	-0.203157	0.526554
LIPID-P-0353	BTG2	0.561943	0.0572284
LIPID-P-0355	BTG2	0.618833	0.0319225
LIPID-P-0356	BTG2	0.339826	0.279813
LIPID-P-0357	BTG2	0.351854	0.262032
LIPID-P-0358	BTG2	0.460731	0.131712
LIPID-P-0359	BTG2	0.515385	0.0863614
LIPID-P-0360	BTG2	0.144903	0.6532
LIPID-P-0362	BTG2	0.399621	0.198082
LIPID-P-0392	BTG2	0.731885	0.00681185
LIPID-P-0423	BTG2	0.360648	0.249456
LIPID-P-0424	BTG2	0.354134	0.258736
LIPID-P-0429	BTG2	0.529941	0.0763637
LIPID-P-0432	BTG2	0.594627	0.0414264
LIPID-P-0436	BTG2	0.662314	0.018942
LIPID-P-0437	BTG2	0.692613	0.0125378
[truncated: 33,718 more rows]
